# Supplementary material for: Brassica napus Roots Use Different Strategies to Respond to Warm Temperatures
Source: Int J Mol Sci. 2023 Jan 6;24(2):1143. doi: 10.3390/ijms24021143 (PMC9863162; doi:10.3390/ijms24021143)
Supplement: Supplementary file 1 [file ijms-24-01143-s001.zip]

Archive with 7 entries (7 files):
- Figure S1 IJMS_2022.pdf
- Figure S2 IJMS_2022.pdf
- Figure S3 IJMS_2022.pdf
- Table S1.xlsx
- Table S2.xlsx
- Table S3.xlsx
- Table S4.xlsx
