# Supplementary material for: Brassica napus Roots Use Different Strategies to Respond to Warm Temperatures
Source: Int J Mol Sci. 2023 Jan 6;24(2):1143. doi: 10.3390/ijms24021143 (PMC9863162; doi:10.3390/ijms24021143)
Supplement: Supplementary file 1 [file ijms-24-01143-s001.zip › Table S1.xlsx]

## Sheet: Traits descriptions
	Abbreviations, units, root trait categories and descriptions of root traits evaluated with GiA Roots (Galkovskyi et al., 2012, adapted from Topp et al., 2013)
	Trait	Abbreviation	Category	Description
	Network depth	Ndepth (cm)	Extent	Number of pixels in the vertical direction from the uppermost network pixel to the lowermost network pixel
	Network width	Nwidth (cm)	Extent	Number of pixels in the horizontal direction from the left-most network pixel to the right-most network pixel
	Network convex area	ConvA (cm2)	Extent	Area of the convex hull that encompasses the image
	Major ellipse axis	MajA (cm)	Extent	Length of the major axis of the ellipse best fitting the network
	Minor ellipse axis	MinA (cm)	Extent	Length of the minor axis of the ellipse best fitting the network
	Total network length	Nlength (cm)	Size	Total number of pixels in the network skeleton
	Network area	Narea (cm2)	Size	Number of network pixels in the image
	Network perimeter	Nper (cm)	Size	Total number of pixels connected to a background pixel
	Network surface area	Nsurf (cm2)	Size	Sum of the local surface area at each pixel of the network skeleton, as approximated by a tubular shape whose radius is estimated from the image
	Network bushiness	Nbush	Distribution	Ratio of maximum to median number of roots
	Network length distribution	NLdist	Distribution	Fraction of the network pixel found in the lower two-thirds of the network
	Network solidity	Nsolid (cm2 cm−2)	Distribution	Total network area divide by the convex area
	Maximum number of roots	MaxR	Distribution	After sorting the number of roots crossing a horizontal line from smallest to largest, the maximum is considered to be the 84th percentile value
	Median number of roots	MedR	Distribution	Result of a vertical line sweep in which the number of roots that crossed a horizontal line was estimated, and then the median of all values for the extent of the horizontal network was calculated
	Secondary root number	SRN	Secondary roots	The total number of end points in the root skeleton detected with saRIA ( Narisetti et al.,2019)
	Secondary root density	SRD (n cm−1)	Seconady roots	The total number of end points in the root skeleton divide by network depth
	Ellipse axis ratio (Aspect ratio)	AspR (cm cm−1)	Shape	Ratio of the minor to the major axis of best-fitting ellipse
	Network width to depth ratio	Nw/d (cm cm−1)	Shape	Value of the network width divided by the value of the network depth

## Sheet: varieties codes
	CODE	Genotype Name	Germplasm Type
	238	DRAKKAR	Spring OSR
	240	WESTAR	Spring OSR
	250	INDUSTRY	Spring OSR
	251	KARAT	Spring OSR
	262	DUX	Spring OSR
	275	DUPLO	Spring OSR
	277	LINE	Spring OSR
	278	MARNOO	Spring OSR
	285	WESWAY	Spring OSR
	286	FIDO	Spring OSR

## Sheet: GiaRoot Traits average
		Extent					Size				Distribution					Secondary roots		Shape
		Ndepth	Nwidth	ConvA	MajA	MinA	Nlength	Narea	Nper	Nsurf	Nbush	NLDist	Nsolid	MaxR	MedR	SRN	SRD	AspR	N_w/d
238	mean21	20.2025	6.73265	4.24733	17.5576	83.3529	15.4828	5.6223	80.7109	385.955	3.55882	2.78922	182.399	3.55882	1	46.5294	2.31217	0.332133	0.239469
238	mean29	18.3147	8.19558	4.84617	14.926	83.3235	17.5417	6.90881	89.6818	402.955	3.69608	1.67888	215.834	4.67647	1.44118	53.1471	2.85402	0.462822	0.2624
238	sd21	3.99958	2.14264	1.41501	4.0144	0.477885	5.26804	1.80757	30.624	68.094	1.06249	1.12917	55.7673	1.06249	0	15.5795	0.742805	0.121231	0.092411
238	sd29	2.71482	1.59311	1.52396	2.00962	0.394639	5.49845	1.45241	26.3775	69.2059	1.3688	0.688038	63.546	1.14103	0.610768	17.9266	0.739678	0.0779722	0.0895295
238	TTEST	0.0325732	0.0030305	0.118016	0.00143578	0.801327	0.139835	0.00240136	0.216204	0.298802	0.655423	8.73566e-06	0.0360401	0.000101113	0.000230458	0.118777	0.00386257	1.78172e-06	0.317295
240	mean21	14.4181	5.69076	51.0752	12.8565	4.66357	81.3137	4.4525	164.87	16.2916	3.74074	2.75811	0.0886384	3.92593	1.07407	29.7407	2.09508	0.366918	0.386124
240	mean29	19.261	6.42526	82.8179	16.9922	5.16875	108.245	5.10696	226.754	18.5548	2.94444	1.81796	0.0634899	4.22222	1.59259	39.5185	2.07144	0.306276	0.330479
240	sd21	2.02548	2.34382	22.6567	1.4331	1.94976	28.5228	1.88169	53.7817	6.96891	1.28647	1.07068	0.0118493	1.27442	0.261891	3.96832	0.348745	0.159328	0.13869
240	sd29	2.30188	1.82114	26.9169	1.7753	1.39664	23.9866	1.36114	48.0551	4.89091	1.14126	0.477252	0.00855497	0.785674	0.491352	7.60784	0.415462	0.0861502	0.0772371
240	TTEST	1.04669e-10	0.212657	2.73917e-05	1.46647e-12	0.287763	0.000546452	0.156727	5.86344e-05	0.18115	0.0220076	0.00015058	7.77426e-12	0.317581	1.64898e-05	3.82986e-07	0.825045	0.0937615	0.0797099
250	mean21	12.8573	4.09126	33.7051	11.961	3.567	48.5772	2.3569	101.967	8.56892	2.7381	1.83975	0.0729808	2.7381	1	20.7143	1.62474	0.314196	0.324414
250	mean29	17.0051	5.76821	62.4788	15.2389	4.83766	71.9572	3.39638	153.911	12.262	3.05	1.56769	0.0579661	3.4	1.2	27.425	1.61299	0.319503	0.339279
250	sd21	2.13143	0.999623	9.50759	2.58389	0.748796	10.9085	0.627844	22.1897	2.26717	0.692116	0.509586	0.0211525	0.692116	0	3.98381	0.265726	0.101958	0.0861882
250	sd29	2.16269	1.80041	20.3578	1.98824	1.47035	19.1183	0.904699	40.1888	3.27536	0.87892	0.643435	0.016067	0.6245	0.4	4.5765	0.174465	0.0998315	0.102525
250	TTEST	4.51673e-13	1.6071e-06	3.9085e-12	1.2904e-08	4.837e-06	2.06332e-09	5.60579e-08	2.9097e-10	8.80399e-08	0.0808966	0.0387333	0.000622902	2.42209e-05	0.0019674	6.95045e-10	0.816616	0.814717	0.483976
251	mean21	12.8802	6.06595	44.1291	9.89476	5.22272	59.2308	3.02524	123.413	11.0075	3.81579	2.04274	0.0701909	4.10526	1.10526	19.5789	1.5475	0.546094	0.477766
251	mean29	15.407	7.03614	64.1852	12.7789	6.04368	75.594	3.72575	156.152	13.5979	3.93478	1.97636	0.0584911	4.30435	1.17391	27.4348	1.78706	0.479266	0.455342
251	sd21	2.46036	1.18342	13.9308	2.00438	0.940533	12.4915	0.831664	25.2958	2.97927	1.0158	0.879326	0.0116115	1.07089	0.306892	3.55877	0.271866	0.134212	0.0796782
251	sd29	1.65477	1.71958	17.1139	1.43662	1.34897	19.336	1.11426	37.463	4.12133	1.36178	0.532485	0.0112627	1.12036	0.379035	5.3473	0.328487	0.11886	0.0930826
251	TTEST	0.000399706	0.0485386	0.000259897	4.70924e-06	0.0346714	0.00349607	0.0326589	0.00293451	0.0311001	0.759937	0.770253	0.00251465	0.571442	0.538427	3.89324e-06	0.0174818	0.102904	0.423406
262	mean21	14.9568	5.03262	46.2127	13.7058	4.12456	58.0584	3.22164	122.91	11.6376	3.17857	2.32035	0.0713965	3.17857	1	23.9286	1.58694	0.299909	0.331064
262	mean29	16.9622	5.6299	59.3835	15.7485	4.3697	73.735	3.948	158.288	14.1656	3.41071	1.64888	0.0675355	4.07143	1.25	34.3929	2.0146	0.293925	0.332386
262	sd21	3.08257	1.86781	23.0884	2.26987	1.55385	23.7146	1.46177	48.9549	5.35098	1.13558	0.566426	0.0153939	1.13558	0	6.425	0.264481	0.0959661	0.0763145
262	sd29	2.68249	2.05118	22.4122	3.05532	1.52243	25.2614	1.6485	53.5055	5.94029	1.81292	0.376426	0.0186061	2.05163	0.433013	9.6671	0.428344	0.132748	0.118005
262	TTEST	0.0136414	0.268203	0.0380154	0.007296	0.560613	0.0224047	0.092443	0.0141799	0.106191	0.575173	4.03445e-06	0.409756	0.0529844	0.00407877	1.93777e-05	4.89463e-05	0.850142	0.961185
275	mean21	14.6563	4.86944	44.8721	14.0411	3.86496	60.905	3.02156	125.942	11.0241	3.2561	2.20719	0.0772824	3.53659	1.12195	29.1951	2.22736	0.278184	0.328705
275	mean29	20.6754	7.15811	94.4145	18.1025	5.80128	112.287	4.93723	235.15	18.0694	3.59756	1.70463	0.0530465	4.56098	1.41463	43.0244	2.12939	0.323828	0.350317
275	sd21	4.02144	2.15555	27.8215	3.65261	1.71117	18.5772	1.25031	36.8126	4.58655	1.08831	0.693474	0.0224607	1.1283	0.327229	6.99205	1.15359	0.108666	0.101847
275	sd29	3.10174	1.44147	25.5279	2.63395	1.12973	25.7131	1.46552	53.955	5.35188	1.31232	0.555526	0.0110783	0.938311	0.539901	11.0971	0.614942	0.0613908	0.0732328
275	TTEST	7.80532e-11	3.15044e-07	2.10231e-12	1.89823e-07	6.13726e-08	3.23663e-16	1.58467e-08	7.42134e-17	1.37742e-08	0.20893	0.00059333	3.27004e-08	3.13013e-05	0.00438937	3.05378e-09	0.636818	0.0232939	0.279136
277	mean21	16.2186	4.52783	45.5245	15.4944	3.73948	46.9432	2.68009	97.8893	9.57926	2.66667	2.23058	0.0658682	2.66667	1	17.7143	1.11176	0.236697	0.266747
277	mean29	17.4802	5.48766	57.3758	16.4728	4.46644	56.9478	3.08261	117.544	11.1389	3.09524	1.52277	0.0554217	3.09524	1	27.0952	1.54005	0.274392	0.311247
277	sd21	3.55356	2.11863	22.961	3.0981	1.63256	15.8205	0.952366	31.8561	3.42213	0.776643	0.93074	0.0160979	0.776643	0	4.4949	0.231919	0.097148	0.106318
277	sd29	2.03716	2.21606	22.0441	1.91999	1.73042	20.0128	1.14501	38.3057	4.27921	0.810923	0.594673	0.0135312	0.810923	0	6.51668	0.263145	0.113765	0.119045
277	TTEST	0.176033	0.16919	0.103704	0.237045	0.179388	0.0871174	0.233878	0.0853216	0.210391	0.0955847	0.00659883	0.0320362	0.0955847		4.54065e-06	2.70182e-06	0.266523	0.2197
278	mean21	12.5594	4.27308	32.651	11.8729	3.32074	48.8082	2.05582	103.69	7.49388	3.12	2.18457	0.0693898	3.24	1.04	24.48	1.95244	0.282423	0.337409
278	mean29	16.551	5.48399	57.0972	15.067	4.28681	73.5788	2.81271	157.343	10.2559	3.62667	1.72431	0.0548759	4.08	1.2	32.04	1.93143	0.291505	0.331579
278	sd21	1.67896	1.33341	12.5062	1.65809	1.03163	11.0893	0.51188	23.2948	1.84609	0.711056	0.454995	0.0220461	0.906863	0.195959	5.2316	0.350156	0.0930741	0.0874011
278	sd29	1.93483	2.10733	20.745	1.91692	1.61871	21.5526	0.687417	45.5497	2.52464	1.20764	0.391973	0.0206569	1.19733	0.489898	5.84794	0.249322	0.119442	0.124517
278	TTEST	7.91764e-10	0.0213935	9.74991e-06	1.35979e-07	0.0173038	7.88262e-06	7.63912e-05	5.03721e-06	7.63883e-05	0.0828836	0.000469154	0.0227407	0.00860575	0.143934	2.07672e-05	0.811801	0.770145	0.851866
285	mean21	19.0474	4.97341	59.9571	17.5105	3.91717	78.1421	4.01952	164.313	14.5491	3.84483	2.40378	0.0712681	3.96552	1.03448	31.1379	1.63863	0.224071	0.257126
285	mean29	22.1765	7.37035	103.993	18.9217	5.81874	126.788	6.68147	262.869	24.2861	3.21739	1.81222	0.0643133	4.69565	1.52174	43.6957	1.97776	0.307845	0.327813
285	sd21	4.33714	1.86181	29.5353	3.45855	1.43611	30.4532	1.67365	61.429	6.13133	1.13793	0.769525	0.0178728	1.2726	0.182466	8.4475	0.252295	0.0676069	0.0596015
285	sd29	3.11433	2.27999	34.5839	2.58309	1.40954	39.2872	2.484	78.481	9.08282	0.882512	0.362622	0.0134427	1.36525	0.499527	9.80432	0.377671	0.0678153	0.0800954
285	TTEST	0.00619208	0.000155816	1.23264e-05	0.116428	2.16e-05	9.39691e-06	3.90089e-05	7.94014e-06	3.92067e-05	0.0378076	0.00162059	0.134715	0.0566889	1.66126e-05	1.1994e-05	0.000402059	6.79721e-05	0.000784804
286	mean21	16.4955	2.89471	33.5093	16.2798	2.42594	48.186	2.44794	97.3656	8.96746	2.17391	1.81544	0.0808633	2.17391	1	25.2609	1.53525	0.146536	0.169625
286	mean29	21.3236	3.85485	54.7298	20.2721	3.10288	72.1033	3.71878	147.018	13.5195	3	1.39005	0.0706461	3	1	37.2857	1.74729	0.152755	0.178212
286	sd21	3.38453	1.44313	17.1493	2.81512	1.07823	19.7165	0.968048	38.9817	3.59898	0.760559	0.780379	0.0200333	0.760559	0	6.44183	0.26267	0.0590917	0.071702
286	sd29	3.27556	1.58304	23.9686	2.32327	1.18293	24.5258	1.29869	47.3871	4.83011	0.816497	0.435422	0.0128825	0.816497	0	8.5085	0.295111	0.0544766	0.063494
286	TTEST	2.90241e-05	0.0460124	0.00186538	1.11513e-05	0.0590891	0.0011273	0.000797375	0.00058384	0.00117463	0.00151156	0.0370583	0.0584286	0.00151156		5.72821e-06	0.0179437	0.72542	0.684386

## Sheet: Traits Ratio 29º vs C21ºC 
	Extent					Size				Distribution					Secondary roots		Shape
variety CODE	Ndepth	Nwidth	ConvA	MajA	MinA	Nlength	Narea	Nper	Nsurf	Nbush	NLDist	Nsolid	MaxR	MedR	SRN	SRD	AspR	N_w/d
238	1.03857	1.31405	1.22882	0.601919	1.44118	1.04405	0.999647	1.14099	0.987475	0.9765	1.39349	1.11115	0.850115	1.21729	1.34897	1.16686	0.906556	1.15987
240	1.33589	1.12907	1.62149	1.32168	1.10833	1.3312	1.14699	1.37535	1.13891	0.787129	0.659133	0.71628	1.07547	1.48276	1.32877	0.988719	0.834728	0.855888
250	1.3226	1.40988	1.85369	1.27404	1.35623	1.4813	1.44104	1.50942	1.43099	1.11391	0.852121	0.794264	1.24174	1.2	1.32397	0.992766	1.01689	1.04582
251	1.19618	1.15994	1.45449	1.29148	1.15719	1.27626	1.23155	1.26529	1.23533	1.03118	0.967504	0.833315	1.04849	1.06211	1.40124	1.15481	0.877624	0.953065
262	1.13408	1.11868	1.285	1.14904	1.05944	1.27001	1.22546	1.28784	1.21723	1.07303	0.710616	0.945922	1.2809	1.25	1.43731	1.26949	0.980045	1.00399
275	1.41068	1.47001	2.10408	1.28925	1.50099	1.84363	1.634	1.86713	1.63908	1.10487	0.772311	0.686398	1.28966	1.26087	1.47368	0.956017	1.16408	1.06575
277	1.07779	1.21199	1.26033	1.06314	1.1944	1.21312	1.15019	1.20078	1.16281	1.16071	0.682681	0.841403	1.16071	1	1.52957	1.38524	1.15925	1.16683
278	1.31782	1.28338	1.74871	1.26902	1.29092	1.50751	1.36817	1.51744	1.36857	1.16239	0.789312	0.790836	1.25926	1.15385	1.30882	0.989241	1.03216	0.982721
285	1.16428	1.48195	1.73445	1.08059	1.48544	1.62254	1.66226	1.5998	1.66925	0.83681	0.753905	0.902414	1.18412	1.47101	1.40329	1.20696	1.37387	1.27491
286	1.29269	1.33169	1.63327	1.24523	1.27904	1.49635	1.51915	1.50996	1.50762	1.38	0.765681	0.873649	1.38	1	1.47603	1.13811	1.04244	1.05062

## Sheet: PCA var contribution
	Variable Contribution
	PC1	PC2	PC3	PC4	PC5	PC6	PC7	PC8	PC9
Nlength	11.7842	0.146362	0.0121342	0.0566781	0.302624	1.98901	0.565105	18.9835	0.593239
Nper	11.5007	0.145657	0.414932	0.0590626	0.394312	7.3376	0.315026	12.4709	1.82365
ConvA	10.8699	0.147749	2.35673	0.883907	1.2613	0.45389	0.0539806	0.619661	11.3917
Narea	10.364	1.91125	0.264254	0.0855467	4.26723	0.259708	15.8871	1.73906	6.45539
Nsurf	10.3445	2.01086	0.335915	0.169679	3.07233	0.0357639	16.5697	0.342164	6.06784
Ndepth	8.02212	6.26674	0.918128	2.34381	0.759905	1.14599	2.20083	5.24339	15.9762
MaxR	6.30006	0.42072	10.984	0.0413027	20.8716	2.91381	7.84531	0.080931	21.9631
Nsolid	5.93347	7.92501	0.117563	0.973408	25.9104	12.8502	2.15497	3.897e-05	2.09505
Nwidth	5.30608	10.7384	2.1428	2.38719	0.0501762	1.58524	0.845145	28.8403	5.48063
MajA	5.14348	10.9567	2.0305	0.691951	0.0133393	7.03978	18.2248	2.02637	3.48073
SRD	4.01836	4.486	11.9444	7.2688	0.0126828	0.485198	3.1419	0.225506	2.19977
AspR	3.52506	12.1587	1.81186	7.34648	0.00357571	10.1696	2.31602	16.43	1.55474
NLDist	3.41426	3.61633	8.05206	17.5322	0.586238	2.4557	15.2464	2.60741	13.7773
MinA	2.4937	13.0204	5.84896	4.07605	3.85603	0.084735	1.5988	0.291253	3.16146
MedR	0.529924	0.0058451	15.5823	25.9051	3.09519	15.2101	3.90015	3.14607	0.0708914
Nbush	0.383929	0.0215038	15.9898	28.1486	2.88214	0.0445657	7.0148	7.78932e-05	3.28708
SRN	0.0632184	2.49307	20.9511	0.979453	32.6367	30.2947	0.506435	3.50833	0.0110506
N_w.d	0.00298328	23.5287	0.242603	1.05071	0.0242089	5.64434	1.6136	3.44503	0.610308

## Sheet: PCA ind contribution
	Individual Contribution
	PC1	PC2	PC3	PC4	PC5	PC6	PC7	PC8	PC9
DRAKKAR	33.8914	16.69	21.0499	11.3587	0.345855	4.44164	1.96602	0.0170188	0.239488
DUPLO	31.9031	0.798172	0.522472	1.56471	27.8179	16.0498	0.58202	4.75874	6.00303
LINE	7.32308	2.89685	30.712	3.81878	19.4129	14.1453	11.5133	0.160006	0.0178734
WESWAY	7.00134	31.2421	3.3253	31.5179	4.98326	2.00325	6.25286	0.00770324	3.6662
DUX	5.48389	2.05215	8.79524	8.01418	20.0316	20.7033	0.099914	3.29694	21.5228
KARAT	4.3546	6.17445	0.206566	1.39437	5.36788	3.00854	67.7062	1.5763	0.211109
INDUSTRY	4.26207	0.419614	2.98921	6.03541	4.484	15.3107	0.696306	29.305	26.4977
FIDO	2.98972	0.0764509	18.6409	14.3319	5.29964	8.26122	0.36632	12.1207	27.9131
MARNOO	2.34944	4.06536	0.628308	5.70046	9.577	14.7945	6.5396	42.4341	3.91117
WESTAR	0.44136	35.5848	13.1301	16.2636	2.67998	1.28163	4.27751	6.32345	10.0176
