# Supplementary material for: Brassica napus Roots Use Different Strategies to Respond to Warm Temperatures
Source: Int J Mol Sci. 2023 Jan 6;24(2):1143. doi: 10.3390/ijms24021143 (PMC9863162; doi:10.3390/ijms24021143)
Supplement: Supplementary file 1 [file ijms-24-01143-s001.zip › Table S2.xlsx]

## Sheet: DRK_rawcounts
	DRK21r1	DRK21r2	DRK21r3	DRK29r1	DRK29r2	DRK29r3
BnaA01g00010D	1440	1362	1383	1621	1647	1659
BnaA01g00020D	55	77	76	77	82	55
BnaA01g00030D	548	727	494	540	428	568
BnaA01g00040D	0	0	0	0	0	0
BnaA01g00050D	866	692	586	970	902	742
BnaA01g00060D	22	20	17	29	28	47
BnaA01g00070D	2189	1811	1317	1681	1366	1263
BnaA01g00080D	14	23	16	30	8	34
BnaA01g00090D	72	140	76	111	97	89
BnaA01g00100D	540	704	578	501	433	442
BnaA01g00110D	0	0	0	1	2	1
BnaA01g00120D	24	21	24	16	24	30
BnaA01g00130D	0	0	0	0	0	0
BnaA01g00140D	482	483	487	399	328	299
BnaA01g00150D	20	4	5	1	20	17
BnaA01g00160D	433	525	411	408	372	407
BnaA01g00170D	60	72	51	109	99	64
BnaA01g00180D	38	51	41	31	54	36
BnaA01g00190D	2381	3116	2251	1143	1904	1239
BnaA01g00200D	582	683	596	557	474	530
BnaA01g00210D	1803	1301	1226	3090	1266	1810
BnaA01g00220D	12	6	4	3	4	1
BnaA01g00230D	242	117	109	181	79	108
BnaA01g00240D	0	0	0	0	0	0
BnaA01g00250D	1	1	0	0	0	0
BnaA01g00260D	0	0	0	0	0	0
BnaA01g00270D	2	4	9	2	1	4
BnaA01g00280D	0	0	0	0	0	0
BnaA01g00290D	1	1	0	5	3	2
BnaA01g00300D	114	162	153	107	140	90
BnaA01g00310D	56	34	80	96	166	263
BnaA01g00320D	121	104	121	108	85	141
BnaA01g00330D	0	0	0	0	0	0
BnaA01g00340D	136	166	132	103	116	104
BnaA01g00350D	0	0	0	0	0	0
BnaA01g00360D	574	545	828	1154	773	1975
BnaA01g00370D	3	2	0	3	2	3
BnaA01g00380D	5	6	4	0	7	4
BnaA01g00390D	4	6	3	6	8	8
BnaA01g00400D	342	514	612	714	594	874
BnaA01g00410D	2334	2320	2128	1468	1657	1230
BnaA01g00420D	117	231	143	136	147	128
BnaA01g00430D	353	464	333	121	360	132
BnaA01g00440D	387	534	348	385	294	399
BnaA01g00450D	141	109	121	133	156	103
BnaA01g00460D	60	77	62	66	64	80
BnaA01g00470D	0	0	0	0	0	0
BnaA01g00480D	6	5	3	3	1	1
BnaA01g00490D	0	0	0	0	0	1
BnaA01g00500D	35	39	28	36	23	15
BnaA01g00510D	774	391	487	517	266	380
BnaA01g00520D	0	0	0	0	0	0
BnaA01g00530D	0	0	0	0	0	0
BnaA01g00540D	3	2	3	3	1	3
BnaA01g00550D	0	0	0	0	0	0
BnaA01g00560D	0	1	0	0	0	1
BnaA01g00570D	517	415	239	277	266	219
BnaA01g00580D	33	51	36	23	33	43
BnaA01g00590D	3	2	5	0	1	3
BnaA01g00600D	6	6	3	16	20	17
BnaA01g00610D	32	54	32	13	36	13
BnaA01g00620D	298	309	274	207	187	165
BnaA01g00630D	0	0	0	0	0	0
BnaA01g00640D	3	0	3	0	5	6
BnaA01g00650D	811	1094	851	693	741	650
BnaA01g00660D	298	421	294	293	280	295
BnaA01g00670D	676	975	831	811	930	643
BnaA01g00680D	287	509	281	277	260	213
BnaA01g00690D	57	67	87	42	20	45
BnaA01g00700D	856	743	706	655	604	571
BnaA01g00710D	14	9	13	21	16	28
BnaA01g00720D	0	0	0	0	0	0
BnaA01g00730D	53	89	59	57	65	64
BnaA01g00740D	111	13	104	5	29	73
BnaA01g00750D	0	0	0	0	0	0
BnaA01g00760D	244	345	307	359	253	244
BnaA01g00770D	961	1382	963	1005	931	882
BnaA01g00780D	23	14	36	21	24	33
BnaA01g00790D	163	75	108	128	108	190
BnaA01g00800D	102	141	97	108	100	79
BnaA01g00810D	4	9	10	1	1	0
BnaA01g00820D	0	0	0	0	0	0
BnaA01g00830D	20	14	22	23	20	18
BnaA01g00840D	0	0	0	0	0	0
BnaA01g00850D	85	165	104	119	102	101
BnaA01g00860D	638	699	640	383	545	372
BnaA01g00870D	54	126	71	63	53	73
BnaA01g00880D	108	141	117	133	180	110
BnaA01g00890D	589	865	619	545	541	495
BnaA01g00900D	2	0	0	0	0	12
BnaA01g00910D	643	626	586	465	359	367
BnaA01g00920D	280	240	295	146	411	242
BnaA01g00930D	182	201	177	167	155	153
BnaA01g00940D	204	274	220	246	242	250
BnaA01g00950D	116	133	91	56	57	30
BnaA01g00960D	149	169	154	123	166	67
BnaA01g00970D	547	695	526	456	474	469
BnaA01g00980D	0	0	0	0	0	0
BnaA01g00990D	1028	1028	845	1055	809	979
BnaA01g01000D	190	60	86	7	89	28
BnaA01g01010D	29	28	45	50	71	174
BnaA01g01020D	289	335	265	233	246	228
BnaA01g01030D	256	351	203	216	216	207
BnaA01g01040D	932	1032	888	863	626	962
BnaA01g01050D	0	0	0	0	0	0
BnaA01g01060D	0	2	0	0	0	0
BnaA01g01070D	924	1191	910	793	708	602
BnaA01g01080D	153	161	119	98	99	81
BnaA01g01090D	2	2	0	3	3	2
BnaA01g01100D	116	209	174	274	223	326
BnaA01g01110D	0	2	2	3	1	4
BnaA01g01120D	35	40	55	54	56	48
BnaA01g01130D	0	0	0	0	0	0
BnaA01g01140D	2	3	1	1	2	3
BnaA01g01150D	106	107	132	88	124	96
BnaA01g01160D	0	0	0	1	0	0
BnaA01g01170D	297	382	290	245	281	282
BnaA01g01180D	474	610	468	418	489	438
BnaA01g01190D	0	0	0	0	0	0
BnaA01g01200D	0	0	0	0	0	0
BnaA01g01210D	1824	1863	1626	1651	1687	1416
BnaA01g01220D	121	42	106	82	96	69
BnaA01g01230D	248	89	328	134	262	255
BnaA01g01240D	55	92	77	73	57	77
BnaA01g01250D	115	155	88	75	87	62
BnaA01g01260D	0	0	0	0	0	0
BnaA01g01270D	597	695	621	552	492	452
BnaA01g01280D	28	30	47	64	66	73
BnaA01g01290D	0	0	0	0	0	0
BnaA01g01300D	35	38	30	89	38	104
BnaA01g01310D	565	834	602	527	558	625
BnaA01g01320D	48	64	37	30	33	28
BnaA01g01330D	1834	2551	2013	1962	1443	1809
BnaA01g01340D	402	566	451	215	273	231
BnaA01g01350D	0	0	0	0	0	0
BnaA01g01360D	6	8	13	7	0	0
BnaA01g01370D	2	6	1	8	5	1
BnaA01g01380D	6	9	1	2	8	3
BnaA01g01390D	0	0	0	0	0	0
BnaA01g01400D	4254	3172	2741	2724	1433	2996
BnaA01g01410D	363	414	342	333	278	265
BnaA01g01420D	559	536	470	457	469	446
BnaA01g01430D	1921	3073	1934	1725	1576	1235
BnaA01g01440D	19	20	17	9	17	13
BnaA01g01450D	1	11	7	22	6	18
BnaA01g01460D	134	249	139	189	134	151
BnaA01g01470D	14002	15387	13354	7351	11610	6513
BnaA01g01480D	197	234	164	119	125	105
BnaA01g01490D	1	0	0	0	3	0
BnaA01g01500D	207	271	182	221	196	207
BnaA01g01510D	0	4	0	2	0	1
BnaA01g01520D	53	84	59	69	65	79
BnaA01g01530D	1	0	1	1	5	5
BnaA01g01540D	36	53	45	83	57	67
BnaA01g01550D	82	97	193	319	123	482
BnaA01g01560D	1806	3093	2286	2152	1726	1803
BnaA01g01570D	227	429	324	459	364	512
BnaA01g01580D	161	171	158	210	163	204
BnaA01g01590D	179	136	183	173	177	167
BnaA01g01600D	28	11	20	28	32	49
BnaA01g01610D	0	0	0	0	0	0
BnaA01g01620D	345	342	334	429	499	403
BnaA01g01630D	682	908	738	750	670	594
BnaA01g01640D	14	16	17	13	15	20
BnaA01g01650D	702	835	629	635	609	545
BnaA01g01660D	442	604	504	418	413	400
BnaA01g01670D	386	389	409	464	396	579
BnaA01g01680D	1974	2339	2013	1087	1430	1039
BnaA01g01690D	117	163	142	150	124	97
BnaA01g01700D	5587	8143	5898	5168	3725	5151
BnaA01g01710D	0	0	0	0	0	0
BnaA01g01720D	0	0	0	0	0	0
BnaA01g01730D	0	0	0	0	0	0
BnaA01g01740D	0	0	0	0	0	0
BnaA01g01750D	179	236	141	183	103	187
BnaA01g01760D	647	712	599	570	520	504
BnaA01g01770D	9	24	15	12	9	10
BnaA01g01780D	1	2	0	6	13	52
BnaA01g01790D	101	146	97	98	145	180
BnaA01g01800D	1204	1293	1186	1139	1069	1110
BnaA01g01810D	192	249	219	195	221	190
BnaA01g01820D	0	0	0	0	0	0
BnaA01g01830D	0	0	0	0	0	0
BnaA01g01840D	4	11	7	10	3	8
BnaA01g01850D	12	19	13	20	24	30
BnaA01g01860D	0	0	0	0	0	0
BnaA01g01870D	114	95	89	153	85	113
BnaA01g01880D	34	37	38	31	38	32
BnaA01g01890D	0	0	0	0	0	0
BnaA01g01900D	1735	1988	1827	878	1300	803
BnaA01g01910D	45	35	51	70	58	61
BnaA01g01920D	111	136	92	102	116	123
BnaA01g01930D	45	54	50	32	59	23
BnaA01g01940D	6	8	9	22	7	12
BnaA01g01950D	249	243	196	172	140	148
BnaA01g01960D	4	14	14	11	6	11
BnaA01g01970D	758	1074	766	1037	567	523
BnaA01g01980D	1369	1766	1402	1263	994	947
BnaA01g01990D	23	26	26	15	6	22
BnaA01g02000D	2	4	1	17	6	4
BnaA01g02010D	0	0	0	0	0	0
BnaA01g02020D	456	469	399	299	372	263
BnaA01g02030D	220	214	269	353	310	333
BnaA01g02040D	417	712	414	688	368	482
BnaA01g02050D	752	1012	860	723	696	630
BnaA01g02060D	1024	1041	1101	1141	1146	980
BnaA01g02070D	294	330	306	218	272	169
BnaA01g02080D	0	0	0	0	0	0
BnaA01g02090D	5689	7623	5811	4997	4544	3999
BnaA01g02100D	358	426	302	249	294	250
BnaA01g02110D	8	5	14	9	6	4
BnaA01g02120D	4	9	6	5	4	4
BnaA01g02130D	0	0	0	5	4	5
BnaA01g02140D	0	0	0	0	0	0
BnaA01g02150D	36	45	27	29	27	18
BnaA01g02160D	3204	3067	2714	2034	2445	1711
BnaA01g02170D	684	767	644	559	537	483
BnaA01g02180D	271	372	276	357	244	292
BnaA01g02190D	586	637	527	627	508	590
BnaA01g02200D	10	7	6	17	13	15
BnaA01g02210D	65	70	52	103	56	103
BnaA01g02220D	390	456	405	361	437	330
BnaA01g02230D	0	0	0	0	2	0
BnaA01g02240D	191	136	146	99	102	101
BnaA01g02250D	33	35	37	43	35	35
BnaA01g02260D	805	1020	844	641	695	550
BnaA01g02270D	382	241	325	142	261	90
BnaA01g02280D	0	0	0	0	0	0
BnaA01g02290D	221	483	242	287	161	172
BnaA01g02300D	1645	2310	1557	1070	1008	1146
BnaA01g02310D	20	32	26	39	27	26
BnaA01g02320D	18	21	16	17	13	19
BnaA01g02330D	56	57	44	88	40	53
BnaA01g02340D	3357	3390	3204	1995	2815	1812
BnaA01g02350D	92	134	95	95	130	123
BnaA01g02360D	0	0	0	0	0	0
BnaA01g02370D	25	39	21	38	25	32
BnaA01g02380D	13	17	15	37	25	35
BnaA01g02390D	127	105	114	63	62	40
BnaA01g02400D	3	4	1	0	1	1
BnaA01g02410D	0	0	0	0	0	0
BnaA01g02420D	40	39	25	42	31	21
BnaA01g02430D	31	35	29	35	38	19
BnaA01g02440D	188	282	148	137	110	100
BnaA01g02450D	0	0	0	1	2	0
BnaA01g02460D	61	52	59	23	49	37
BnaA01g02470D	980	887	818	452	683	395
BnaA01g02480D	2	4	2	6	8	5
BnaA01g02490D	4404	5080	4343	3477	3642	2968
BnaA01g02500D	660	815	652	578	552	492
BnaA01g02510D	56	19	26	17	7	50
BnaA01g02520D	1918	2519	1986	1356	1561	1226
BnaA01g02530D	730	740	1071	679	442	539
BnaA01g02540D	498	596	526	346	525	356
BnaA01g02550D	109	107	89	138	188	104
BnaA01g02560D	0	0	2	0	0	1
BnaA01g02570D	712	695	731	1072	519	787
BnaA01g02580D	2301	3240	2353	2516	1898	1987
BnaA01g02590D	810	1258	856	775	755	670
BnaA01g02600D	0	0	0	0	0	4
BnaA01g02610D	885	892	765	406	483	342
BnaA01g02620D	7	13	8	23	18	20
BnaA01g02630D	281	312	244	271	184	194
BnaA01g02640D	3504	4374	3455	2840	2903	2312
BnaA01g02650D	85	103	92	151	95	232
BnaA01g02660D	712	777	703	690	497	556
BnaA01g02670D	4026	5655	3947	2818	2827	2779
BnaA01g02680D	0	0	0	1	0	0
BnaA01g02690D	511	714	508	486	463	512
BnaA01g02700D	58	79	80	46	53	38
BnaA01g02710D	366	474	435	275	411	215
BnaA01g02720D	213	77	548	81	104	212
BnaA01g02730D	0	0	0	0	0	0
BnaA01g02740D	446	504	483	465	391	471
BnaA01g02750D	27	57	39	30	19	25
BnaA01g02760D	30	47	30	34	20	40
BnaA01g02770D	229	261	231	262	215	266
BnaA01g02780D	7	8	12	12	11	16
BnaA01g02790D	152	169	159	146	143	137
BnaA01g02800D	246	350	192	235	183	235
BnaA01g02810D	183	253	227	110	153	105
BnaA01g02820D	58	74	70	83	68	98
BnaA01g02830D	1164	1290	1134	1040	980	1073
BnaA01g02840D	579	598	568	364	478	369
BnaA01g02850D	270	281	236	182	218	170
BnaA01g02860D	1341	1489	1715	1134	1040	1445
BnaA01g02870D	0	0	2	0	0	0
BnaA01g02880D	14	14	31	8	1	18
BnaA01g02890D	0	0	0	0	0	0
BnaA01g02900D	314	286	242	362	328	383
BnaA01g02910D	89	156	115	135	119	174
BnaA01g02920D	595	572	574	424	437	373
BnaA01g02930D	4314	4179	3479	2570	2355	2031
BnaA01g02940D	38	72	43	49	72	45
BnaA01g02950D	3355	3627	2876	1588	1903	1569
BnaA01g02960D	0	0	0	0	0	0
BnaA01g02970D	25	24	24	4	14	11
BnaA01g02980D	152	141	232	180	158	129
BnaA01g02990D	67	69	58	79	61	60
BnaA01g03000D	0	1	0	0	0	0
BnaA01g03010D	37	6	34	39	125	103
BnaA01g03020D	12	2	16	2	47	22
BnaA01g03030D	0	0	0	0	0	0
BnaA01g03040D	0	0	0	0	0	0
BnaA01g03050D	2644	3440	2488	4012	2826	3271
BnaA01g03060D	1192	1742	1161	1197	940	1209
BnaA01g03070D	96	158	111	105	121	122
BnaA01g03080D	5	14	15	14	37	21
BnaA01g03090D	2	0	1	2	3	4
BnaA01g03100D	93	110	91	63	77	42
BnaA01g03110D	0	0	2	0	0	4
BnaA01g03120D	445	542	374	283	314	291
BnaA01g03130D	18	14	21	39	22	24
BnaA01g03140D	34	30	27	30	40	32
BnaA01g03150D	7197	7184	6978	4742	6027	4945
BnaA01g03160D	138	161	99	156	48	71
BnaA01g03170D	0	0	0	0	0	0
BnaA01g03180D	0	0	0	1	0	0
BnaA01g03190D	24	27	27	26	16	34
BnaA01g03200D	0	0	0	0	0	0
BnaA01g03210D	2	5	2	7	11	8
BnaA01g03220D	4	0	4	5	2	8
BnaA01g03230D	186	258	175	150	189	129
BnaA01g03240D	405	490	409	555	395	447
BnaA01g03250D	53	22	24	22	70	43
BnaA01g03260D	102	349	441	243	120	8
BnaA01g03270D	150	212	163	172	146	197
BnaA01g03280D	82	89	77	83	61	65
BnaA01g03290D	112	105	109	59	117	89
BnaA01g03300D	20	5	22	24	79	31
BnaA01g03310D	18	16	11	17	10	17
BnaA01g03320D	695	821	643	555	584	497
BnaA01g03330D	0	2	0	0	1	1
BnaA01g03340D	51	54	42	74	52	68
BnaA01g03350D	66	94	69	162	98	156
BnaA01g03360D	257	268	241	164	213	179
BnaA01g03370D	184	178	178	231	243	282
BnaA01g03380D	883	1221	793	653	601	562
BnaA01g03390D	107	162	105	98	87	93
BnaA01g03400D	201	211	163	212	161	192
BnaA01g03410D	7	13	18	18	16	12
BnaA01g03420D	44	68	54	42	58	49
BnaA01g03430D	70	69	77	121	138	107
BnaA01g03440D	129	169	125	114	114	115
BnaA01g03450D	110	101	122	97	105	91
BnaA01g03460D	15	16	5	11	15	6
BnaA01g03470D	0	0	0	0	0	1
BnaA01g03480D	61	74	49	60	70	64
BnaA01g03490D	0	0	0	0	0	0
BnaA01g03500D	160	216	153	147	130	100
BnaA01g03510D	1099	1347	1200	1178	958	1090
BnaA01g03520D	371	106	353	313	581	769
BnaA01g03530D	284	369	300	208	236	203
BnaA01g03540D	199	279	225	140	166	118
BnaA01g03550D	455	556	445	365	394	322
BnaA01g03560D	130	173	153	105	152	106
BnaA01g03570D	348	109	181	162	103	196
BnaA01g03580D	74	92	110	74	77	42
BnaA01g03590D	1953	2604	1879	1140	1711	1214
BnaA01g03600D	96	135	106	175	158	160
BnaA01g03610D	455	813	437	359	319	356
BnaA01g03620D	0	0	0	0	0	0
BnaA01g03630D	337	597	383	402	305	383
BnaA01g03640D	165	280	202	227	170	207
BnaA01g03650D	23	7	14	18	47	22
BnaA01g03660D	21	26	11	6	17	12
BnaA01g03670D	40	59	29	51	68	53
BnaA01g03680D	96	77	67	97	65	276
BnaA01g03690D	3	3	4	0	1	0
BnaA01g03700D	0	1	0	0	1	0
BnaA01g03710D	0	0	0	0	0	0
BnaA01g03720D	13	12	16	4	4	1
BnaA01g03730D	300	340	301	206	242	177
BnaA01g03740D	136	143	104	150	129	110
BnaA01g03750D	0	1	0	3	2	2
BnaA01g03760D	4	5	1	3	6	5
BnaA01g03770D	1112	1251	1063	960	568	663
BnaA01g03780D	118	116	135	112	128	132
BnaA01g03790D	5418	6789	4942	3418	3739	3162
BnaA01g03800D	737	1233	914	853	612	693
BnaA01g03810D	341	481	360	321	276	335
BnaA01g03820D	0	0	0	9	7	1
BnaA01g03830D	4	1	0	2	3	0
BnaA01g03840D	623	778	642	504	461	342
BnaA01g03850D	50	44	7	40	21	35
BnaA01g03860D	4702	6288	4187	3291	2649	3282
BnaA01g03870D	0	0	0	0	0	0
BnaA01g03880D	159	221	201	125	154	105
BnaA01g03890D	0	0	0	0	0	0
BnaA01g03900D	0	0	0	0	0	0
BnaA01g03910D	0	0	0	0	0	0
BnaA01g03920D	0	0	0	0	0	0
BnaA01g03930D	0	0	0	0	0	0
BnaA01g03940D	0	0	0	0	0	0
BnaA01g03950D	0	0	0	0	0	0
BnaA01g03960D	8	4	6	10	9	9
BnaA01g03970D	0	0	0	0	0	0
BnaA01g03980D	0	0	0	0	0	0
BnaA01g03990D	0	0	0	0	0	0
BnaA01g04000D	228	328	229	334	263	317
BnaA01g04010D	195	190	189	188	188	159
BnaA01g04020D	121	236	129	136	107	121
BnaA01g04030D	784	1109	855	674	791	681
BnaA01g04040D	81	120	98	66	91	89
BnaA01g04050D	304	379	269	245	236	229
BnaA01g04060D	0	0	0	0	0	0
BnaA01g04070D	13	5	10	16	16	12
BnaA01g04080D	22	36	19	44	37	44
BnaA01g04090D	0	0	0	0	0	0
BnaA01g04100D	1074	1468	1116	1434	1046	1219
BnaA01g04110D	672	901	754	675	699	499
BnaA01g04120D	508	599	613	327	609	269
BnaA01g04130D	167	315	189	219	177	213
BnaA01g04140D	0	1	0	1	1	2
BnaA01g04150D	3	0	6	0	7	8
BnaA01g04160D	112	160	149	204	173	157
BnaA01g04170D	1	2	0	3	2	3
BnaA01g04180D	0	0	0	0	0	0
BnaA01g04190D	0	0	0	0	0	0
BnaA01g04200D	1338	1771	1323	1334	1125	1352
BnaA01g04210D	0	0	0	0	0	0
BnaA01g04220D	126	169	137	134	139	140
BnaA01g04230D	52	63	69	125	90	54
BnaA01g04240D	0	0	0	0	0	0
BnaA01g04250D	0	0	0	0	0	0
BnaA01g04260D	1	0	1	0	0	0
BnaA01g04270D	200	306	165	194	204	171
BnaA01g04280D	2	3	1	0	2	1
BnaA01g04290D	89	155	84	100	82	115
BnaA01g04300D	333	296	288	358	409	269
BnaA01g04310D	286	306	304	233	277	293
BnaA01g04320D	0	0	0	0	0	0
BnaA01g04330D	0	0	0	0	0	0
BnaA01g04340D	366	465	319	278	293	302
BnaA01g04350D	314	487	310	336	268	248
BnaA01g04360D	1698	2681	1480	1309	1093	1206
BnaA01g04370D	0	0	0	0	0	0
BnaA01g04380D	170	214	187	177	156	142
BnaA01g04390D	91	252	100	106	59	133
BnaA01g04400D	0	0	0	0	0	0
BnaA01g04410D	0	0	0	1	0	3
BnaA01g04420D	1269	1504	1295	1476	1277	1324
BnaA01g04430D	398	441	406	284	368	249
BnaA01g04440D	217	273	196	242	169	209
BnaA01g04450D	8	10	7	17	6	14
BnaA01g04460D	109	117	102	96	106	71
BnaA01g04470D	81	101	96	72	70	63
BnaA01g04480D	272	529	340	274	237	272
BnaA01g04490D	8	23	16	32	34	22
BnaA01g04500D	1	0	0	0	0	0
BnaA01g04510D	1385	1537	1320	968	1060	851
BnaA01g04520D	977	1165	1030	521	797	605
BnaA01g04530D	7	10	2	11	4	4
BnaA01g04540D	1242	1291	1117	1159	1208	958
BnaA01g04550D	905	1208	897	728	675	905
BnaA01g04560D	14	26	15	22	21	18
BnaA01g04570D	97	101	96	100	76	96
BnaA01g04580D	67	70	51	43	58	40
BnaA01g04590D	488	659	512	531	485	530
BnaA01g04600D	3793	5834	3712	3572	2533	3257
BnaA01g04610D	408	466	382	287	309	259
BnaA01g04620D	6057	7611	5494	4794	4434	3905
BnaA01g04630D	0	1	0	0	1	0
BnaA01g04640D	332	372	283	293	268	253
BnaA01g04650D	11	15	8	15	11	12
BnaA01g04660D	1699	2017	1684	1500	1583	1397
BnaA01g04670D	20	15	7	42	27	36
BnaA01g04680D	37	50	41	71	35	52
BnaA01g04690D	0	0	1	0	0	0
BnaA01g04700D	4076	4805	3679	3940	3050	3211
BnaA01g04710D	0	0	0	0	2	0
BnaA01g04720D	67	67	57	76	79	57
BnaA01g04730D	324	442	296	376	269	368
BnaA01g04740D	133	177	129	111	113	128
BnaA01g04750D	82	159	81	104	60	139
BnaA01g04760D	484	677	493	420	389	382
BnaA01g04770D	399	558	421	492	424	518
BnaA01g04780D	475	447	446	511	382	435
BnaA01g04790D	1553	1704	1484	1158	1323	1085
BnaA01g04800D	385	385	358	236	221	200
BnaA01g04810D	0	0	0	0	0	0
BnaA01g04820D	0	0	0	0	0	0
BnaA01g04830D	4	5	1	1	3	0
BnaA01g04840D	1288	1530	1220	826	778	643
BnaA01g04850D	2010	2565	2311	1922	1782	1829
BnaA01g04860D	204	238	182	270	202	309
BnaA01g04870D	319	390	320	403	310	317
BnaA01g04880D	500	450	597	399	438	383
BnaA01g04890D	3041	2905	3103	2848	2374	2567
BnaA01g04900D	60	89	75	29	49	24
BnaA01g04910D	3767	4215	3536	1447	2255	1309
BnaA01g04920D	4829	4614	4618	3529	4477	3350
BnaA01g04930D	55	57	45	29	34	40
BnaA01g04940D	0	0	0	0	0	0
BnaA01g04950D	0	0	0	0	0	0
BnaA01g04960D	0	0	0	0	0	0
BnaA01g04970D	605	655	565	412	459	397
BnaA01g04980D	768	1133	791	689	632	651
BnaA01g04990D	0	0	0	0	0	0
BnaA01g05000D	14	4	10	5	3	5
BnaA01g05010D	5	10	5	10	9	7
BnaA01g05020D	792	846	837	400	892	273
BnaA01g05030D	0	0	0	0	1	0
BnaA01g05040D	272	250	219	210	158	177
BnaA01g05050D	0	0	0	0	0	0
BnaA01g05060D	172	98	245	83	113	82
BnaA01g05070D	1003	1106	935	565	729	546
BnaA01g05080D	193	179	182	162	186	170
BnaA01g05090D	374	446	376	349	320	295
BnaA01g05100D	1271	1403	1184	1100	1041	1042
BnaA01g05110D	570	657	615	595	665	643
BnaA01g05120D	0	0	0	0	0	0
BnaA01g05130D	3748	4106	3582	2790	3359	2849
BnaA01g05140D	65	85	53	101	63	104
BnaA01g05150D	0	0	0	0	0	0
BnaA01g05160D	1	1	0	0	0	0
BnaA01g05170D	1	1	0	2	3	3
BnaA01g05180D	19	29	22	19	15	18
BnaA01g05190D	4	15	13	30	22	29
BnaA01g05200D	0	0	0	0	0	0
BnaA01g05210D	0	0	0	0	0	0
BnaA01g05220D	955	1446	1029	871	910	823
BnaA01g05230D	134	140	124	151	127	159
BnaA01g05240D	383	419	312	223	263	197
BnaA01g05250D	0	0	0	0	0	0
BnaA01g05260D	0	0	0	0	0	0
BnaA01g05270D	6	27	13	54	7	33
BnaA01g05280D	121	53	127	54	47	79
BnaA01g05290D	5	22	18	12	16	8
BnaA01g05300D	921	1713	903	654	452	581
BnaA01g05310D	0	0	0	0	0	0
BnaA01g05320D	1365	1601	1192	1689	1506	1464
BnaA01g05330D	0	0	0	0	0	0
BnaA01g05340D	0	0	0	0	0	0
BnaA01g05350D	0	0	0	0	0	0
BnaA01g05360D	11	24	23	17	15	21
BnaA01g05370D	166	208	172	212	171	192
BnaA01g05380D	2709	3168	2656	1836	2032	1805
BnaA01g05390D	2978	3050	2898	1561	2419	1282
BnaA01g05400D	0	0	0	0	0	0
BnaA01g05410D	11509	11627	10513	12976	14127	9287
BnaA01g05420D	180	201	166	113	139	91
BnaA01g05430D	6	2	5	7	3	2
BnaA01g05440D	0	0	0	4	2	0
BnaA01g05450D	75	65	62	249	129	201
BnaA01g05460D	0	0	0	0	0	0
BnaA01g05470D	0	0	0	0	0	0
BnaA01g05480D	1261	1460	1225	823	862	749
BnaA01g05490D	879	1603	1063	1133	687	1058
BnaA01g05500D	30	17	10	6	9	2
BnaA01g05510D	490	769	381	380	349	321
BnaA01g05520D	0	0	0	0	0	0
BnaA01g05530D	1295	1339	1273	1700	1275	1561
BnaA01g05540D	294	349	305	284	305	229
BnaA01g05550D	22	19	25	27	32	33
BnaA01g05560D	95	119	110	113	86	101
BnaA01g05570D	17	17	25	25	25	32
BnaA01g05580D	0	0	0	0	0	0
BnaA01g05590D	0	0	0	1	0	0
BnaA01g05600D	1	1	0	2	1	1
BnaA01g05610D	823	2031	841	763	469	842
BnaA01g05620D	28	52	30	29	22	31
BnaA01g05630D	2	0	7	19	9	4
BnaA01g05640D	0	0	0	0	0	0
BnaA01g05650D	0	0	0	0	0	0
BnaA01g05660D	1189	998	919	1121	1115	1197
BnaA01g05670D	5073	5485	4028	4760	3953	6697
BnaA01g05680D	99	117	99	90	159	81
BnaA01g05690D	606	831	633	528	476	425
BnaA01g05700D	7	3	9	7	8	12
BnaA01g05710D	258	246	324	185	186	48
BnaA01g05720D	0	1	2	1	0	0
BnaA01g05730D	12	8	12	6	11	5
BnaA01g05740D	0	0	0	0	0	0
BnaA01g05750D	0	0	0	0	0	0
BnaA01g05760D	32	43	31	136	56	213
BnaA01g05770D	133	205	145	143	105	132
BnaA01g05780D	338	527	337	259	239	257
BnaA01g05790D	0	0	0	0	0	0
BnaA01g05800D	49	61	37	64	44	62
BnaA01g05810D	167	216	184	179	161	150
BnaA01g05820D	187	225	195	138	212	162
BnaA01g05830D	221	311	252	247	196	216
BnaA01g05840D	58	72	46	31	40	58
BnaA01g05850D	0	0	0	0	0	0
BnaA01g05860D	0	0	0	0	0	0
BnaA01g05870D	1	0	0	1	0	0
BnaA01g05880D	0	0	0	0	0	0
BnaA01g05890D	603	720	608	416	560	335
BnaA01g05900D	503	623	493	360	479	334
BnaA01g05910D	0	0	0	0	0	2
BnaA01g05920D	4925	5894	4683	3111	3347	3150
BnaA01g05930D	2	0	0	2	0	5
BnaA01g05940D	826	1054	779	601	597	523
BnaA01g05950D	1181	1195	1069	584	787	584
BnaA01g05960D	853	1503	1216	3047	2299	2723
BnaA01g05970D	191	201	126	160	107	146
BnaA01g05980D	20	17	15	61	33	41
BnaA01g05990D	505	755	469	352	373	321
BnaA01g06000D	346	406	289	281	267	232
BnaA01g06010D	3123	3952	3085	2041	2330	1837
BnaA01g06020D	759	977	771	728	613	648
BnaA01g06030D	280	368	249	323	210	303
BnaA01g06040D	216	177	204	248	174	188
BnaA01g06050D	0	0	0	0	0	0
BnaA01g06060D	3	0	2	2	5	6
BnaA01g06070D	0	0	0	0	0	2
BnaA01g06080D	18	13	13	20	26	23
BnaA01g06090D	52	44	41	23	49	35
BnaA01g06100D	41	47	41	40	53	45
BnaA01g06110D	0	5	3	12	6	6
BnaA01g06120D	242	318	321	188	178	194
BnaA01g06130D	617	619	614	449	485	410
BnaA01g06140D	0	0	0	0	3	0
BnaA01g06150D	0	0	0	3	0	0
BnaA01g06160D	553	619	563	409	406	315
BnaA01g06170D	449	472	322	352	401	295
BnaA01g06180D	2795	2790	2745	3072	2622	3595
BnaA01g06190D	107	90	95	52	69	56
BnaA01g06200D	0	0	0	0	0	0
BnaA01g06210D	650	692	617	380	581	408
BnaA01g06220D	1002	1168	967	541	678	581
BnaA01g06230D	104	134	123	113	100	94
BnaA01g06240D	58	121	86	52	67	40
BnaA01g06250D	701	947	677	612	599	550
BnaA01g06260D	85	98	100	197	244	141
BnaA01g06270D	391	399	456	296	270	179
BnaA01g06280D	3	7	11	5	4	3
BnaA01g06290D	1	4	1	1	2	3
BnaA01g06300D	1	0	2	0	1	2
BnaA01g06310D	34	73	42	65	50	67
BnaA01g06320D	1	0	0	0	0	0
BnaA01g06330D	1691	1933	1488	941	978	667
BnaA01g06340D	164	235	158	182	128	221
BnaA01g06350D	303	405	435	349	211	344
BnaA01g06360D	0	0	0	0	0	0
BnaA01g06370D	103	110	125	77	43	83
BnaA01g06380D	76	88	56	44	33	44
BnaA01g06390D	142	154	148	125	109	73
BnaA01g06400D	1	2	1	3	6	0
BnaA01g06410D	91	16	84	40	4	52
BnaA01g06420D	319	473	413	412	322	355
BnaA01g06430D	9	11	1	8	3	10
BnaA01g06440D	5449	5741	5046	4047	4311	4142
BnaA01g06450D	0	0	0	1	1	0
BnaA01g06460D	748	947	709	542	530	371
BnaA01g06470D	0	2	1	6	0	5
BnaA01g06480D	0	0	5	0	2	1
BnaA01g06490D	4	1	0	0	2	0
BnaA01g06500D	136	123	138	257	151	223
BnaA01g06510D	0	0	0	0	0	0
BnaA01g06520D	149	177	170	164	214	181
BnaA01g06530D	3952	4597	3605	3831	2923	3082
BnaA01g06540D	614	71	299	107	115	641
BnaA01g06550D	19	32	14	5	10	6
BnaA01g06560D	0	0	0	0	0	0
BnaA01g06570D	207	215	199	224	262	237
BnaA01g06580D	0	0	0	0	0	0
BnaA01g06590D	0	0	0	0	0	0
BnaA01g06600D	29	1	19	51	81	174
BnaA01g06610D	4263	4545	4474	3228	3246	2505
BnaA01g06620D	2	0	16	9	22	5
BnaA01g06630D	178	171	115	67	105	31
BnaA01g06640D	96	125	109	104	82	89
BnaA01g06650D	0	0	0	0	0	0
BnaA01g06660D	99	116	113	89	104	75
BnaA01g06670D	135	221	157	157	188	218
BnaA01g06680D	152	180	184	232	174	215
BnaA01g06690D	6	17	8	10	5	14
BnaA01g06700D	206	306	243	230	267	154
BnaA01g06710D	165	153	92	103	116	132
BnaA01g06720D	0	0	0	0	0	0
BnaA01g06730D	11517	11308	11153	9368	6404	7320
BnaA01g06740D	5236	5658	6661	6222	4534	4465
BnaA01g06750D	221	359	397	525	359	611
BnaA01g06760D	531	500	499	444	439	428
BnaA01g06770D	0	1	1	1	0	0
BnaA01g06780D	174	155	142	197	185	193
BnaA01g06790D	0	0	0	0	0	0
BnaA01g06800D	358	236	451	311	412	588
BnaA01g06810D	335	429	303	308	390	336
BnaA01g06820D	33460	47469	30551	22557	22505	18382
BnaA01g06830D	9427	9685	8063	4628	4082	4507
BnaA01g06840D	4	2	1	2	2	5
BnaA01g06850D	1325	1847	1192	930	855	847
BnaA01g06860D	291	580	292	215	237	238
BnaA01g06870D	24	48	15	11	41	20
BnaA01g06880D	4	17	7	4	9	5
BnaA01g06890D	16	36	19	16	23	14
BnaA01g06900D	114	145	146	94	102	73
BnaA01g06910D	368	484	308	343	180	212
BnaA01g06920D	0	0	0	0	0	0
BnaA01g06930D	0	0	0	0	0	0
BnaA01g06940D	348	560	374	268	277	243
BnaA01g06950D	0	2	6	3	4	0
BnaA01g06960D	0	0	0	0	0	0
BnaA01g06970D	150	219	194	152	129	158
BnaA01g06980D	110	285	129	335	79	309
BnaA01g06990D	467	467	420	436	357	366
BnaA01g07000D	653	752	534	624	435	628
BnaA01g07010D	133	204	124	123	118	105
BnaA01g07020D	0	6	0	1	7	1
BnaA01g07030D	0	0	0	0	0	0
BnaA01g07040D	0	0	0	0	0	0
BnaA01g07050D	361	447	389	407	416	373
BnaA01g07060D	334	422	357	284	331	295
BnaA01g07070D	0	0	0	0	0	1
BnaA01g07080D	0	0	0	0	0	0
BnaA01g07090D	0	0	0	0	0	0
BnaA01g07100D	251	326	249	327	219	294
BnaA01g07110D	569	567	519	407	479	377
BnaA01g07120D	64	84	63	69	77	75
BnaA01g07130D	276	284	289	270	233	263
BnaA01g07140D	1343	1560	1137	1006	834	811
BnaA01g07150D	484	566	503	298	381	292
BnaA01g07160D	87	80	82	90	85	82
BnaA01g07170D	1602	1615	1498	1209	1131	1022
BnaA01g07180D	64	59	53	34	20	33
BnaA01g07190D	308	527	346	319	273	312
BnaA01g07200D	350	374	343	306	339	308
BnaA01g07210D	13	15	13	13	6	9
BnaA01g07220D	171	170	109	117	92	110
BnaA01g07230D	0	0	1	0	0	0
BnaA01g07240D	0	2	2	1	1	0
BnaA01g07250D	554	412	409	41	101	63
BnaA01g07260D	377	202	232	36	77	32
BnaA01g07270D	1522	1894	1326	864	931	870
BnaA01g07280D	72	83	91	119	96	104
BnaA01g07290D	194	199	198	128	177	128
BnaA01g07300D	0	0	0	0	0	0
BnaA01g07310D	0	1	1	0	4	5
BnaA01g07320D	105	108	106	99	93	85
BnaA01g07330D	601	623	536	512	450	473
BnaA01g07340D	680	923	676	451	690	427
BnaA01g07350D	869	995	874	944	853	867
BnaA01g07360D	2682	2591	2602	1675	2341	1602
BnaA01g07370D	0	0	0	1	0	0
BnaA01g07380D	1	2	1	0	0	0
BnaA01g07390D	0	0	0	0	0	0
BnaA01g07400D	12	12	7	12	19	11
BnaA01g07410D	0	0	0	0	0	0
BnaA01g07420D	194	246	237	257	171	229
BnaA01g07430D	646	699	618	315	576	311
BnaA01g07440D	64	82	65	84	47	89
BnaA01g07450D	5148	5146	5063	3519	4603	3481
BnaA01g07460D	71	83	85	70	91	74
BnaA01g07470D	4524	4548	4419	4782	5435	3597
BnaA01g07480D	276	458	284	223	210	220
BnaA01g07490D	0	0	0	0	0	0
BnaA01g07500D	0	0	0	0	0	0
BnaA01g07510D	0	0	0	0	0	0
BnaA01g07520D	0	0	0	0	0	0
BnaA01g07530D	105	99	77	127	70	92
BnaA01g07540D	1596	1573	1621	1770	1250	1435
BnaA01g07550D	459	321	167	361	253	203
BnaA01g07560D	0	0	0	0	0	0
BnaA01g07570D	4	2	0	1	2	1
BnaA01g07580D	0	0	0	0	0	0
BnaA01g07590D	24	0	10	4	16	60
BnaA01g07600D	19	21	16	13	17	12
BnaA01g07610D	331	301	240	298	268	286
BnaA01g07620D	431	265	279	380	397	402
BnaA01g07630D	0	0	0	0	0	0
BnaA01g07640D	433	376	417	418	431	368
BnaA01g07650D	0	0	0	0	0	0
BnaA01g07660D	340	372	295	331	315	283
BnaA01g07670D	32	23	10	17	20	13
BnaA01g07680D	30	36	23	27	15	16
BnaA01g07690D	518	470	391	395	478	320
BnaA01g07700D	0	0	0	2	0	0
BnaA01g07710D	0	0	0	0	0	0
BnaA01g07720D	263	417	271	279	204	209
BnaA01g07730D	0	0	0	0	0	0
BnaA01g07740D	0	0	0	0	0	0
BnaA01g07750D	642	807	632	436	550	412
BnaA01g07760D	0	0	0	0	0	0
BnaA01g07770D	0	0	0	0	0	0
BnaA01g07780D	0	0	0	0	0	0
BnaA01g07790D	15	22	17	13	7	5
BnaA01g07800D	23	37	44	24	15	9
BnaA01g07810D	51	53	53	92	74	60
BnaA01g07820D	52	66	72	70	58	64
BnaA01g07830D	203	333	211	114	149	122
BnaA01g07840D	2	3	4	3	5	0
BnaA01g07850D	0	0	0	0	0	0
BnaA01g07860D	2905	3464	2800	1586	2201	1564
BnaA01g07870D	0	0	0	0	0	0
BnaA01g07880D	0	0	0	0	0	0
BnaA01g07890D	0	0	0	0	0	0
BnaA01g07900D	0	0	0	0	0	0
BnaA01g07910D	178	192	143	128	127	117
BnaA01g07920D	22	49	28	29	23	31
BnaA01g07930D	144	149	161	135	143	98
BnaA01g07940D	350	449	375	352	302	333
BnaA01g07950D	18	19	31	10	24	10
BnaA01g07960D	1267	2046	1336	904	1278	832
BnaA01g07970D	10	0	0	0	1	0
BnaA01g07980D	377	444	387	224	236	214
BnaA01g07990D	0	0	0	0	0	0
BnaA01g08000D	2	0	3	2	3	1
BnaA01g08010D	118	130	106	136	92	166
BnaA01g08020D	113	146	97	133	97	113
BnaA01g08030D	401	315	274	254	272	284
BnaA01g08040D	18	6	15	6	10	17
BnaA01g08050D	24	25	23	9	18	10
BnaA01g08060D	107	127	87	43	100	39
BnaA01g08070D	0	0	0	0	0	0
BnaA01g08080D	222	244	251	121	165	115
BnaA01g08090D	0	0	0	0	0	0
BnaA01g08100D	0	0	0	0	0	0
BnaA01g08110D	0	0	0	0	0	0
BnaA01g08120D	0	0	0	0	0	0
BnaA01g08130D	1143	1245	1014	983	837	775
BnaA01g08140D	353	512	503	405	369	383
BnaA01g08150D	0	0	0	0	0	0
BnaA01g08160D	268	295	256	180	238	178
BnaA01g08170D	47	42	27	52	56	61
BnaA01g08180D	0	0	0	0	0	0
BnaA01g08190D	1	0	0	0	0	0
BnaA01g08200D	526	710	492	455	340	422
BnaA01g08210D	7	1	6	4	6	2
BnaA01g08220D	0	0	0	0	0	0
BnaA01g08230D	0	0	0	0	0	0
BnaA01g08240D	0	0	0	0	0	0
BnaA01g08250D	0	0	0	0	0	0
BnaA01g08260D	0	0	2	0	2	2
BnaA01g08270D	1618	2385	1728	1502	1240	1524
BnaA01g08280D	64	86	78	73	60	72
BnaA01g08290D	63	77	65	76	50	88
BnaA01g08300D	75	107	76	61	61	106
BnaA01g08310D	243	284	234	259	238	255
BnaA01g08320D	0	3	2	2	0	4
BnaA01g08330D	908	1001	789	773	706	658
BnaA01g08340D	1	3	2	5	0	7
BnaA01g08350D	0	0	0	0	0	0
BnaA01g08360D	966	1108	941	664	1099	734
BnaA01g08370D	102	14	43	73	61	98
BnaA01g08380D	1	0	0	1	0	1
BnaA01g08390D	0	0	0	0	0	0
BnaA01g08400D	0	0	0	0	0	0
BnaA01g08410D	0	0	0	0	0	0
BnaA01g08420D	0	0	0	0	0	0
BnaA01g08430D	146	163	170	187	126	124
BnaA01g08440D	1254	1528	1189	743	943	737
BnaA01g08450D	406	446	393	216	362	222
BnaA01g08460D	83	118	121	54	125	40
BnaA01g08470D	22	37	45	45	41	46
BnaA01g08480D	74	70	46	50	50	48
BnaA01g08490D	344	621	414	251	337	213
BnaA01g08500D	313	609	349	251	267	277
BnaA01g08510D	165	115	397	165	168	83
BnaA01g08520D	146	204	148	119	133	148
BnaA01g08530D	888	1065	945	878	835	798
BnaA01g08540D	259	307	231	188	182	207
BnaA01g08550D	64	66	58	70	94	67
BnaA01g08560D	676	678	665	687	502	558
BnaA01g08570D	0	0	0	0	0	0
BnaA01g08580D	0	0	0	0	0	0
BnaA01g08590D	0	0	0	0	0	0
BnaA01g08600D	0	0	0	0	0	0
BnaA01g08610D	0	0	0	0	0	0
BnaA01g08620D	550	550	501	500	455	445
BnaA01g08630D	468	604	531	652	341	496
BnaA01g08640D	87	103	80	86	54	85
BnaA01g08650D	0	0	0	3	2	1
BnaA01g08660D	0	0	0	0	0	0
BnaA01g08670D	18	6	13	8	29	14
BnaA01g08680D	726	649	677	632	475	488
BnaA01g08690D	261	241	203	309	287	292
BnaA01g08700D	593	670	554	373	435	381
BnaA01g08710D	3	0	3	4	5	4
BnaA01g08720D	1	0	0	0	2	0
BnaA01g08730D	0	0	0	0	0	0
BnaA01g08740D	0	0	0	0	0	0
BnaA01g08750D	26	40	43	46	30	17
BnaA01g08760D	72	72	50	32	52	36
BnaA01g08770D	161	226	148	224	180	210
BnaA01g08780D	15	12	16	3	12	6
BnaA01g08790D	0	0	0	0	0	0
BnaA01g08800D	302	365	390	379	231	315
BnaA01g08810D	308	415	341	293	268	246
BnaA01g08820D	171	163	193	194	169	127
BnaA01g08830D	1	0	0	0	0	2
BnaA01g08840D	0	0	0	0	0	0
BnaA01g08850D	49	77	63	75	62	79
BnaA01g08860D	19	23	36	37	48	27
BnaA01g08870D	5	11	7	10	5	8
BnaA01g08880D	0	0	0	0	0	0
BnaA01g08890D	30	35	24	44	28	60
BnaA01g08900D	4065	5464	4416	2874	2520	2861
BnaA01g08910D	874	807	840	774	799	680
BnaA01g08920D	5855	5945	5511	2960	4457	2495
BnaA01g08930D	34	54	43	70	44	82
BnaA01g08940D	50	75	67	88	60	80
BnaA01g08950D	1246	1962	1459	1399	1236	1562
BnaA01g08960D	116	226	144	203	148	375
BnaA01g08970D	0	0	0	0	0	0
BnaA01g08980D	0	0	0	0	0	0
BnaA01g08990D	0	0	1	0	0	0
BnaA01g09000D	5	18	12	8	4	5
BnaA01g09010D	6	7	6	8	4	5
BnaA01g09020D	0	0	0	0	0	0
BnaA01g09030D	174	184	140	166	154	168
BnaA01g09040D	47	102	71	71	68	44
BnaA01g09050D	175	213	186	272	149	160
BnaA01g09060D	0	0	0	0	0	0
BnaA01g09070D	51	55	81	108	94	151
BnaA01g09080D	0	0	0	0	0	0
BnaA01g09090D	0	0	0	0	0	0
BnaA01g09100D	0	0	0	0	0	1
BnaA01g09110D	11	4	10	6	8	16
BnaA01g09120D	259	252	267	213	252	217
BnaA01g09130D	131	174	129	130	113	104
BnaA01g09140D	382	536	334	323	182	223
BnaA01g09150D	420	360	363	311	211	198
BnaA01g09160D	1	1	1	0	0	0
BnaA01g09170D	0	0	0	0	0	0
BnaA01g09180D	50	60	49	40	37	47
BnaA01g09190D	0	0	0	0	1	0
BnaA01g09200D	136	98	161	154	217	145
BnaA01g09210D	128	111	97	126	69	102
BnaA01g09220D	545	696	563	386	531	354
BnaA01g09230D	13	12	6	4	3	10
BnaA01g09240D	49	95	58	59	64	37
BnaA01g09250D	310	337	319	237	242	171
BnaA01g09260D	273	354	241	170	223	202
BnaA01g09270D	95	128	100	75	71	76
BnaA01g09280D	0	0	0	0	0	0
BnaA01g09290D	669	774	565	573	487	550
BnaA01g09300D	18	20	23	16	21	14
BnaA01g09310D	143	211	148	172	136	177
BnaA01g09320D	16	20	22	7	10	15
BnaA01g09330D	45	66	51	42	53	30
BnaA01g09340D	26	25	15	12	27	13
BnaA01g09350D	1	0	3	1	20	16
BnaA01g09360D	122	139	189	225	147	225
BnaA01g09370D	154	221	166	149	199	155
BnaA01g09380D	68	75	71	159	142	157
BnaA01g09390D	703	791	725	594	748	648
BnaA01g09400D	135	131	143	73	112	83
BnaA01g09410D	1	0	1	2	0	0
BnaA01g09420D	320	422	333	326	254	339
BnaA01g09430D	4	34	4	5	1	7
BnaA01g09440D	16	14	15	35	16	16
BnaA01g09450D	0	0	0	0	0	0
BnaA01g09460D	0	0	0	0	0	0
BnaA01g09470D	82	123	65	126	90	118
BnaA01g09480D	229	245	172	258	189	208
BnaA01g09490D	0	0	0	0	0	0
BnaA01g09500D	0	0	0	0	0	0
BnaA01g09510D	0	2	0	4	0	10
BnaA01g09520D	768	920	722	684	658	450
BnaA01g09530D	1337	1866	1451	1225	1135	1129
BnaA01g09540D	6372	6760	6174	4984	6071	4574
BnaA01g09550D	44	43	19	44	27	16
BnaA01g09560D	55	90	59	48	54	66
BnaA01g09570D	330	387	196	201	207	146
BnaA01g09580D	0	0	0	0	0	0
BnaA01g09590D	0	0	0	0	0	0
BnaA01g09600D	0	0	0	0	0	0
BnaA01g09610D	0	0	0	0	0	0
BnaA01g09620D	744	713	607	558	616	338
BnaA01g09630D	0	0	0	0	0	0
BnaA01g09640D	0	2	0	0	1	0
BnaA01g09650D	298	563	290	294	291	316
BnaA01g09660D	0	0	0	0	0	0
BnaA01g09670D	0	0	0	0	0	0
BnaA01g09680D	0	3	2	2	0	5
BnaA01g09690D	91	57	49	91	206	109
BnaA01g09700D	152	181	152	127	179	158
BnaA01g09710D	998	1259	989	720	837	592
BnaA01g09720D	17	11	12	23	22	12
BnaA01g09730D	1180	1075	1113	1175	1251	965
BnaA01g09740D	726	914	1151	825	652	890
BnaA01g09750D	0	0	0	0	0	0
BnaA01g09760D	1	0	0	0	0	0
BnaA01g09770D	68	96	81	78	84	70
BnaA01g09780D	12	8	5	10	4	3
BnaA01g09790D	0	0	0	0	0	0
BnaA01g09800D	354	372	310	338	297	251
BnaA01g09810D	64	99	66	84	63	83
BnaA01g09820D	666	1089	683	675	542	587
BnaA01g09830D	588	726	538	569	456	523
BnaA01g09840D	8	0	5	11	7	13
BnaA01g09850D	11	12	16	18	13	17
BnaA01g09860D	1127	1391	1161	1197	663	955
BnaA01g09870D	353	310	309	298	354	295
BnaA01g09880D	434	462	427	346	387	315
BnaA01g09890D	1454	2950	1860	3155	1634	3477
BnaA01g09900D	7	14	8	23	9	24
BnaA01g09910D	379	511	357	315	294	280
BnaA01g09920D	414	477	418	375	350	283
BnaA01g09930D	322	474	361	333	309	331
BnaA01g09940D	917	1110	1442	1317	792	1134
BnaA01g09950D	1	0	0	0	0	0
BnaA01g09960D	0	0	0	0	0	0
BnaA01g09970D	1961	2306	1975	1774	1488	1716
BnaA01g09980D	151	151	137	121	126	91
BnaA01g09990D	5774	7082	5971	5071	4155	4190
BnaA01g10000D	444	505	430	365	358	317
BnaA01g10010D	0	0	0	0	0	0
BnaA01g10020D	289	139	138	66	66	71
BnaA01g10030D	345	417	362	303	138	186
BnaA01g10040D	28	63	27	23	12	23
BnaA01g10050D	1233	1644	1086	980	902	837
BnaA01g10060D	62	111	59	56	60	52
BnaA01g10070D	15	26	17	17	18	20
BnaA01g10080D	0	0	0	0	0	0
BnaA01g10090D	96	139	117	142	84	92
BnaA01g10100D	879	1152	857	840	774	746
BnaA01g10110D	671	659	634	489	549	470
BnaA01g10120D	1	0	0	0	0	0
BnaA01g10130D	4	0	0	2	2	3
BnaA01g10140D	2	0	3	4	7	3
BnaA01g10150D	4	1	0	1	0	0
BnaA01g10160D	473	437	391	391	376	362
BnaA01g10170D	0	0	0	0	0	1
BnaA01g10180D	0	0	0	0	0	0
BnaA01g10190D	0	0	0	0	0	0
BnaA01g10200D	69	144	86	108	93	106
BnaA01g10210D	0	0	0	0	0	0
BnaA01g10220D	424	409	302	457	412	429
BnaA01g10230D	451	568	419	531	455	460
BnaA01g10240D	2	0	0	0	1	0
BnaA01g10250D	1	0	0	0	2	0
BnaA01g10260D	55	48	28	67	56	47
BnaA01g10270D	238	386	265	395	240	417
BnaA01g10280D	1327	1257	861	762	841	594
BnaA01g10290D	20	49	31	22	29	23
BnaA01g10300D	3	6	5	4	7	6
BnaA01g10310D	341	510	492	376	179	311
BnaA01g10320D	0	0	0	0	0	0
BnaA01g10330D	138	175	140	163	155	151
BnaA01g10340D	15	19	20	12	24	18
BnaA01g10350D	345	100	213	457	474	399
BnaA01g10360D	1554	1748	1416	1304	1583	1116
BnaA01g10370D	22	20	35	24	30	15
BnaA01g10380D	3	2	0	3	0	4
BnaA01g10390D	0	0	1	1	2	3
BnaA01g10400D	28	45	31	19	18	27
BnaA01g10410D	94	152	116	88	94	100
BnaA01g10420D	535	593	429	813	459	706
BnaA01g10430D	415	627	373	412	367	319
BnaA01g10440D	108	96	113	66	94	60
BnaA01g10450D	49	47	57	48	53	34
BnaA01g10460D	452	564	562	337	359	233
BnaA01g10470D	16	14	8	21	9	9
BnaA01g10480D	69	52	54	59	52	80
BnaA01g10490D	584	574	567	423	467	442
BnaA01g10500D	1145	1376	906	946	857	877
BnaA01g10510D	139	167	117	171	117	107
BnaA01g10520D	316	298	255	423	338	750
BnaA01g10530D	290	614	279	251	186	371
BnaA01g10540D	97	78	86	99	111	81
BnaA01g10550D	432	580	408	435	437	369
BnaA01g10560D	8	2	0	0	0	0
BnaA01g10570D	49	52	68	77	72	48
BnaA01g10580D	434	475	433	541	489	452
BnaA01g10590D	570	1027	677	501	498	503
BnaA01g10600D	976	866	854	794	832	647
BnaA01g10610D	0	0	2	0	0	0
BnaA01g10620D	64	102	64	41	60	26
BnaA01g10630D	1953	2191	1913	1896	1853	1479
BnaA01g10640D	0	0	0	0	0	0
BnaA01g10650D	992	1022	727	774	671	652
BnaA01g10660D	51	60	45	28	42	36
BnaA01g10670D	56	47	40	30	19	35
BnaA01g10680D	36	36	25	38	30	24
BnaA01g10690D	195	164	243	284	229	356
BnaA01g10700D	0	0	0	0	0	0
BnaA01g10710D	0	0	0	0	0	0
BnaA01g10720D	0	0	0	0	0	0
BnaA01g10730D	30	37	34	49	46	70
BnaA01g10740D	10	9	10	26	5	50
BnaA01g10750D	1428	1347	1756	2260	1572	3520
BnaA01g10760D	2952	4343	2949	2852	2137	2484
BnaA01g10770D	2	0	0	1	3	4
BnaA01g10780D	1971	2276	1977	1753	1511	1340
BnaA01g10790D	38	54	39	52	33	49
BnaA01g10800D	774	993	769	448	477	375
BnaA01g10810D	213	306	258	237	208	223
BnaA01g10820D	63	52	48	32	44	29
BnaA01g10830D	6	8	4	4	11	5
BnaA01g10840D	271	414	300	279	238	243
BnaA01g10850D	0	0	0	0	0	0
BnaA01g10860D	0	0	0	0	0	0
BnaA01g10870D	0	0	0	0	0	0
BnaA01g10880D	0	0	0	0	0	0
BnaA01g10890D	0	0	0	0	0	0
BnaA01g10900D	0	0	0	0	0	0
BnaA01g10910D	0	0	0	0	0	0
BnaA01g10920D	0	0	0	0	0	0
BnaA01g10930D	0	0	0	0	0	0
BnaA01g10940D	0	0	0	0	0	0
BnaA01g10950D	0	0	0	0	0	0
BnaA01g10960D	228	331	266	192	206	181
BnaA01g10970D	43	66	44	53	61	41
BnaA01g10980D	126	193	131	86	94	74
BnaA01g10990D	444	480	431	327	381	312
BnaA01g11000D	1321	1235	1220	979	1106	838
BnaA01g11010D	27	31	27	99	77	105
BnaA01g11020D	655	678	665	670	680	605
BnaA01g11030D	256	246	281	236	290	222
BnaA01g11040D	48	59	62	45	34	37
BnaA01g11050D	11	21	5	2	1	0
BnaA01g11060D	3048	3612	2831	1875	1968	1549
BnaA01g11070D	194	211	184	168	142	144
BnaA01g11080D	25	49	53	33	34	58
BnaA01g11090D	1183	1445	1133	935	807	914
BnaA01g11100D	18	23	19	23	22	21
BnaA01g11110D	0	2	0	0	0	1
BnaA01g11120D	191	186	191	128	175	328
BnaA01g11130D	6	14	11	7	12	10
BnaA01g11140D	50	59	47	62	29	35
BnaA01g11150D	0	0	0	0	0	0
BnaA01g11160D	0	0	0	0	0	0
BnaA01g11170D	0	0	0	0	0	1
BnaA01g11180D	1	1	1	7	2	6
BnaA01g11190D	17	18	19	22	18	17
BnaA01g11200D	31	65	32	44	34	46
BnaA01g11210D	49	38	30	44	38	21
BnaA01g11220D	25	3	30	31	28	64
BnaA01g11230D	237	247	294	149	128	116
BnaA01g11240D	24	45	19	17	12	14
BnaA01g11250D	312	321	286	304	169	201
BnaA01g11260D	0	0	0	1	0	1
BnaA01g11270D	93	102	85	86	107	85
BnaA01g11280D	0	0	0	0	0	0
BnaA01g11290D	0	0	0	0	0	0
BnaA01g11300D	247	268	219	238	234	218
BnaA01g11310D	844	1060	922	951	870	975
BnaA01g11320D	469	442	418	399	455	414
BnaA01g11330D	5	4	4	6	5	4
BnaA01g11340D	17	21	21	27	36	25
BnaA01g11350D	77	107	82	69	72	62
BnaA01g11360D	187	224	175	131	187	160
BnaA01g11370D	102	186	133	77	102	60
BnaA01g11380D	50	57	46	92	68	86
BnaA01g11390D	567	531	611	630	463	517
BnaA01g11400D	1116	710	853	495	588	644
BnaA01g11410D	0	0	0	0	0	0
BnaA01g11420D	4879	5809	4863	3372	3925	3006
BnaA01g11430D	85	104	75	94	98	103
BnaA01g11440D	145	143	155	146	154	132
BnaA01g11450D	39	46	35	24	22	23
BnaA01g11460D	0	0	0	0	0	0
BnaA01g11470D	0	0	0	0	0	0
BnaA01g11480D	5	0	0	0	8	5
BnaA01g11490D	228	250	205	218	184	188
BnaA01g11500D	36	50	44	14	32	20
BnaA01g11510D	144	7	41	211	409	591
BnaA01g11520D	300	324	235	263	268	215
BnaA01g11530D	1059	1400	1037	835	820	854
BnaA01g11540D	83	96	107	67	89	55
BnaA01g11550D	49	50	67	63	61	37
BnaA01g11560D	0	0	0	0	0	0
BnaA01g11570D	23	24	20	25	44	21
BnaA01g11580D	0	0	1	0	1	0
BnaA01g11590D	0	0	1	7	2	6
BnaA01g11600D	135	194	182	118	106	95
BnaA01g11610D	13	13	14	6	19	17
BnaA01g11620D	681	701	616	837	663	749
BnaA01g11630D	734	839	755	765	817	751
BnaA01g11640D	205	212	235	317	213	266
BnaA01g11650D	173	298	196	135	167	123
BnaA01g11660D	216	221	216	465	256	335
BnaA01g11670D	216	159	180	251	225	194
BnaA01g11680D	90	154	100	84	115	116
BnaA01g11690D	0	3	0	2	0	0
BnaA01g11700D	0	0	0	0	0	0
BnaA01g11710D	0	0	0	0	1	0
BnaA01g11720D	0	1	0	0	0	0
BnaA01g11730D	0	0	0	0	0	0
BnaA01g11740D	237	314	211	216	244	179
BnaA01g11750D	148	151	132	126	113	65
BnaA01g11760D	1	0	0	1	0	0
BnaA01g11770D	0	1	0	0	0	0
BnaA01g11780D	230	191	271	451	281	409
BnaA01g11790D	123	125	110	61	40	45
BnaA01g11800D	11269	13446	12013	12097	9491	9035
BnaA01g11810D	0	0	0	0	0	0
BnaA01g11820D	0	3	0	0	0	0
BnaA01g11830D	234	183	242	177	154	154
BnaA01g11840D	3360	593	3530	644	631	364
BnaA01g11850D	2	7	1	4	1	2
BnaA01g11860D	1566	1445	1456	927	1313	882
BnaA01g11870D	9205	11172	9168	7286	6393	5502
BnaA01g11880D	114	111	204	119	101	213
BnaA01g11890D	28	27	16	12	15	12
BnaA01g11900D	0	0	0	0	0	0
BnaA01g11910D	73	53	55	40	32	34
BnaA01g11920D	395	420	328	343	344	329
BnaA01g11930D	748	1020	808	597	502	470
BnaA01g11940D	381	461	402	464	459	427
BnaA01g11950D	550	501	440	428	411	370
BnaA01g11960D	11	6	8	11	14	9
BnaA01g11970D	0	0	0	0	0	0
BnaA01g11980D	0	0	0	0	0	0
BnaA01g11990D	0	0	0	0	0	1
BnaA01g12000D	0	0	0	0	0	0
BnaA01g12010D	64	79	67	93	42	69
BnaA01g12020D	0	0	0	0	0	0
BnaA01g12030D	0	0	0	0	0	0
BnaA01g12040D	1194	893	981	828	929	697
BnaA01g12050D	0	0	0	0	0	0
BnaA01g12060D	110	93	96	87	53	114
BnaA01g12070D	4	4	8	6	4	2
BnaA01g12080D	97	99	83	124	115	107
BnaA01g12090D	80	46	113	45	36	82
BnaA01g12100D	123	128	131	134	94	84
BnaA01g12110D	61	34	40	54	62	51
BnaA01g12120D	14	12	9	14	15	13
BnaA01g12130D	158	210	203	185	164	170
BnaA01g12140D	703	776	655	563	584	476
BnaA01g12150D	38	40	30	34	41	40
BnaA01g12160D	291	309	299	246	283	227
BnaA01g12170D	75	91	92	82	60	74
BnaA01g12180D	4	4	0	2	4	1
BnaA01g12190D	2985	3575	3318	2970	3337	2846
BnaA01g12200D	573	718	650	565	606	517
BnaA01g12210D	34	31	34	34	43	22
BnaA01g12220D	0	0	0	0	0	0
BnaA01g12230D	7275	7928	7701	5555	4399	4382
BnaA01g12240D	0	0	0	0	0	0
BnaA01g12250D	0	0	0	0	0	0
BnaA01g12260D	0	0	0	0	0	0
BnaA01g12270D	478	423	421	580	711	743
BnaA01g12280D	271	482	302	306	220	295
BnaA01g12290D	280	281	253	220	245	183
BnaA01g12300D	0	0	0	0	0	0
BnaA01g12310D	592	637	516	589	424	445
BnaA01g12320D	700	377	591	465	375	813
BnaA01g12330D	0	0	0	0	0	0
BnaA01g12340D	49	28	99	98	72	191
BnaA01g12350D	818	907	629	547	425	463
BnaA01g12360D	522	630	545	1326	734	1205
BnaA01g12370D	0	0	0	0	0	0
BnaA01g12380D	35	64	60	293	250	225
BnaA01g12390D	423	489	445	342	313	263
BnaA01g12400D	1	9	11	5	6	7
BnaA01g12410D	0	0	0	0	0	0
BnaA01g12420D	0	0	0	0	0	0
BnaA01g12430D	45	40	50	50	66	45
BnaA01g12440D	0	0	0	0	0	0
BnaA01g12450D	1064	1230	1051	1044	893	839
BnaA01g12460D	8	7	8	12	8	11
BnaA01g12470D	79	122	82	75	77	84
BnaA01g12480D	11	17	11	25	6	15
BnaA01g12490D	1	3	6	11	3	5
BnaA01g12500D	1389	1879	1306	708	1096	603
BnaA01g12510D	103	146	124	120	136	103
BnaA01g12520D	125	133	127	134	161	125
BnaA01g12530D	4	1	5	3	8	1
BnaA01g12540D	27	15	9	13	31	39
BnaA01g12550D	13	20	12	17	13	10
BnaA01g12560D	1077	1026	795	740	657	554
BnaA01g12570D	31	18	22	24	17	15
BnaA01g12580D	0	0	0	0	0	0
BnaA01g12590D	0	0	0	0	0	0
BnaA01g12600D	0	0	0	0	0	0
BnaA01g12610D	0	0	0	0	0	0
BnaA01g12620D	0	0	0	0	0	0
BnaA01g12630D	0	0	0	0	0	0
BnaA01g12640D	2	1	1	3	0	0
BnaA01g12650D	0	0	0	0	0	0
BnaA01g12660D	0	0	0	2	1	0
BnaA01g12670D	0	0	1	7	6	4
BnaA01g12680D	180	180	152	116	165	104
BnaA01g12690D	11	19	16	6	12	7
BnaA01g12700D	10	14	12	1	5	3
BnaA01g12710D	1	3	3	0	0	1
BnaA01g12720D	0	0	0	0	0	0
BnaA01g12730D	2	14	15	30	9	16
BnaA01g12740D	123	241	157	139	153	147
BnaA01g12750D	0	0	0	0	0	0
BnaA01g12760D	0	0	0	0	0	0
BnaA01g12770D	0	0	0	0	0	0
BnaA01g12780D	0	0	0	0	0	0
BnaA01g12790D	19	8	19	2	15	5
BnaA01g12800D	23	8	12	5	0	11
BnaA01g12810D	42	47	42	65	13	52
BnaA01g12820D	70	60	47	68	60	55
BnaA01g12830D	0	0	0	0	0	0
BnaA01g12840D	0	0	0	0	0	0
BnaA01g12850D	0	0	0	0	0	0
BnaA01g12860D	21	30	27	22	19	24
BnaA01g12870D	64	66	77	40	31	24
BnaA01g12880D	53	62	39	44	41	35
BnaA01g12890D	0	0	0	0	0	0
BnaA01g12900D	10681	6434	8010	7259	6796	8691
BnaA01g12910D	0	0	1	0	0	1
BnaA01g12920D	0	0	0	0	0	0
BnaA01g12930D	26	31	79	60	74	77
BnaA01g12940D	0	0	0	0	0	0
BnaA01g12950D	2	3	2	11	5	9
BnaA01g12960D	0	0	0	0	0	0
BnaA01g12970D	0	0	0	0	0	0
BnaA01g12980D	0	0	0	0	1	2
BnaA01g12990D	0	0	0	0	0	0
BnaA01g13000D	212	207	250	164	177	140
BnaA01g13010D	0	0	0	0	0	0
BnaA01g13020D	0	0	0	0	0	0
BnaA01g13030D	0	0	0	0	0	0
BnaA01g13040D	69	61	66	141	123	130
BnaA01g13050D	209	291	220	199	206	177
BnaA01g13060D	17	19	12	19	21	19
BnaA01g13070D	0	0	0	0	0	0
BnaA01g13080D	1931	1932	1785	1892	1489	1371
BnaA01g13090D	163	217	133	107	122	112
BnaA01g13100D	1	2	0	4	0	1
BnaA01g13110D	46	36	39	116	131	42
BnaA01g13120D	0	0	0	0	0	0
BnaA01g13130D	444	665	525	476	512	496
BnaA01g13140D	62	65	95	66	75	32
BnaA01g13150D	0	0	0	0	0	0
BnaA01g13160D	11	9	10	12	7	8
BnaA01g13170D	3565	3715	3422	2789	2796	2464
BnaA01g13180D	10	4	15	250	119	235
BnaA01g13190D	38	47	45	68	68	44
BnaA01g13200D	0	0	0	0	0	0
BnaA01g13210D	37	62	55	41	26	32
BnaA01g13220D	454	681	425	393	379	419
BnaA01g13230D	105	4	48	209	118	161
BnaA01g13240D	0	0	0	1	0	0
BnaA01g13250D	0	0	0	0	0	0
BnaA01g13260D	1	1	0	4	0	1
BnaA01g13270D	17209	6085	8624	9434	6227	11010
BnaA01g13280D	58	3	48	8	60	182
BnaA01g13290D	0	0	0	0	8	0
BnaA01g13300D	867	926	865	650	806	661
BnaA01g13310D	1109	1232	1084	1390	1054	992
BnaA01g13320D	1205	1468	1138	902	844	823
BnaA01g13330D	3476	4249	3460	2570	2349	2194
BnaA01g13340D	92	92	88	76	72	64
BnaA01g13350D	2958	1379	1919	1805	1498	2959
BnaA01g13360D	110	27	58	8	1	27
BnaA01g13370D	29	36	35	19	18	80
BnaA01g13380D	0	0	0	0	0	0
BnaA01g13390D	377	421	342	297	298	246
BnaA01g13400D	1378	1782	1467	1183	1024	1049
BnaA01g13410D	5	8	4	11	4	10
BnaA01g13420D	294	299	273	341	352	286
BnaA01g13430D	2145	2940	2366	1301	2530	1050
BnaA01g13440D	174	117	348	230	253	195
BnaA01g13450D	0	0	0	3	3	9
BnaA01g13460D	307	356	326	154	162	123
BnaA01g13470D	4953	5598	5068	4730	3898	4573
BnaA01g13480D	321	557	500	500	341	418
BnaA01g13490D	85	118	125	85	49	89
BnaA01g13500D	26	22	35	91	78	52
BnaA01g13510D	0	0	0	0	1	0
BnaA01g13520D	43	18	30	26	33	33
BnaA01g13530D	209	225	169	285	236	273
BnaA01g13540D	416	531	485	469	285	310
BnaA01g13550D	72	98	82	147	111	132
BnaA01g13560D	455	673	440	340	366	314
BnaA01g13570D	19	31	17	19	21	6
BnaA01g13580D	595	688	564	776	459	498
BnaA01g13590D	0	0	0	0	0	0
BnaA01g13600D	0	0	0	0	0	0
BnaA01g13610D	1009	1285	1047	929	363	487
BnaA01g13620D	0	0	0	0	0	0
BnaA01g13630D	664	542	629	926	648	864
BnaA01g13640D	7	4	2	2	3	3
BnaA01g13650D	67	85	75	43	76	48
BnaA01g13660D	24	34	45	61	50	101
BnaA01g13670D	25276	31683	26453	24533	21201	25278
BnaA01g13680D	0	0	0	0	0	0
BnaA01g13690D	369	367	279	350	277	228
BnaA01g13700D	2160	1977	1887	2171	1456	1800
BnaA01g13710D	117	151	123	256	215	340
BnaA01g13720D	81	99	98	91	147	109
BnaA01g13730D	0	1	0	0	0	0
BnaA01g13740D	9	8	5	6	7	11
BnaA01g13750D	5	3	4	4	7	7
BnaA01g13760D	957	1414	1048	684	859	683
BnaA01g13770D	2283	1879	1955	1751	1773	1177
BnaA01g13780D	347	457	403	653	388	477
BnaA01g13790D	2	0	5	3	4	1
BnaA01g13800D	417	480	429	418	321	365
BnaA01g13810D	339	231	466	278	296	324
BnaA01g13820D	16	27	25	24	33	21
BnaA01g13830D	2137	2285	1925	1801	1755	1481
BnaA01g13840D	2	3	0	0	0	0
BnaA01g13850D	2387	1075	1828	832	785	1707
BnaA01g13860D	0	0	0	1	1	2
BnaA01g13870D	35	22	44	57	52	55
BnaA01g13880D	268	182	351	275	224	302
BnaA01g13890D	329	477	341	349	297	287
BnaA01g13900D	115	171	122	63	76	72
BnaA01g13910D	1288	1633	1278	1092	994	986
BnaA01g13920D	322	384	322	284	245	260
BnaA01g13930D	1627	1933	1606	1046	1024	1007
BnaA01g13940D	205	278	230	244	163	201
BnaA01g13950D	503	318	604	527	676	274
BnaA01g13960D	166	226	195	179	107	177
BnaA01g13970D	110	99	101	126	84	117
BnaA01g13980D	29	87	41	22	13	22
BnaA01g13990D	1060	1324	1064	651	992	583
BnaA01g14000D	147	187	185	137	148	141
BnaA01g14010D	0	0	0	0	5	0
BnaA01g14020D	0	0	0	0	0	0
BnaA01g14030D	99	151	100	85	115	68
BnaA01g14040D	583	906	572	633	523	662
BnaA01g14050D	1091	1277	940	1166	952	1145
BnaA01g14060D	14	26	31	95	46	224
BnaA01g14070D	203	229	193	125	151	106
BnaA01g14080D	12	12	13	16	12	8
BnaA01g14090D	283	272	271	224	197	244
BnaA01g14100D	1531	1771	1377	1647	1361	1392
BnaA01g14110D	367	410	378	298	296	299
BnaA01g14120D	547	667	608	554	511	435
BnaA01g14130D	500	649	641	694	373	551
BnaA01g14140D	2	0	3	0	0	1
BnaA01g14150D	543	990	587	438	329	459
BnaA01g14160D	826	922	846	602	688	577
BnaA01g14170D	461	451	448	320	373	296
BnaA01g14180D	3292	3798	3324	2012	2427	2034
BnaA01g14190D	2130	2278	2086	1311	1781	1264
BnaA01g14200D	766	874	692	582	536	543
BnaA01g14210D	0	0	0	0	0	0
BnaA01g14220D	0	0	0	0	0	0
BnaA01g14230D	0	0	0	0	0	0
BnaA01g14240D	1094	772	842	740	930	641
BnaA01g14250D	71	93	55	80	87	72
BnaA01g14260D	112	16	44	83	47	81
BnaA01g14270D	5022	4442	4781	2976	3740	2917
BnaA01g14280D	0	0	0	0	0	0
BnaA01g14290D	12	18	13	4	9	5
BnaA01g14300D	621	768	718	514	695	373
BnaA01g14310D	1626	1688	1587	1000	1293	1010
BnaA01g14320D	11	11	5	16	20	10
BnaA01g14330D	171	283	203	235	184	234
BnaA01g14340D	0	0	0	0	0	1
BnaA01g14350D	248	278	271	299	218	185
BnaA01g14360D	218	176	168	153	213	66
BnaA01g14370D	82	66	62	79	90	56
BnaA01g14380D	119	51	109	46	52	85
BnaA01g14390D	0	0	0	0	0	0
BnaA01g14400D	0	0	1	0	0	0
BnaA01g14410D	335	401	298	334	200	272
BnaA01g14420D	36	77	43	61	92	63
BnaA01g14430D	136	176	147	144	132	148
BnaA01g14440D	44	20	18	39	40	43
BnaA01g14450D	158	32724	384	22	21425	2519
BnaA01g14460D	337	344	266	276	225	231
BnaA01g14470D	276	250	286	302	286	257
BnaA01g14480D	0	0	0	0	0	0
BnaA01g14490D	32	39	28	43	26	32
BnaA01g14500D	1149	1346	830	1234	497	549
BnaA01g14510D	0	1	0	1	0	0
BnaA01g14520D	139	136	171	203	144	147
BnaA01g14530D	33	43	44	40	56	53
BnaA01g14540D	15	38	23	19	18	24
BnaA01g14550D	3	1	2	2	0	5
BnaA01g14560D	72	56	73	8050	1015	8156
BnaA01g14570D	1339	1675	1420	1088	1167	972
BnaA01g14580D	12	16	4	14	21	18
BnaA01g14590D	91	102	74	122	100	117
BnaA01g14600D	467	542	426	440	418	338
BnaA01g14610D	1146	1157	1026	881	636	408
BnaA01g14620D	1320	1264	1153	1023	834	460
BnaA01g14630D	1230	1107	1322	1034	946	633
BnaA01g14640D	914	1064	1097	996	1034	755
BnaA01g14650D	35	83	58	48	39	33
BnaA01g14660D	234	239	218	129	168	110
BnaA01g14670D	4	0	0	2	1	2
BnaA01g14680D	3	0	1	0	2	2
BnaA01g14690D	7	1	2	3	1	6
BnaA01g14700D	75	97	79	59	84	54
BnaA01g14710D	280	372	337	246	310	209
BnaA01g14720D	1911	2558	2142	891	1475	1104
BnaA01g14730D	557	637	571	447	508	394
BnaA01g14740D	66	94	69	92	84	90
BnaA01g14750D	1851	2451	1831	1039	1231	951
BnaA01g14760D	0	0	0	0	0	0
BnaA01g14770D	0	0	0	0	0	0
BnaA01g14780D	0	0	0	0	0	0
BnaA01g14790D	447	462	437	350	430	245
BnaA01g14800D	226	216	237	92	115	129
BnaA01g14810D	0	0	0	0	0	0
BnaA01g14820D	0	0	0	0	0	0
BnaA01g14830D	0	0	0	0	0	0
BnaA01g14840D	189	217	153	140	150	103
BnaA01g14850D	490	624	585	563	393	560
BnaA01g14860D	2877	3235	3189	2726	3320	2596
BnaA01g14870D	35	36	42	71	103	59
BnaA01g14880D	268	280	243	340	229	276
BnaA01g14890D	121	149	107	61	80	72
BnaA01g14900D	524	535	616	553	577	625
BnaA01g14910D	238	286	284	252	231	200
BnaA01g14920D	280	276	312	351	290	354
BnaA01g14930D	52	64	64	69	50	72
BnaA01g14940D	7	2	8	22	9	15
BnaA01g14950D	592	579	535	410	440	441
BnaA01g14960D	4412	4569	4327	2542	3763	2318
BnaA01g14970D	219	306	211	299	199	190
BnaA01g14980D	11	29	20	28	17	15
BnaA01g14990D	83	117	93	92	79	105
BnaA01g15000D	276	230	555	675	675	614
BnaA01g15010D	0	0	0	0	0	0
BnaA01g15020D	65	109	49	106	69	152
BnaA01g15030D	70	110	92	110	56	50
BnaA01g15040D	0	0	0	0	0	0
BnaA01g15050D	100	129	113	121	84	77
BnaA01g15060D	5	9	0	1	0	2
BnaA01g15070D	432	633	429	406	365	359
BnaA01g15080D	3159	3028	2995	2677	2214	3480
BnaA01g15090D	2	2	1	2	2	5
BnaA01g15100D	4	5	2	0	1	2
BnaA01g15110D	91	107	88	64	52	38
BnaA01g15120D	0	0	0	0	0	0
BnaA01g15130D	0	0	2	0	0	0
BnaA01g15140D	565	670	500	393	461	346
BnaA01g15150D	0	0	0	0	0	0
BnaA01g15160D	0	0	0	0	0	0
BnaA01g15170D	0	0	0	0	0	0
BnaA01g15180D	18	26	18	11	8	24
BnaA01g15190D	0	0	0	0	0	0
BnaA01g15200D	0	2	0	0	0	1
BnaA01g15210D	4	15	6	5	3	8
BnaA01g15220D	38	57	42	30	39	39
BnaA01g15230D	1129	1002	879	1107	463	874
BnaA01g15240D	143	213	143	148	160	159
BnaA01g15250D	176	211	167	127	159	157
BnaA01g15260D	0	0	0	0	0	0
BnaA01g15270D	2	1	2	4	0	0
BnaA01g15280D	105	193	136	107	71	112
BnaA01g15290D	347	412	321	384	362	412
BnaA01g15300D	3241	3788	3210	2293	2445	2104
BnaA01g15310D	34	43	54	40	47	49
BnaA01g15320D	348	486	364	249	418	255
BnaA01g15330D	582	762	574	576	405	493
BnaA01g15340D	0	0	0	0	0	0
BnaA01g15350D	0	0	0	0	0	0
BnaA01g15360D	22	27	24	23	48	28
BnaA01g15370D	0	0	0	0	0	0
BnaA01g15380D	3	4	5	1	2	2
BnaA01g15390D	1853	2013	1963	1511	2135	1501
BnaA01g15400D	0	0	0	0	0	0
BnaA01g15410D	1922	1818	1951	1422	1816	1470
BnaA01g15420D	8	4	3	12	4	3
BnaA01g15430D	0	0	0	0	0	0
BnaA01g15440D	0	0	0	0	0	0
BnaA01g15450D	1799	2201	2050	1322	1574	1302
BnaA01g15460D	722	680	680	478	606	339
BnaA01g15470D	17	37	19	24	22	29
BnaA01g15480D	26	38	29	54	44	55
BnaA01g15490D	44	77	44	29	36	36
BnaA01g15500D	222	279	237	236	268	280
BnaA01g15510D	1448	1382	1364	1154	1265	1095
BnaA01g15520D	0	0	0	0	0	0
BnaA01g15530D	0	0	0	0	0	0
BnaA01g15540D	0	0	0	0	0	0
BnaA01g15550D	2	4	15	8	11	11
BnaA01g15560D	696	832	678	553	627	510
BnaA01g15570D	0	0	0	0	0	0
BnaA01g15580D	0	0	0	0	0	0
BnaA01g15590D	154	238	169	138	179	124
BnaA01g15600D	385	421	327	296	330	271
BnaA01g15610D	2	0	1	2	1	0
BnaA01g15620D	271	341	294	416	254	369
BnaA01g15630D	137	202	170	124	48	88
BnaA01g15640D	6	7	12	7	3	1
BnaA01g15650D	1429	1950	1425	1545	860	1011
BnaA01g15660D	69	198	72	71	32	62
BnaA01g15670D	287	324	286	237	247	230
BnaA01g15680D	0	0	0	0	0	0
BnaA01g15690D	776	803	785	601	571	523
BnaA01g15700D	100	24	35	61	62	50
BnaA01g15710D	0	0	0	0	0	0
BnaA01g15720D	521	672	529	614	615	595
BnaA01g15730D	280	354	265	226	245	178
BnaA01g15740D	202	212	201	207	205	226
BnaA01g15750D	2321	2620	2299	1456	2265	1358
BnaA01g15760D	102	125	119	120	77	106
BnaA01g15770D	109	155	108	83	56	75
BnaA01g15780D	156	160	134	100	171	113
BnaA01g15790D	10	8	8	4	6	3
BnaA01g15800D	45	92	71	100	74	73
BnaA01g15810D	1922	2582	2031	1902	1519	1494
BnaA01g15820D	20	23	29	18	18	17
BnaA01g15830D	0	0	0	0	0	0
BnaA01g15840D	380	416	313	310	423	257
BnaA01g15850D	3	1	0	3	0	5
BnaA01g15860D	2	0	0	0	0	0
BnaA01g15870D	612	626	607	606	580	526
BnaA01g15880D	653	832	717	528	607	428
BnaA01g15890D	164	103	95	113	91	98
BnaA01g15900D	566	622	586	371	615	365
BnaA01g15910D	0	0	0	0	0	0
BnaA01g15920D	44	59	39	51	52	69
BnaA01g15930D	65	63	58	25	78	29
BnaA01g15940D	2459	2464	2353	1529	2266	1459
BnaA01g15950D	637	807	699	861	720	787
BnaA01g15960D	37	39	38	37	47	37
BnaA01g15970D	12	11	16	2	8	3
BnaA01g15980D	58	31	27	44	60	22
BnaA01g15990D	0	0	0	0	0	0
BnaA01g16000D	0	4	1	0	1	2
BnaA01g16010D	56	63	65	75	93	68
BnaA01g16020D	25	24	22	32	20	23
BnaA01g16030D	11	24	9	15	7	17
BnaA01g16040D	39	38	42	23	30	21
BnaA01g16050D	88	113	104	100	83	46
BnaA01g16060D	321	356	328	378	385	346
BnaA01g16070D	287	558	302	263	310	261
BnaA01g16080D	98	92	118	150	111	96
BnaA01g16090D	0	0	0	0	0	0
BnaA01g16100D	127	137	133	110	109	83
BnaA01g16110D	291	342	287	289	225	271
BnaA01g16120D	0	0	0	0	0	0
BnaA01g16130D	6976	7150	6895	4097	5644	3866
BnaA01g16140D	194	220	185	174	109	159
BnaA01g16150D	0	0	0	0	0	0
BnaA01g16160D	24	22	32	17	13	18
BnaA01g16170D	1546	1435	1544	1129	1489	1055
BnaA01g16180D	0	0	0	0	0	0
BnaA01g16190D	0	0	0	0	0	0
BnaA01g16200D	0	0	0	0	0	0
BnaA01g16210D	0	0	0	0	0	0
BnaA01g16220D	0	0	0	0	0	0
BnaA01g16230D	0	0	0	0	0	0
BnaA01g16240D	386	530	386	392	355	393
BnaA01g16250D	58	68	45	44	48	66
BnaA01g16260D	3	6	5	2	2	7
BnaA01g16270D	1041	1287	1308	714	1129	824
BnaA01g16280D	44	61	43	52	33	49
BnaA01g16290D	0	0	0	0	2	0
BnaA01g16300D	91	145	124	170	114	234
BnaA01g16310D	704	493	771	736	1001	463
BnaA01g16320D	176	269	177	228	100	200
BnaA01g16330D	0	0	0	0	0	0
BnaA01g16340D	0	0	0	0	0	0
BnaA01g16350D	0	0	0	0	0	0
BnaA01g16360D	71	126	78	109	99	102
BnaA01g16370D	122	120	96	89	66	86
BnaA01g16380D	0	0	0	0	0	0
BnaA01g16390D	245	264	231	147	192	124
BnaA01g16400D	16	11	6	7	8	11
BnaA01g16410D	0	0	0	0	0	0
BnaA01g16420D	2203	3088	2275	1926	1710	1468
BnaA01g16430D	194	34	101	168	147	151
BnaA01g16440D	0	0	0	0	0	0
BnaA01g16450D	67	174	124	278	258	315
BnaA01g16460D	211	298	247	167	188	54
BnaA01g16470D	26	46	33	50	40	37
BnaA01g16480D	0	0	0	0	0	0
BnaA01g16490D	392	533	456	326	394	335
BnaA01g16500D	0	0	0	0	0	0
BnaA01g16510D	13	11	9	13	15	17
BnaA01g16520D	74	99	108	115	92	148
BnaA01g16530D	53	66	65	63	55	67
BnaA01g16540D	112	131	94	108	95	78
BnaA01g16550D	0	0	0	0	0	0
BnaA01g16560D	1484	1746	1471	822	1195	783
BnaA01g16570D	0	4	2	1	4	4
BnaA01g16580D	0	0	0	0	0	0
BnaA01g16590D	96	66	80	106	72	128
BnaA01g16600D	137	191	166	150	121	169
BnaA01g16610D	104	165	96	134	94	147
BnaA01g16620D	73	66	65	72	44	65
BnaA01g16630D	73	89	73	87	112	118
BnaA01g16640D	308	333	342	270	288	244
BnaA01g16650D	655	691	640	383	481	351
BnaA01g16660D	421	420	390	359	329	278
BnaA01g16670D	1	0	0	0	0	2
BnaA01g16680D	28	5	19	26	16	40
BnaA01g16690D	0	0	0	0	0	0
BnaA01g16700D	483	388	338	298	234	314
BnaA01g16710D	1612	1552	1380	1233	1038	1139
BnaA01g16720D	280	313	299	295	265	236
BnaA01g16730D	0	2	0	34	2	38
BnaA01g16740D	149	141	135	160	146	109
BnaA01g16750D	151	153	126	141	111	119
BnaA01g16760D	0	0	0	0	0	0
BnaA01g16770D	0	0	0	0	0	1
BnaA01g16780D	3996	3553	3973	3821	3231	3008
BnaA01g16790D	0	0	0	0	0	0
BnaA01g16800D	0	0	0	0	0	0
BnaA01g16810D	65	63	67	77	72	95
BnaA01g16820D	0	0	0	0	0	0
BnaA01g16830D	3	2	3	3	4	6
BnaA01g16840D	132	226	112	391	159	674
BnaA01g16850D	566	683	639	386	408	328
BnaA01g16860D	1034	870	955	858	988	727
BnaA01g16870D	297	355	252	232	262	211
BnaA01g16880D	0	0	0	0	0	0
BnaA01g16890D	39	24	64	41	61	60
BnaA01g16900D	0	0	0	0	0	0
BnaA01g16910D	0	0	0	0	0	0
BnaA01g16920D	0	0	0	0	0	0
BnaA01g16930D	0	0	0	0	0	0
BnaA01g16940D	0	0	0	0	0	0
BnaA01g16950D	5	6	6	3	5	1
BnaA01g16960D	35	35	50	47	30	39
BnaA01g16970D	199	335	248	167	213	158
BnaA01g16980D	0	0	0	0	0	0
BnaA01g16990D	37	46	54	35	47	41
BnaA01g17000D	71	91	96	34	81	48
BnaA01g17010D	128	278	333	402	247	412
BnaA01g17020D	24	17	18	30	27	87
BnaA01g17030D	0	0	0	0	0	0
BnaA01g17040D	48	45	29	23	20	39
BnaA01g17050D	201	191	201	204	178	204
BnaA01g17060D	147	164	138	107	104	91
BnaA01g17070D	15	12	14	10	10	8
BnaA01g17080D	0	0	0	1	0	0
BnaA01g17090D	6	17	5	4	3	5
BnaA01g17100D	77	68	89	88	68	93
BnaA01g17110D	0	0	0	0	0	0
BnaA01g17120D	0	0	0	0	2	0
BnaA01g17130D	489	706	550	442	380	292
BnaA01g17140D	429	535	339	359	200	319
BnaA01g17150D	25	39	31	33	26	35
BnaA01g17160D	0	0	0	0	0	0
BnaA01g17170D	671	880	763	715	583	448
BnaA01g17180D	0	0	0	0	0	0
BnaA01g17190D	0	0	0	0	0	0
BnaA01g17200D	0	0	0	0	0	0
BnaA01g17210D	8	26	15	14	24	7
BnaA01g17220D	0	0	0	0	0	0
BnaA01g17230D	0	0	0	0	0	0
BnaA01g17240D	0	0	0	0	0	0
BnaA01g17250D	3	33	10	6	92	14
BnaA01g17260D	0	0	0	0	0	0
BnaA01g17270D	5	29	6	7	100	24
BnaA01g17280D	0	0	0	0	0	0
BnaA01g17290D	90	68	54	142	112	96
BnaA01g17300D	1071	977	1092	851	1110	670
BnaA01g17310D	0	0	0	0	0	0
BnaA01g17320D	0	0	0	0	0	0
BnaA01g17330D	10	9	7	6	5	12
BnaA01g17340D	0	0	0	0	0	0
BnaA01g17350D	421	372	376	342	355	284
BnaA01g17360D	61	119	105	113	106	71
BnaA01g17370D	0	0	0	0	0	0
BnaA01g17380D	0	0	0	0	0	0
BnaA01g17390D	0	0	0	0	0	0
BnaA01g17400D	0	0	0	0	0	0
BnaA01g17410D	72	92	82	88	85	101
BnaA01g17420D	494	638	566	583	493	566
BnaA01g17430D	0	2	0	0	0	1
BnaA01g17440D	121	117	110	135	107	110
BnaA01g17450D	158	185	149	147	153	135
BnaA01g17460D	1102	849	880	916	535	732
BnaA01g17470D	35	24	27	57	56	73
BnaA01g17480D	22	19	14	14	15	16
BnaA01g17490D	1206	1747	1277	1011	966	864
BnaA01g17500D	133	130	113	123	97	88
BnaA01g17510D	107	185	120	185	123	158
BnaA01g17520D	0	0	0	0	0	0
BnaA01g17530D	87	74	77	67	81	67
BnaA01g17540D	1	4	5	28	1	2
BnaA01g17550D	15	19	23	17	16	37
BnaA01g17560D	693	766	720	685	643	668
BnaA01g17570D	175	146	155	353	290	401
BnaA01g17580D	595	793	611	640	643	562
BnaA01g17590D	75	85	92	87	74	97
BnaA01g17600D	18	53	23	18	9	21
BnaA01g17610D	145	180	135	140	195	146
BnaA01g17620D	0	2	3	2	9	2
BnaA01g17630D	2256	2865	2174	1379	1617	1290
BnaA01g17640D	0	0	0	0	0	0
BnaA01g17650D	0	0	0	0	0	0
BnaA01g17660D	1	0	0	1	1	0
BnaA01g17670D	0	0	0	0	0	0
BnaA01g17680D	0	0	0	0	0	1
BnaA01g17690D	1612	1994	1505	1261	1143	1117
BnaA01g17700D	341	308	390	346	419	318
BnaA01g17710D	148	172	170	160	87	130
BnaA01g17720D	232	343	267	293	216	290
BnaA01g17730D	0	0	0	0	0	0
BnaA01g17740D	1153	1309	1444	1204	906	814
BnaA01g17750D	650	711	567	607	458	532
BnaA01g17760D	116	148	112	98	110	94
BnaA01g17770D	312	314	283	248	273	176
BnaA01g17780D	2	3	4	6	5	6
BnaA01g17790D	0	1	1	0	2	0
BnaA01g17800D	47	49	69	118	40	64
BnaA01g17810D	62	65	35	44	46	69
BnaA01g17820D	192	305	137	229	131	176
BnaA01g17830D	1197	1352	1115	1408	1242	1037
BnaA01g17840D	94	98	97	73	103	64
BnaA01g17850D	4	9	3	26	5	3
BnaA01g17860D	352	468	414	436	412	409
BnaA01g17870D	225	544	283	291	189	180
BnaA01g17880D	11	32	13	15	11	11
BnaA01g17890D	672	651	663	552	600	440
BnaA01g17900D	27	27	19	22	23	18
BnaA01g17910D	191	283	230	243	243	244
BnaA01g17920D	0	0	0	0	0	0
BnaA01g17930D	1415	1499	1468	1281	1064	1039
BnaA01g17940D	0	0	0	0	0	2
BnaA01g17950D	199	261	218	259	219	266
BnaA01g17960D	436	568	421	478	476	397
BnaA01g17970D	0	0	0	0	0	0
BnaA01g17980D	173	203	167	299	294	267
BnaA01g17990D	608	758	622	419	460	354
BnaA01g18000D	0	0	0	1	4	5
BnaA01g18010D	507	634	519	465	468	448
BnaA01g18020D	0	0	0	0	0	0
BnaA01g18030D	537	531	503	390	471	333
BnaA01g18040D	218	312	260	101	226	111
BnaA01g18050D	5	21	14	14	12	13
BnaA01g18060D	201	324	252	226	157	174
BnaA01g18070D	636	611	548	495	481	382
BnaA01g18080D	15	24	17	14	19	16
BnaA01g18090D	0	0	0	0	0	0
BnaA01g18100D	1	0	0	0	0	0
BnaA01g18110D	0	0	0	0	0	1
BnaA01g18120D	0	0	0	0	0	0
BnaA01g18130D	158	211	119	205	149	178
BnaA01g18140D	0	0	0	0	0	0
BnaA01g18150D	23	8	11	9	4	16
BnaA01g18160D	1049	1151	1005	869	633	1143
BnaA01g18170D	18	1	6	12	16	8
BnaA01g18180D	0	0	0	0	0	0
BnaA01g18190D	23	49	14	19	18	36
BnaA01g18200D	0	0	0	0	0	0
BnaA01g18210D	2	1	3	6	1	4
BnaA01g18220D	14	4	4	8	4	3
BnaA01g18230D	0	0	0	0	0	0
BnaA01g18240D	0	0	0	0	0	0
BnaA01g18250D	0	0	0	0	0	0
BnaA01g18260D	23	12	13	28	14	11
BnaA01g18270D	965	909	891	1805	2097	2056
BnaA01g18280D	254	260	196	215	221	197
BnaA01g18290D	0	0	0	0	0	0
BnaA01g18300D	0	0	0	0	0	0
BnaA01g18310D	0	0	0	0	0	0
BnaA01g18320D	364	480	364	332	301	324
BnaA01g18330D	413	448	406	367	293	275
BnaA01g18340D	982	963	991	867	963	722
BnaA01g18350D	288	276	312	184	262	175
BnaA01g18360D	872	1025	802	745	652	592
BnaA01g18370D	0	0	0	0	0	0
BnaA01g18380D	349	387	358	394	371	339
BnaA01g18390D	1317	1398	1343	817	1079	736
BnaA01g18400D	359	435	392	383	760	586
BnaA01g18410D	217	213	206	220	177	159
BnaA01g18420D	0	0	0	0	0	0
BnaA01g18430D	732	812	801	988	849	866
BnaA01g18440D	0	0	0	0	0	1
BnaA01g18450D	137	108	83	83	92	383
BnaA01g18460D	242	263	271	219	220	197
BnaA01g18470D	27	41	30	15	18	9
BnaA01g18480D	600	1069	583	436	528	538
BnaA01g18490D	3	2	2	3	1	0
BnaA01g18500D	4	0	0	0	0	3
BnaA01g18510D	6	2	1	5	1	4
BnaA01g18520D	0	0	0	0	0	0
BnaA01g18530D	0	0	0	0	0	0
BnaA01g18540D	1	1	2	12	8	7
BnaA01g18550D	264	328	248	153	193	137
BnaA01g18560D	0	0	0	0	0	0
BnaA01g18570D	43	30	41	23	37	22
BnaA01g18580D	48	68	58	22	26	41
BnaA01g18590D	4	2	2	5	1	4
BnaA01g18600D	0	0	0	0	0	0
BnaA01g18610D	0	0	0	0	0	0
BnaA01g18620D	0	0	0	0	0	1
BnaA01g18630D	225	294	246	250	205	210
BnaA01g18640D	0	2	0	13	17	9
BnaA01g18650D	1764	1441	1111	2168	1712	2373
BnaA01g18660D	1	1	1	4	1	3
BnaA01g18670D	43	45	65	49	42	60
BnaA01g18680D	6	3	2	3	3	10
BnaA01g18690D	189	263	203	242	156	196
BnaA01g18700D	0	0	0	0	0	0
BnaA01g18710D	0	0	0	0	0	0
BnaA01g18720D	0	0	0	0	0	0
BnaA01g18730D	217	315	200	244	179	179
BnaA01g18740D	6769	9084	6209	6824	4572	4686
BnaA01g18750D	343	364	334	223	170	167
BnaA01g18760D	2	1	1	1	4	4
BnaA01g18770D	796	1020	796	830	730	605
BnaA01g18780D	0	0	0	0	0	0
BnaA01g18790D	11	0	0	0	25	0
BnaA01g18800D	248	329	239	311	291	250
BnaA01g18810D	0	0	0	0	0	0
BnaA01g18820D	0	0	0	0	0	0
BnaA01g18830D	0	0	0	0	0	0
BnaA01g18840D	33	20	37	16	28	11
BnaA01g18850D	0	0	0	0	0	0
BnaA01g18860D	383	539	392	368	345	351
BnaA01g18870D	1	0	0	1	0	5
BnaA01g18880D	6807	4715	4798	5582	3440	5217
BnaA01g18890D	51	49	47	41	34	24
BnaA01g18900D	58	50	40	40	48	25
BnaA01g18910D	0	0	0	0	0	0
BnaA01g18920D	1089	1213	1201	933	994	844
BnaA01g18930D	143	210	138	133	96	100
BnaA01g18940D	87	137	110	167	138	157
BnaA01g18950D	3	3	0	4	8	11
BnaA01g18960D	16	25	23	28	21	19
BnaA01g18970D	74	128	73	96	85	73
BnaA01g18980D	29	25	26	38	50	33
BnaA01g18990D	631	390	453	662	440	776
BnaA01g19000D	0	0	0	0	0	0
BnaA01g19010D	196	201	197	169	150	182
BnaA01g19020D	23	25	19	51	38	42
BnaA01g19030D	8	209	105	17	60	69
BnaA01g19040D	0	0	0	0	0	0
BnaA01g19050D	0	0	0	0	0	0
BnaA01g19060D	0	0	0	0	0	0
BnaA01g19070D	0	0	0	0	0	0
BnaA01g19080D	7	8	6	6	12	11
BnaA01g19090D	182	213	172	258	214	248
BnaA01g19100D	330	300	310	515	446	424
BnaA01g19110D	0	0	0	0	0	0
BnaA01g19120D	637	434	659	547	418	529
BnaA01g19130D	1	3	1	0	2	0
BnaA01g19140D	38	48	47	45	30	16
BnaA01g19150D	438	451	455	407	384	363
BnaA01g19160D	3	4	5	6	11	12
BnaA01g19170D	67	95	80	76	76	91
BnaA01g19180D	0	0	0	0	0	0
BnaA01g19190D	57	58	49	34	23	33
BnaA01g19200D	55	58	68	37	31	36
BnaA01g19210D	42	32	32	49	51	33
BnaA01g19220D	0	0	0	0	0	0
BnaA01g19230D	376	517	373	340	293	321
BnaA01g19240D	0	0	0	0	0	0
BnaA01g19250D	14	22	15	10	9	4
BnaA01g19260D	89	141	92	118	110	96
BnaA01g19270D	77	46	109	60	67	55
BnaA01g19280D	10	14	7	11	10	10
BnaA01g19290D	0	0	0	0	0	0
BnaA01g19300D	2006	2266	1999	1366	1681	1280
BnaA01g19310D	0	1	0	0	0	1
BnaA01g19320D	67	120	100	84	158	107
BnaA01g19330D	625	790	580	531	430	454
BnaA01g19340D	631	607	565	451	553	379
BnaA01g19350D	0	0	0	0	0	0
BnaA01g19360D	0	0	0	0	0	0
BnaA01g19370D	3	5	43	54	26	87
BnaA01g19380D	1216	1470	1111	984	957	634
BnaA01g19390D	538	663	500	461	422	418
BnaA01g19400D	6	4	3	12	1	8
BnaA01g19410D	149	170	175	207	198	216
BnaA01g19420D	0	0	0	0	0	0
BnaA01g19430D	0	0	0	0	0	0
BnaA01g19440D	112	112	87	95	90	87
BnaA01g19450D	1674	2000	1576	1241	1168	1054
BnaA01g19460D	200	144	175	231	212	267
BnaA01g19470D	0	0	0	0	0	0
BnaA01g19480D	0	0	1	2	0	2
BnaA01g19490D	66	74	60	84	63	60
BnaA01g19500D	676	929	756	864	617	647
BnaA01g19510D	0	0	0	0	0	0
BnaA01g19520D	6	4	2	6	8	1
BnaA01g19530D	10	21	8	9	14	6
BnaA01g19540D	519	683	522	419	478	419
BnaA01g19550D	189	246	204	78	171	53
BnaA01g19560D	0	0	0	0	0	0
BnaA01g19570D	0	0	0	0	0	0
BnaA01g19580D	0	0	0	0	0	0
BnaA01g19590D	1239	1050	757	696	646	655
BnaA01g19600D	22	34	37	36	26	28
BnaA01g19610D	2	4	5	12	3	5
BnaA01g19620D	0	0	0	0	0	0
BnaA01g19630D	0	0	0	0	0	0
BnaA01g19640D	120	105	122	108	126	85
BnaA01g19650D	36	23	28	46	44	31
BnaA01g19660D	0	0	0	0	0	0
BnaA01g19670D	0	0	0	0	0	0
BnaA01g19680D	0	1	3	5	2	0
BnaA01g19690D	0	0	0	0	0	0
BnaA01g19700D	46	51	46	44	51	48
BnaA01g19710D	205	283	240	309	280	304
BnaA01g19720D	0	0	0	0	0	0
BnaA01g19730D	0	0	0	0	0	0
BnaA01g19740D	21	19	16	27	20	36
BnaA01g19750D	0	0	0	0	0	0
BnaA01g19760D	0	0	0	0	0	0
BnaA01g19770D	0	0	0	0	0	0
BnaA01g19780D	0	0	0	0	0	0
BnaA01g19790D	608	958	719	520	461	563
BnaA01g19800D	21	25	17	8	10	7
BnaA01g19810D	988	1467	996	852	607	680
BnaA01g19820D	0	1	0	0	1	0
BnaA01g19830D	0	0	0	0	0	0
BnaA01g19840D	0	0	0	0	0	0
BnaA01g19850D	0	5	0	3	0	0
BnaA01g19860D	164	209	158	187	173	152
BnaA01g19870D	1283	1664	1671	1479	1479	1073
BnaA01g19880D	40	66	44	134	219	93
BnaA01g19890D	0	0	0	0	0	0
BnaA01g19900D	0	0	0	0	0	0
BnaA01g19910D	0	0	0	0	0	0
BnaA01g19920D	6	8	5	10	9	3
BnaA01g19930D	0	0	0	0	0	0
BnaA01g19940D	30	19	11	41	26	31
BnaA01g19950D	2	4	0	7	2	7
BnaA01g19960D	3	3	4	0	4	6
BnaA01g19970D	463	724	532	357	350	273
BnaA01g19980D	36	118	61	30	30	34
BnaA01g19990D	0	0	0	0	0	0
[truncated: 99,040 more rows]

## Sheet: DRK DESEQ2
	baseMean	log2FoldChange	lfcSE	stat	pvalue	padj
BnaC03g28860D	383.577	12.1378	3.08281	3.93726	8.24e-05	0.00242854	AT4G10250	HSP22.0	Columbia endomembrane-localized small heat shock protein
BnaC03g05240D	725.43	9.60988	1.66972	5.75539	8.64e-09	1.26e-06	AT5G12020	17.6 KDA CLASS II HEAT SHOCK PROTEIN (HSP17.6II)	17.6 kDa class II heat shock protein
BnaA09g30420D	1093.73	9.15882	1.31215	6.98001	2.95e-12	1.08e-09	AT4G02450	P23-1	Encodes one of two isoforms of a co-chaperone of HSP90 that is required for root growth, in particular in the maintenance of the root meristem.
BnaC01g17140D	1750.46	9.12121	1.12414	8.11398	4.9e-16	3.66e-13	AT4G25200	MITOCHONDRION-LOCALIZED SMALL HEAT SHOCK PROTEIN 23.6 (HSP23.6-MITO)	AtHSP23.6-mito mRNA, nuclear gene encoding mitochondrial
BnaC02g04180D	839.399	8.87335	1.43136	6.19924	5.67e-10	1.19e-07	AT5G12020	17.6 KDA CLASS II HEAT SHOCK PROTEIN (HSP17.6II)	17.6 kDa class II heat shock protein
BnaC05g17990D	787.376	8.80389	1.02879	8.5575	1.15e-17	1.08e-14	AT4G02450	P23-1	Encodes one of two isoforms of a co-chaperone of HSP90 that is required for root growth, in particular in the maintenance of the root meristem.
BnaA04g26930D	270.262	8.7644	1.6685	5.25287	1.5e-07	1.46e-05	AT2G47180	GALACTINOL SYNTHASE 1 (GolS1)	GolS1 is a galactinol synthase that catalyzes the formation of galactinol from UDP-galactose and myo-inositol. GolS1 transcript levels rise in response to methyl viologen, an oxidative damage-inducing agent. Plants over-expressing GolS1 have increased tolerance to salt, chilling, and high-light stress.
BnaA06g30120D	3955.44	8.50505	1.09804	7.74567	9.51e-15	5.73e-12	AT5G48570	ROF2	Encodes one of the 36 carboxylate clamp (CC)-tetratricopeptide repeat (TPR) proteins (Prasad 2010, Pubmed ID: 20856808) with potential to interact with Hsp90/Hsp70 as co-chaperones.
BnaC09g44630D	265.965	8.48349	1.98182	4.28066	1.86e-05	0.000751267	AT5G12020	17.6 KDA CLASS II HEAT SHOCK PROTEIN (HSP17.6II)	17.6 kDa class II heat shock protein
BnaC04g00330D	1057.61	8.38238	1.02324	8.19199	2.57e-16	2e-13	AT2G47180	GALACTINOL SYNTHASE 1 (GolS1)	GolS1 is a galactinol synthase that catalyzes the formation of galactinol from UDP-galactose and myo-inositol. GolS1 transcript levels rise in response to methyl viologen, an oxidative damage-inducing agent. Plants over-expressing GolS1 have increased tolerance to salt, chilling, and high-light stress.
BnaC07g26590D	3681.29	8.27688	1.11459	7.42595	1.12e-13	5.51e-11	AT5G48570	ROF2	Encodes one of the 36 carboxylate clamp (CC)-tetratricopeptide repeat (TPR) proteins (Prasad 2010, Pubmed ID: 20856808) with potential to interact with Hsp90/Hsp70 as co-chaperones.
BnaA08g07440D	613.889	8.25675	0.975959	8.46014	2.67e-17	2.39e-14	AT5G22480		ZPR1 zinc-finger domain protein
BnaA10g12710D	87.377	8.08643	2.12071	3.81307	0.000137252	0.00355398	AT5G59720	HEAT SHOCK PROTEIN 18.2 (HSP18.2)	encodes a low molecular weight heat shock protein that contains the heat shock element in the promoter region. Expression is induced in response to heat shock.
BnaA02g35760D	22.5991	8.05315	1.39357	5.77878	7.52e-09	1.12e-06	AT1G69920	GLUTATHIONE S-TRANSFERASE TAU 12 (GSTU12)	Encodes glutathione transferase belonging to the tau class of GSTs. Naming convention according to Wagner et al. (2002).
BnaC04g51460D	159.37	8.02419	1.04747	7.66051	1.85e-14	1.06e-11	AT2G47180	GALACTINOL SYNTHASE 1 (GolS1)	GolS1 is a galactinol synthase that catalyzes the formation of galactinol from UDP-galactose and myo-inositol. GolS1 transcript levels rise in response to methyl viologen, an oxidative damage-inducing agent. Plants over-expressing GolS1 have increased tolerance to salt, chilling, and high-light stress.
BnaA02g31990D	20.7366	7.92873	1.46992	5.39399	6.89e-08	7.62e-06	AT5G25450		Cytochrome bd ubiquinol oxidase, 14kDa subunit
BnaAnng22310D	18.4328	7.76114	1.44234	5.38093	7.41e-08	8.06e-06	AT1G65660	SWELLMAP 1 (SMP1)	Encodes a CCHC zinc finger protein that may function as a step II splicing factor. In an epigenetic allele of SMP1 (in which SMP1 and SMP2 mRNA is reduced) organs are smaller and contain fewer cells.
BnaA10g20610D	1118.51	7.75916	1.40764	5.51216	3.54e-08	4.4e-06	AT5G12020	17.6 KDA CLASS II HEAT SHOCK PROTEIN (HSP17.6II)	17.6 kDa class II heat shock protein
BnaC05g48870D	59.5445	7.5825	1.12411	6.74533	1.53e-11	4.93e-09	AT3G01500	CARBONIC ANHYDRASE 1 (CA1)	Encodes a putative beta-carbonic anhydrase betaCA1. Together with betaCA4 (At1g70410) regulates CO2-controlled stomatal movements in guard cells, as well as attenuates immunity. Differential CA gene expression in response to changing atmospheric CO2 conditions contribute to altered disease resistance levels. Activated by OXS2 under the treatment of salt.
BnaA05g12540D	30.9585	7.53768	2.15322	3.50065	0.000464132	0.00871653	AT1G59860	HSP17.6A	HSP20-like chaperones superfamily protein
BnaC06g14550D	28.5815	7.42376	1.33447	5.56309	2.65e-08	3.44e-06	AT3G53280	CYTOCHROME P450 71B5 (CYP71B5)	cytochrome P450 monooxygenase The mRNA is cell-to-cell mobile.
BnaA01g23920D	142.128	7.24468	0.76249	9.50134	2.07e-21	3.71e-18	AT1G65660	SWELLMAP 1 (SMP1)	Encodes a CCHC zinc finger protein that may function as a step II splicing factor. In an epigenetic allele of SMP1 (in which SMP1 and SMP2 mRNA is reduced) organs are smaller and contain fewer cells.
BnaA01g26770D	12.4348	7.19066	1.33324	5.39336	6.92e-08	7.62e-06	AT3G18390	EMBRYO DEFECTIVE 1865 (EMB1865)	CRS1 / YhbY (CRM) domain-containing protein
BnaC08g19360D	12.2371	7.16782	1.38472	5.17637	2.26e-07	2.05e-05	AT1G20620	CATALASE 3 (CAT3)	Catalase, catalyzes the breakdown of hydrogen peroxide (H2O2) into water and oxygen. The mRNA is cell-to-cell mobile.
BnaA03g25130D	23.6792	7.14725	1.38539	5.15902	2.48e-07	2.2e-05	AT4G12490	AZI3	Encodes a member of the AZI family of lipid transfer proteins. Contains a PRR domain that appears to be required for localization to the chloroplast.
BnaC04g45990D	44.5427	7.11291	1.73784	4.09297	4.26e-05	0.00144901	AT2G38870		Predicted to encode a PR (pathogenesis-related) peptide that belongs to the PR-6 proteinase inhibitor family. Six putative PR-6-type protein encoding genes are found in Arabidopsis: At2g38900, At2g38870, At5g43570, At5g43580, At3g50020 and At3g46860.
BnaC03g22600D	21.2671	6.99359	1.2889	5.42601	5.76e-08	6.52e-06	AT1G43080		Pectin lyase-like superfamily protein
BnaA02g27980D	10.5058	6.94727	1.41573	4.90721	9.24e-07	6.55e-05	AT5G54770	THI1	Encodes a thiamine biosynthetic gene that has a dual function in thiamine biosynthesis and mitochondrial DNA damage tolerance. It appears to be involved in producing the thiazole portion of thiamine (vitamin B1). A crystal structure of the protein reveals that it forms a 2-ring homo-octamer. The mRNA is cell-to-cell mobile.
BnaC03g25570D	10.1555	6.89577	1.44874	4.75985	1.94e-06	0.000120198	AT2G46070	MITOGEN-ACTIVATED PROTEIN KINASE 12 (MPK12)	Encodes a MAP kinase protein. MPK12 interacts with the IBR5 protein phosphatase in vitro and in vivo, and it can be dephosphorylated and inactivated by IBR5. MPK12 appears to be a negative regulator of auxin signlaing. MPK12 RNAi lines are hypersensitive to auxin in root elongation and transcriptional response assays, but they appear to have normal sensitivity to ABA. MPK12 is a nuclear protein a…
BnaA05g22510D	10.1137	6.89281	1.36865	5.03623	4.75e-07	3.83e-05
BnaA03g03740D	2401.62	6.87365	1.26377	5.43901	5.36e-08	6.11e-06	AT5G12020	17.6 KDA CLASS II HEAT SHOCK PROTEIN (HSP17.6II)	17.6 kDa class II heat shock protein
BnaC07g36650D	194.062	6.83009	0.678766	10.0625	8.09e-24	2.36e-20	AT4G21320	HEAT-STRESS-ASSOCIATED 32 (HSA32)	Encodes heat-stress-associated 32-kD protein. Up-regulated by heat shock. Thermotolerance in a knockout mutant was compromised following a long recovery period (> 24 h) after acclimation heat shock treatment.
BnaA09g33460D	9.4583	6.79279	1.46408	4.63964	3.49e-06	0.000194476	AT3G53180	NODULIN/GLUTAMINE SYNTHASE-LIKE PROTEIN (NodGS)	Encodes a protein that is the product of a fusion gene with a C-terminal GSI like sequence and an N-terminal part sharing homology with nodulins. It self-assembles into oligomers and its expression is increased in response to flagellin treatment. The protein co-localizes with microtubules and binds gamma-tubulin. RNAi lines are affected in root morphogenesis.
BnaC03g36870D	8.91194	6.70934	1.36587	4.91216	9.01e-07	6.42e-05	AT3G10815	BCA2A ZINC FINGER ATL 3 (BTL03)	RING/U-box superfamily protein
BnaAnng17140D	216.203	6.68584	1.25058	5.3462	8.98e-08	9.41e-06	AT5G37670	HSP15.7	HSP20-like chaperones superfamily protein
BnaC09g43040D	16.7311	6.6414	1.54463	4.29968	1.71e-05	0.000701579	AT5G14470	GALACTOKINASE 2 (GALK2)	GHMP kinase family protein
BnaA01g14560D	3071.19	6.59764	0.829722	7.95163	1.84e-15	1.26e-12	AT4G25200	MITOCHONDRION-LOCALIZED SMALL HEAT SHOCK PROTEIN 23.6 (HSP23.6-MITO)	AtHSP23.6-mito mRNA, nuclear gene encoding mitochondrial
BnaA07g37560D	7.87776	6.53125	1.56613	4.1703	3.04e-05	0.00111596	AT5G38100		SABATH family methyltransferase.
BnaC01g20510D	15.4855	6.53069	1.49737	4.36143	1.29e-05	0.000563238	AT4G27890	BOB2	HSP20-like chaperones superfamily protein
BnaA08g21730D	7.79253	6.51702	1.42778	4.56445	5.01e-06	0.000262	AT1G20620	CATALASE 3 (CAT3)	Catalase, catalyzes the breakdown of hydrogen peroxide (H2O2) into water and oxygen. The mRNA is cell-to-cell mobile.
BnaC01g31000D	14.7851	6.46606	1.44448	4.4764	7.59e-06	0.000365427	AT1G65660	SWELLMAP 1 (SMP1)	Encodes a CCHC zinc finger protein that may function as a step II splicing factor. In an epigenetic allele of SMP1 (in which SMP1 and SMP2 mRNA is reduced) organs are smaller and contain fewer cells.
BnaC03g56490D	7.25882	6.41471	1.4489	4.42729	9.54e-06	0.000444482	AT4G24040	TREHALASE 1 (TRE1)	Encodes a trehalase, member of Glycoside Hydrolase Family 37.
BnaA09g28900D	6.89402	6.33619	1.49111	4.24931	2.14e-05	0.000843763	AT1G26390	BBE4	FAD-binding Berberine family protein
BnaC06g33810D	365.221	6.31627	0.414203	15.2492	1.67e-52	9.84e-48	AT1G17470	DEVELOPMENTALLY REGULATED G-PROTEIN 1 (DRG1)	Encodes a member of the DRG (developmentally regulated G-protein) family expressed throughout the plant, with highest expression in actively growing tissues. Has GTPase activity.
BnaA07g13710D	6.71995	6.30017	1.59547	3.94877	7.86e-05	0.00234442	AT2G28210	ALPHA CARBONIC ANHYDRASE 2 (ACA2)	alpha carbonic anhydrase 2
BnaA09g44170D	6.34405	6.21655	1.53358	4.05363	5.04e-05	0.00164836	AT1G19400	ERYTHRONATE-4PHOSPHATE DEHYDROGENASE (E-4PDHASE)	Tail-anchored (TA) OEP membrane protein which possesses a single C-terminal transmembrane domain targeting post-translationally to plastids.
BnaA06g27480D	11.652	6.11542	1.54098	3.96853	7.23e-05	0.00219377	AT5G25120	CYTOCHROME P450, FAMILY 71, SUBFAMILY B, POLYPEPTIDE 11 (CYP71B11)	putative cytochrome P450 The mRNA is cell-to-cell mobile.
BnaAnng31970D	86.6758	6.09292	0.786077	7.75105	9.11e-15	5.55e-12	AT2G36460	FRUCTOSE-BISPHOSPHATE ALDOLASE 6 (FBA6)	Aldolase superfamily protein
BnaC03g11630D	189.824	6.06094	1.21845	4.97432	6.55e-07	4.95e-05	AT1G53540	HSP17.6C	Member of the class I small heat-shock protein (sHSP) family, which accounts for the majority of sHSPs in maturing seeds
BnaA07g30360D	316.78	6.03522	0.40587	14.8698	5.17e-50	1.53e-45	AT1G17470	DEVELOPMENTALLY REGULATED G-PROTEIN 1 (DRG1)	Encodes a member of the DRG (developmentally regulated G-protein) family expressed throughout the plant, with highest expression in actively growing tissues. Has GTPase activity.
BnaA05g00720D	557.723	6.03375	0.96976	6.2219	4.91e-10	1.05e-07	AT2G47180	GALACTINOL SYNTHASE 1 (GolS1)	GolS1 is a galactinol synthase that catalyzes the formation of galactinol from UDP-galactose and myo-inositol. GolS1 transcript levels rise in response to methyl viologen, an oxidative damage-inducing agent. Plants over-expressing GolS1 have increased tolerance to salt, chilling, and high-light stress.
BnaA03g55570D	5.51408	6.01345	1.69696	3.54367	0.000394596	0.00772503	AT5G07010	SULFOTRANSFERASE 2A (ST2A)	Encodes a sulfotransferase that acts specifically on 11- and 12-hydroxyjasmonic acid. Transcript levels for this enzyme are increased by treatments with jasmonic acid (JA), 12-hydroxyJA, JA-isoleucine, and 12-oxyphytodienoic acid (a JA precursor).
BnaA08g19640D	10.8397	6.00844	1.812	3.31591	0.000913438	0.0142127
BnaC07g35970D	5.372	5.97816	1.5056	3.97061	7.17e-05	0.00217806	AT5G39560		Galactose oxidase/kelch repeat superfamily protein
BnaA03g35580D	10.5	5.96494	1.3526	4.40998	1.03e-05	0.000474068	AT4G15380	CYTOCHROME P450, FAMILY 705, SUBFAMILY A, POLYPEPTIDE 4 (CYP705A4)	member of CYP705A
BnaC08g26400D	5.23561	5.94625	1.52958	3.88751	0.000101276	0.0028417	AT3G55500	EXPANSIN A16 (EXPA16)	expansin-like protein. Naming convention from the Expansin Working Group (Kende et al, 2004. Plant Mol Bio). Involved in the formation of nematode-induced syncytia in roots of Arabidopsis thaliana.
BnaC05g20360D	10.3831	5.94378	1.56623	3.79496	0.000147665	0.00376422	AT1G26390	BBE4	FAD-binding Berberine family protein
BnaC07g50600D	5.24256	5.94138	1.53747	3.86438	0.000111374	0.00305536	AT4G28150		hypothetical protein (DUF789)
BnaA09g37430D	5.17514	5.92506	1.53935	3.84908	0.000118564	0.00320352	AT3G56150	EUKARYOTIC TRANSLATION INITIATION FACTOR 3C (EIF3C)	member of eIF3c - eukaryotic initiation factor 3c
BnaC01g29510D	4.99941	5.875	1.51205	3.88546	0.000102137	0.00286178	AT1G11280		S-locus lectin protein kinase family protein
BnaCnng35440D	73.8918	5.86728	0.639657	9.17254	4.62e-20	6.5e-17	AT1G74590	GLUTATHIONE S-TRANSFERASE TAU 10 (GSTU10)	Encodes glutathione transferase belonging to the tau class of GSTs. Naming convention according to Wagner et al. (2002).
BnaAnng01540D	4.93978	5.85462	1.66577	3.51466	0.00044032	0.00839877	AT5G05965		cell wall RBR3-like protein
BnaA10g18830D	4.88736	5.84684	1.55311	3.76459	0.00016682	0.00410203	AT5G15290	CASP5	Uncharacterized protein family (UPF0497)
BnaC04g30130D	9.5659	5.82611	1.35208	4.30899	1.64e-05	0.000676976
BnaC05g08650D	4.69537	5.78883	1.66878	3.4689	0.000522588	0.00953247	AT1G11330	RESISTANT TO DFPM INHIBITION OF ABA SIGNALING 2 (RDA2)	S-locus lectin protein kinase family protein
BnaA03g58470D	85.2934	5.75325	1.11816	5.14528	2.67e-07	2.33e-05	AT4G21320	HEAT-STRESS-ASSOCIATED 32 (HSA32)	Encodes heat-stress-associated 32-kD protein. Up-regulated by heat shock. Thermotolerance in a knockout mutant was compromised following a long recovery period (> 24 h) after acclimation heat shock treatment.
BnaA02g16400D	4.34795	5.67755	1.76364	3.21922	0.00128539	0.0181715	AT1G73210		hypothetical protein (DUF789)
BnaC03g44790D	4.36143	5.67527	1.63278	3.47583	0.000509267	0.00932403	AT5G42530		hypothetical protein
BnaC08g31960D	135.156	5.65407	0.601635	9.39785	5.57e-21	9.14e-18	AT3G62050		Putative endonuclease or glycosyl hydrolase
BnaCnng71890D	4.26564	5.64715	1.61193	3.50334	0.000459469	0.00865495
BnaA03g19050D	23.5608	5.6303	1.01608	5.54121	3e-08	3.83e-06	AT2G05330		BTB/POZ domain-containing protein
BnaC06g11020D	4.17223	5.61903	1.64591	3.41394	0.000640306	0.0110849	AT1G55600	WRKY DNA-BINDING PROTEIN 10 (WRKY10)	member of WRKY Transcription Factor; Group I. It has WRKY domain at its N terminal end and zinc-finger like motif.
BnaC09g50000D	105.414	5.61244	1.57398	3.56575	0.000362812	0.00727397	AT5G05340	PEROXIDASE 52 (PRX52)	Encodes a protein with sequence similarity to peroxidases that is involved in lignin biosynthesis. Loss of function mutations show abnormal development of xylem fibers and reduced levels of lignin biosynthetic enxymes.
BnaA03g09300D	46.1401	5.60932	1.02672	5.46333	4.67e-08	5.51e-06	AT1G53540	HSP17.6C	Member of the class I small heat-shock protein (sHSP) family, which accounts for the majority of sHSPs in maturing seeds
BnaC09g30630D	4.15805	5.60807	1.81259	3.09396	0.00197502	0.0244966	AT5G54250	CYCLIC NUCLEOTIDE-GATED CATION CHANNEL 4 (CNGC4)	member of Cyclic nucleotide gated channel family, downstream component of the signaling pathways leading to HR resistance. mutant plants exhibit gene-for-gene disease resistance against avirulent Pseudomonas syringae despite the near-complete absence of the hypersensitive response (HR). Salicylic acid accumulation in dnd2 mutants is completely PAD4-independent.
BnaA06g08330D	4.14594	5.60404	1.72019	3.2578	0.0011228	0.0165091	AT1G12200	FLAVIN MONOOXYGENASE (FMO)	Putative flavin monooxygenase.
BnaA09g45760D	23.0137	5.59838	0.960985	5.82567	5.69e-09	8.8e-07	AT1G14160	CASP-LIKE PROTEIN 1A1 (CASPL1A1)	Uncharacterized protein family (UPF0497)
BnaC08g07220D	3.98676	5.55418	1.64942	3.36735	0.00075893	0.0125038	AT2G14440		Leucine-rich repeat protein kinase family protein
BnaAnng38970D	7.94268	5.55277	1.41921	3.91256	9.13e-05	0.00263112	AT1G74670	GA-STIMULATED ARABIDOPSIS 6 (GASA6)	Gibberellin-regulated family protein
BnaC04g45750D	7.75555	5.51759	1.51545	3.6409	0.00027169	0.00586516
BnaC08g36730D	7.74708	5.51282	1.52322	3.6192	0.000295517	0.00626279	AT1G19400	ERYTHRONATE-4PHOSPHATE DEHYDROGENASE (E-4PDHASE)	Tail-anchored (TA) OEP membrane protein which possesses a single C-terminal transmembrane domain targeting post-translationally to plastids.
BnaA01g16730D	13.3598	5.46357	1.44497	3.78109	0.000156142	0.00390667	AT4G27890	BOB2	HSP20-like chaperones superfamily protein
BnaA03g19270D	3.73597	5.45551	1.58753	3.43647	0.000589345	0.01045	AT2G40880	CYSTATIN A (CYSA)	Encodes a protein with cysteine proteinase inhibitor activity. Overexpression increases tolerance to abiotic stressors (i.e.salt,osmotic, cold stress). The mRNA is cell-to-cell mobile.
BnaA08g10850D	7.45345	5.45473	1.49036	3.66002	0.000252199	0.00556232	AT4G35110	PHOSPHOLIPASE-LIKE PROTEIN 4 (PEARLI 4)	phospholipase-like protein (PEARLI 4) family protein
BnaC03g37680D	6948.82	5.45171	0.905709	6.01928	1.75e-09	3.2e-07	AT1G16030	HEAT SHOCK PROTEIN 70B (Hsp70b)	heat shock protein 70B
BnaC06g03220D	13.6552	5.44581	1.17003	4.65442	3.25e-06	0.000184483
BnaA02g05540D	3.68398	5.43747	1.79354	3.0317	0.00243181	0.0283188	AT5G22290	NAC DOMAIN CONTAINING PROTEIN 89 (NAC089)	Encodes ANAC089, a membrane-tethered transcription factor that negatively regulates floral initiation. Also controls ER-stress-induced programmed cell death.
BnaA09g23500D	3.54885	5.38189	1.6678	3.22695	0.00125117	0.0178458
BnaA09g15300D	12.7949	5.37254	1.21779	4.4117	1.03e-05	0.000471421
BnaAnng05610D	3.47948	5.34857	1.79312	2.98283	0.002856	0.0315538	AT5G45520		Leucine-rich repeat (LRR) family protein
BnaA08g05730D	3.47378	5.34727	1.91243	2.79605	0.00517307	0.0476665	AT4G15630	CASP-LIKE PROTEIN 1E1 CASPL1E1	Uncharacterized protein family (UPF0497)
BnaC02g11770D	3.46405	5.34266	1.77534	3.00936	0.00261795	0.029799	AT5G57180	CHLOROPLAST IMPORT APPARATUS 2 (CIA2)	Transcription regulator responsible for specific upregulation of the translocon genes atToc33 and atToc75 in leaves. Involved in protein import into chloroplast.
BnaA03g19040D	3.42832	5.32926	1.76698	3.01603	0.00256112	0.0293443	AT2G05330		BTB/POZ domain-containing protein
BnaC01g38510D	8540.85	5.32018	0.791203	6.72417	1.77e-11	5.55e-09	AT3G12580	HEAT SHOCK PROTEIN 70 (HSP70)	heat shock protein 70
BnaC09g07570D	3.38368	5.31241	1.62711	3.26493	0.00109491	0.016212	AT5G66985		hypothetical protein
BnaC05g33120D	3.36825	5.30683	1.62605	3.26363	0.00109994	0.0162538	AT3G23172		hypothetical protein
BnaC08g42030D	3.30736	5.28416	1.69038	3.12601	0.00177195	0.0226927
BnaC01g23550D	3.2968	5.28011	1.69585	3.11354	0.00184857	0.02342	AT3G51110		Tetratricopeptide repeat (TPR)-like superfamily protein
BnaA01g25540D	3.27289	5.26076	1.74662	3.01197	0.00259556	0.0296267	AT3G20750	GATA TRANSCRIPTION FACTOR 29 (GATA29)	Encodes a member of the GATA factor family of zinc finger transcription factors.
BnaC05g31280D	3.24772	5.25061	1.68701	3.11238	0.00185588	0.0234672	AT3G21000		Gag-Pol-related retrotransposon family protein
BnaC03g69340D	3.23716	5.24671	1.72107	3.04851	0.00229976	0.0271829	AT1G52245		dynein light chain LC6, flagellar outer arm-like protein
BnaA09g10030D	11.4609	5.24188	1.52194	3.4442	0.000572744	0.0102078	AT2G20610	SUPERROOT 1 (SUR1)	Confers auxin overproduction. Mutants have an over-proliferation of lateral roots. Encodes a C-S lyase involved in converting S-alkylthiohydroximate to thiohydroximate in glucosinolate biosynthesis. Induced in epidermal cells attacked by powdery mildew.
BnaC04g19410D	72.3123	5.24136	0.715374	7.32674	2.36e-13	1.06e-10	AT1G62290	PUTATIVE ASPARTIC PROTEINASE A2 (PASPA2)	Saposin-like aspartyl protease family protein
BnaAnng05710D	3.20713	5.23496	1.65292	3.16709	0.00153972	0.0205844	AT5G45670		GDSL-motif esterase/acyltransferase/lipase. Enzyme group with broad substrate specificity that may catalyze acyltransfer or hydrolase reactions with lipid and non-lipid substrates.
BnaC03g09790D	11.7964	5.23196	1.19777	4.36808	1.25e-05	0.00054938	AT3G16680		DNA binding / DNA-directed RNA polymerase
BnaA03g08710D	3.18683	5.22722	1.65163	3.16489	0.00155143	0.0206614	AT5G22910	CATION/H+ EXCHANGER 9 (CHX9)	member of Putative Na+/H+ antiporter family
BnaA08g15280D	3.18196	5.22539	1.65133	3.16435	0.00155428	0.0206818	AT2G18328	RAD-LIKE 4 (RL4)	RAD-like 4
BnaA04g20680D	3.16653	5.21943	1.66082	3.14268	0.0016741	0.0217901	AT2G29720	CTF2B	Encodes CTF2B.
BnaC04g26600D	228.794	5.19985	0.505759	10.2813	8.56e-25	3.16e-21	AT3G54040		PAR1 protein
BnaC08g05340D	3.09507	5.19023	1.7764	2.92177	0.00348045	0.0361663	AT4G12970	STOMAGEN (STOMAGEN)	Encodes a cysteine-rich peptide, a secretory factor that is produced in the mesophyll cells and acts on the epidermis to increase stomatal formation. Its mature form is a 45-aa peptide with three intramolecular disulfide bonds. It is proposed that STOMAGEN increases stomatal number by competing with two negative regulators of stomatal density, EPF1 and EPF2. STOMAGEN has been shown to compete wit…
BnaA03g52810D	3.05573	5.16374	1.78433	2.89394	0.00380446	0.0384903	AT1G66570	SUCROSE-PROTON SYMPORTER 7 (SUC7)	sucrose-proton symporter 7
BnaA02g21970D	3.05087	5.16153	1.73128	2.98134	0.00286993	0.0316544	AT4G10520		Subtilase family protein
BnaC06g30740D	3.03627	5.15546	1.67333	3.08096	0.00206332	0.0252419	AT1G69523		S-adenosyl-L-methionine-dependent methyltransferases superfamily protein
BnaC05g28920D	3.0257	5.15118	1.68691	3.05362	0.002261	0.0268376	AT1G32180	CELLULOSE SYNTHASE-LIKE D6 (CSLD6)	encodes a gene similar to cellulose synthase
BnaC02g40580D	46.0542	5.14453	0.810915	6.3441	2.24e-10	5.33e-08	AT4G32470		Cytochrome bd ubiquinol oxidase, 14kDa subunit
BnaA07g09830D	5.99646	5.14337	1.47917	3.47721	0.000506657	0.00928201	AT1G23730	BETA CARBONIC ANHYDRASE 3 (BCA3)	beta carbonic anhydrase 3
BnaA04g09660D	5.98258	5.12954	1.5205	3.37358	0.00074198	0.0123119	AT5G39850		Ribosomal protein S4
BnaC02g01750D	5.90553	5.12437	1.45927	3.5116	0.000445421	0.008462	AT5G07020	MAINTENANCE OF PSII UNDER HIGH LIGHT 1 (MPH1)	Encodes an integral thylakoid membrane protein that interacts with PSII core complexes and contributes to the maintenance of PSII homeostasis upon exposure to photoinhibitory light conditions by participating in the protection and stabilization of PSII under photoinhibitory stress.
BnaAnng02990D	1043.82	5.10773	1.10979	4.60244	4.18e-06	0.000224831	AT3G05950		RmlC-like cupins superfamily protein
BnaCnng78630D	5.86245	5.10318	1.46537	3.48252	0.000496725	0.00915686	AT5G64110		Peroxidase superfamily protein
BnaA08g15530D	2.91087	5.09144	1.78508	2.85223	0.00434143	0.0423339	AT4G37030		membrane protein
BnaA03g53710D	32.8129	5.08285	0.827411	6.14309	8.09e-10	1.64e-07	AT4G37150	METHYL ESTERASE 9 (MES9)	Encodes a protein shown to have carboxylesterase activity, methyl salicylate esterase activity, methyl jasmonate esterase activity, and methyl IAA esterase activity in vitro. MES9 appears to be involved in MeSA hydrolysis in planta. Expression of MES9 can restore systemic acquired resistance in SAR-deficient tobacco plants. This protein does not act on MeGA4, or MEGA9 in vitro.
BnaA09g23280D	10.8135	5.07667	1.20668	4.20713	2.59e-05	0.000981119	AT1G60370	KURZ UND KLEIN (KUK)	KUK F-box domain protein. Natural variants are associated with GWAS trait for root meristem and cell length. Polymorphisms in the coding sequence are the major causes of KUK allele? dependent natural variation in root development.
BnaAnng39790D	2.8711	5.07426	1.79877	2.82097	0.00478789	0.0453338
BnaA06g08680D	2.85484	5.06677	1.69935	2.98159	0.00286757	0.0316422	AT3G31430		zinc knuckle (CCHC-type) family protein
BnaCnng51060D	5.57106	5.02512	1.50731	3.33383	0.000856595	0.0135932	AT5G64120	PEROXIDASE 71 (PRX71)	Encodes a cell wall bound peroxidase that is induced by hypo-osmolarity and is involved in the lignification of cell walls.
BnaA06g25130D	25.6153	4.99464	0.904936	5.51933	3.4e-08	4.26e-06	AT2G18680		transmembrane protein
BnaC09g52670D	5.38867	4.9748	1.51726	3.2788	0.0010425	0.0156588	AT4G11655	CASP-LIKE PROTEIN 4A4 (CASPL4A4)	Uncharacterized protein family (UPF0497)
BnaC07g08050D	2.67828	4.97455	1.76089	2.82503	0.00472766	0.0449291
BnaA04g18670D	5.36851	4.97041	1.46548	3.39166	0.000694714	0.0117484	AT3G61340		F-box and associated interaction domains-containing protein
BnaAnng21770D	14.6442	4.95767	0.984071	5.03792	4.71e-07	3.8e-05	AT3G61090		Putative endonuclease or glycosyl hydrolase
BnaC02g22770D	2.61252	4.94397	1.77655	2.78291	0.0053874	0.0490633	AT1G74360	NEMATODE-INDUCED LRR-RLK 1 NILR1	NILR1 encodes a serine/threonine kinase involved in defense response to nematodes.
BnaC03g72460D	5.21406	4.9329	1.49929	3.29015	0.00100133	0.0151687	AT2G47115		protein rolling protein
BnaC05g39470D	19.1546	4.90946	0.882623	5.56235	2.66e-08	3.44e-06	AT3G14210	EPITHIOSPECIFIER MODIFIER 1 (ESM1)	A semidominant QTL which has an epistatic effect on the Epithiospecifier gene. Represses nitrile formation and favors isothiocyanate production during glucosinolate hydrolysis. The functional allele deters the insect herbivory T. ni.
BnaC04g25560D	5.08783	4.89367	1.5932	3.07159	0.0021292	0.0258339	AT3G55240		Overexpression leads to PEL (Pseudo-Etiolation in Light) phenotype.
BnaA04g28570D	1286.1	4.8855	1.09621	4.45674	8.32e-06	0.000394786	AT2G29500	HSP17.6B	HSP20-like chaperones superfamily protein
BnaA10g24080D	5.01189	4.87433	1.5061	3.2364	0.00121047	0.0174336	AT5G06860	POLYGALACTURONASE INHIBITING PROTEIN 1 (PGIP1)	Encodes a polygalacturonase inhibiting protein involved in defense response. PGIPs inhibit the function of cell wall pectin degrading enzymes such as those produced by fungal pathogens. PGIP1 is induced by fungal infection. Suppressed in the proton sensitive stop1-mutant, but the transcription level was recovered by transformation of STOP2. Knockout mutant showed severe damage in the root tip in …
BnaA01g01780D	13.4774	4.84833	1.23819	3.91565	9.02e-05	0.00260404	AT4G35770	SENESCENCE 1 (SEN1)	Senescence-associated gene that is strongly induced by phosphate starvation. Transcripts are differentially regulated at the level of mRNA stability at different times of day. mRNAs are targets of the mRNA degradation pathway mediated by the downstream (DST) instability determinant.
BnaA03g36250D	4.86469	4.82143	1.53838	3.13409	0.0017239	0.0222462	AT3G21352		transmembrane protein
BnaA06g30740D	8.53526	4.81557	1.57041	3.06645	0.00216619	0.026143	AT3G29970		B12D protein
BnaC04g09570D	9.14133	4.80938	1.42682	3.37069	0.000749798	0.0123981	AT1G63190		Cystatin/monellin superfamily protein
BnaCnng60140D	49.8546	4.80123	0.762759	6.29455	3.08e-10	7.03e-08	AT2G24180	CYTOCHROME P450 71B6 (CYP71B6)	Encodes a cytochrome P450 monooxygenase that converts indole-3-acetonitrile to indole-3-aldehyde / indole-3-carboxylic acid and cyanide. The mRNA is cell-to-cell mobile.
BnaC01g35300D	4.75248	4.79912	1.67801	2.86	0.00423636	0.0416264	AT3G16450	JACALIN-RELATED LECTIN 33 (JAL33)	Mannose-binding lectin superfamily protein
BnaA03g60200D	4.75668	4.79285	1.49014	3.21638	0.00129819	0.0182867	AT2G01820		Leucine-rich repeat protein kinase family protein
BnaA03g20340D	8.93403	4.79093	1.35342	3.53987	0.000400327	0.00781392	AT2G43620		Chitinase family protein
BnaC01g05830D	4.72012	4.78201	1.67424	2.85623	0.00428699	0.0419981
BnaC05g42760D	4.71204	4.78067	1.55477	3.07485	0.00210611	0.0256697	AT3G10360	PUMILIO 4 (PUM4)	Encodes a member of the Arabidopsis Pumilio (APUM) proteins containing PUF domain (eight repeats of approximately 36 amino acids each). PUF proteins regulate both mRNA stability and translation through sequence-specific binding to the 3' UTR of target mRNA transcripts.
BnaC04g01250D	8.50205	4.74431	1.23823	3.83153	0.000127346	0.00337594	AT2G46430	CYCLIC NUCLEOTIDE GATED CHANNEL 3 (CNGC3)	Encodes a cyclic nucleotide gated channel, downstream component of the signaling pathways leading to hypersensitive response (HR) resistance.
BnaA10g24610D	48.1484	4.74083	0.740077	6.40587	1.5e-10	3.84e-08	AT3G26180	CYTOCHROME P450, FAMILY 71, SUBFAMILY B, POLYPEPTIDE 20 (CYP71B20)	putative cytochrome P450
BnaA03g42300D	4.56132	4.73866	1.60882	2.94543	0.00322509	0.0343519	AT4G15990		hypothetical protein
BnaA02g19960D	4.55982	4.73053	1.53364	3.08452	0.00203884	0.0250201	AT1G80165		cotton fiber protein
BnaC03g25160D	4.48933	4.71016	1.69451	2.77966	0.00544164	0.049344	AT2G45180	DISEASE RELATED NONSPECI&#64257;C LIPID TRANSFER PROTEIN 1 DRN1	nsLTP family-related gene. Expression is strongly induced by bacterial pathogens. Mutants are more susceptible to pathogens and abiotic stressors suggesting a function in basal stress response.
BnaC09g37770D	15.6381	4.66494	1.37025	3.40444	0.00066299	0.0113768	AT5G19880		Peroxidase superfamily protein
BnaC08g35240D	119.545	4.65208	1.20851	3.84942	0.000118396	0.00320043	AT2G22240	MYO-INOSITOL-1-PHOSPHATE SYNTHASE 2 (MIPS2)	** Referred to as MIPS1 in Mitsuhashi et al 2008. Myo-inositol-1-phosphate synthase isoform 2. Expressed in leaf, root and silique. Immunolocalization experiments with an antibody recognizing MIPS1, MIPS2, and MIPS3 showed endosperm localization.
BnaA09g11310D	11.4422	4.63092	1.19655	3.87023	0.000108734	0.00299965	AT1G63960		Copper transport protein family
BnaA05g25240D	7.62744	4.62443	1.36047	3.39913	0.000676002	0.0115397	AT3G14210	EPITHIOSPECIFIER MODIFIER 1 (ESM1)	A semidominant QTL which has an epistatic effect on the Epithiospecifier gene. Represses nitrile formation and favors isothiocyanate production during glucosinolate hydrolysis. The functional allele deters the insect herbivory T. ni.
BnaA07g31420D	969.971	4.62305	0.777617	5.94515	2.76e-09	4.7e-07	AT1G74310	HEAT SHOCK PROTEIN 101 (HSP101)	Encodes ClpB1, which belongs to the Casein lytic proteinase/heat shock protein 100 (Clp/Hsp100) family. Involved in refolding of proteins which form aggregates under heat stress. Also known as AtHsp101. AtHsp101 is a cytosolic heat shock protein required for acclimation to high temperature.
BnaA07g21140D	8.07169	4.61702	1.45706	3.16872	0.00153113	0.0205164	AT1G76955		Expressed protein
BnaA07g35640D	43.6187	4.61599	0.652056	7.07913	1.45e-12	5.67e-10	AT1G80440	KISS ME DEADLY 1 (KMD1)	Encodes a member of a family of F-box proteins, called the KISS ME DEADLY (KMD) family, that targets type-B ARR proteins for degradation and is involved in the negative regulation of the cytokinin response. Also named as KFB20, a member of a group of Kelch repeat F-box proteins that negatively regulate phenylpropanoid biosynthesis by targeting the phenypropanoid biosynthesis enzyme phenylalanine …
BnaC04g26200D	22.8914	4.58533	0.750627	6.10867	1e-09	1.98e-07	AT3G54540	ATP-BINDING CASSETTE F4 (ABCF4)	member of GCN subfamily
BnaA03g21260D	4.1294	4.5773	1.55466	2.94424	0.0032375	0.0344354	AT1G01680	PLANT U-BOX 54 (PUB54)	plant U-box 54
BnaA06g32080D	4.1091	4.57096	1.53761	2.97277	0.00295126	0.0323281	AT3G27470		lysine ketoglutarate reductase trans-splicing protein (DUF707)
BnaC02g38210D	4.06364	4.55715	1.51832	3.00145	0.00268698	0.0303101	AT3G30580		hypothetical protein
BnaC05g51870D	4.05794	4.55531	1.55188	2.93535	0.00333172	0.0350356
BnaA01g13180D	111.515	4.55144	0.474075	9.60067	7.94e-22	1.51e-18	AT1G67635		phosphatidylinositol 4-kinase gamma-like protein
BnaA07g07150D	4.03278	4.54766	1.53731	2.9582	0.00309445	0.0334735
BnaA01g18640D	7.19284	4.52713	1.29815	3.48738	0.000487773	0.00905116	AT4G15393	CYTOCHROME P450, FAMILY 702, SUBFAMILY A, POLYPEPTIDE 5 (CYP702A5)	a member of the cytochrome P450 gene family. molecular function unknown.
BnaA02g36750D	3.96035	4.52283	1.61071	2.80797	0.00498551	0.0466145	AT5G43300	GDPD3	Encodes a member of the glycerophosphodiester phosphodiesterase (GDPD) family.
BnaA09g42760D	379.617	4.51011	1.07754	4.18554	2.84e-05	0.00106146	AT2G22240	MYO-INOSITOL-1-PHOSPHATE SYNTHASE 2 (MIPS2)	** Referred to as MIPS1 in Mitsuhashi et al 2008. Myo-inositol-1-phosphate synthase isoform 2. Expressed in leaf, root and silique. Immunolocalization experiments with an antibody recognizing MIPS1, MIPS2, and MIPS3 showed endosperm localization.
BnaA08g19110D	3.93727	4.50502	1.54582	2.91433	0.00356459	0.0368203
BnaAnng09390D	29.7287	4.50023	1.06378	4.23042	2.33e-05	0.00090045	AT3G11930		Adenine nucleotide alpha hydrolases-like superfamily protein
BnaA03g32320D	7053.16	4.49815	0.814598	5.52192	3.35e-08	4.2e-06	AT3G12580	HEAT SHOCK PROTEIN 70 (HSP70)	heat shock protein 70
BnaA03g43630D	3.89681	4.49337	1.59175	2.82291	0.00475892	0.0451463	AT4G18160	TPK3	Encodes AtTPK3 (KCO6), a member of the Arabidopsis thaliana K+ channel family of AtTPK/KCO proteins. AtTPK3 is found in the thylakoid stromal lamellae. May form homomeric ion channels in vivo. It modulates the partitioning of the proton motive force (pmf) between the delta psi and delta pH in chloroplasts in vivo at physiological light intensities. Vacuolar K+-conducting TPC1 and TPK1/TPK3 channe…
BnaC07g46930D	14.2038	4.47538	0.897275	4.98775	6.11e-07	4.69e-05	AT4G39795		hypothetical protein (DUF581)
BnaC01g02200D	10.5181	4.47494	1.09343	4.09258	4.27e-05	0.00144974	AT2G18328	RAD-LIKE 4 (RL4)	RAD-like 4
BnaA01g33370D	10.8459	4.46703	1.11447	4.0082	6.12e-05	0.00192322	AT3G04600		Nucleotidylyl transferase superfamily protein
BnaC08g31970D	10.6863	4.4458	1.04776	4.24314	2.2e-05	0.000862708	AT3G62030	ROTAMASE CYP 4 (ROC4)	nuclear-encoded chloroplast stromal cyclophilin CYP20-3 (also known as ROC4). Protein is tyrosine-phosphorylated and its phosphorylation state is modulated in response to ABA in Arabidopsis thaliana seeds.
BnaA09g14100D	10.6875	4.44296	1.18014	3.76476	0.000166708	0.00410098	AT1G60550	ENOYL-COA HYDRATASE/ISOMERASE D (ECHID)	enoyl-CoA hydratase/isomerase D
BnaC03g45960D	43.9483	4.43805	0.776395	5.71623	1.09e-08	1.54e-06	AT2G15890	MATERNAL EFFECT EMBRYO ARREST 14 (MEE14)	Encodes CBP1, a regulator of transcription initiation in central cell-mediated pollen tube guidance.
BnaC03g22670D	18.0266	4.43745	1.01693	4.36358	1.28e-05	0.000558146	AT2G05330		BTB/POZ domain-containing protein
BnaA03g05670D	3.72581	4.42405	1.5618	2.83265	0.00461633	0.0441839	AT5G15830	AtbZIP3	basic leucine-zipper 3
BnaA09g02940D	3.72581	4.42405	1.5618	2.83265	0.00461633	0.0441839	AT4G39640	GGT1	The gene encodes a gamma-glutamyltransferase (AKA gamma-glutamyl transpeptidase, EC 2.3.2.2) that is located in vascular tissues (predominantly phloem) of leaves and is involved in the degradation of glutathione. The encoded enzyme also mitigates oxidative stress by metabolizing GSSG (oxidized form of GSH - glutathione) in the apoplast.
BnaC03g57430D	3.71622	4.42206	1.54584	2.86062	0.00422818	0.0415737	AT1G26580		ELM2 domain protein
BnaA02g08270D	10.5055	4.4182	1.14686	3.85242	0.000116955	0.00317601	AT5G57220	CYTOCHROME P450, FAMILY 81, SUBFAMILY F, POLYPEPTIDE 2 (CYP81F2)	member of CYP81F, involved in glucosinolate metabolism. Mutants had impaired resistance to fungi. The mRNA is cell-to-cell mobile.
BnaC04g22260D	13.9199	4.40885	0.912659	4.83078	1.36e-06	8.91e-05	AT3G59490		hypothetical protein
BnaC01g05180D	13.5511	4.40203	0.919328	4.78831	1.68e-06	0.000106816	AT4G33050	EMBRYO SAC DEVELOPMENT ARREST 39 (EDA39)	Encodes a calmodulin-binding protein involved in stomatal movement.
BnaA03g17800D	45.4415	4.38073	0.836463	5.2372	1.63e-07	1.57e-05	AT2G38380		Peroxidase superfamily protein
BnaCnng19060D	808.366	4.28919	0.908914	4.71903	2.37e-06	0.000142243	AT2G02930	GLUTATHIONE S-TRANSFERASE F3 (GSTF3)	Encodes glutathione transferase belonging to the phi class of GSTs. Naming convention according to Wagner et al. (2002).
BnaC04g40580D	3811.7	4.25724	0.956488	4.45091	8.55e-06	0.000404354	AT2G29500	HSP17.6B	HSP20-like chaperones superfamily protein
BnaA01g28080D	28.0837	4.23085	1.05138	4.02409	5.72e-05	0.00183202	AT3G16390	NITRILE SPECIFIER PROTEIN 3 (NSP3)	Encodes a nitrile-specifier protein NSP3. NSP3 is one out of five (At3g16400/NSP1, At2g33070/NSP2, At3g16390/NSP3, At3g16410/NSP4 and At5g48180/NSP5) A. thaliana epithiospecifier protein (ESP) homologues that promote simple nitrile, but not epithionitrile or thiocyanate formation. The mRNA is cell-to-cell mobile.
BnaC07g35130D	6.20599	4.22589	1.35142	3.127	0.00176597	0.0226406	AT4G18170	WRKY DNA-BINDING PROTEIN 28 (WRKY28)	Member of WRKY Transcription Factor; Group II-c. Involved in the activation of salicylic acid biosynthesis genes ICS1 and PBS3. In the ovule, it is expressed in hypodermal somatic cells and appears to play a role in supression of megasporocyte cell fate. In the leaf if is upstream of FHY3 and regulates light-mediated leaf senescence.
BnaA01g30490D	5874.72	4.21715	0.899461	4.68853	2.75e-06	0.000161076	AT1G16030	HEAT SHOCK PROTEIN 70B (Hsp70b)	heat shock protein 70B
BnaC03g52640D	15.4402	4.20384	1.03714	4.05331	5.05e-05	0.00164966	AT3G13470	CHAPERONIN-60BETA2 (CPN60BETA2)	Encodes a subunit of chloroplasts chaperonins that are involved in mediating the folding of newly synthesized, translocated, or stress-denatured proteins. Cpn60 subunits are: Cpn60alpha1 (At2g28000), AtCpn60alpha2 (At5g18820), AtCpn60beta1 (At1g55490), AtCpn60beta2 (At3g13470), AtCpn60beta3 (At5g56500), AtCpn60beta4 (At1g26230).
BnaA07g05150D	6.08143	4.19426	1.33567	3.14019	0.00168841	0.0218982	AT3G25050	XYLOGLUCAN ENDOTRANSGLUCOSYLASE/HYDROLASE 3 (XTH3)	Encodes an endotransglucosylase that cleaves the beta-1,4-glucosidic linkage in amorphous cellulose and ligates the nascent reducing end to a non-reducing terminus of either cellulosic or xyloglucan oligosaccharide. Higher expression in flowers and in response to IAA treatment.
BnaA05g15960D	9.10308	4.19039	1.30201	3.21841	0.00128905	0.0182014	AT3G28220		TRAF-like family protein
BnaC05g12250D	45.4222	4.17979	0.945514	4.42065	9.84e-06	0.000455132
BnaC09g18000D	8.7858	4.17506	1.17594	3.55039	0.00038466	0.00760034	AT3G28415	ATP-BINDING CASSETTE B22 (ABCB22)	ABC transporter family protein
BnaUnng04730D	5.64419	4.09123	1.38102	2.96247	0.00305179	0.0331465
BnaCnng20620D	8.47441	4.09118	1.14812	3.56336	0.000366143	0.00732722	AT5G04380		S-adenosyl-L-methionine-dependent methyltransferases superfamily protein
BnaA07g21650D	13.9161	4.08132	0.872722	4.67654	2.92e-06	0.000169445	AT1G75520	SHI-RELATED SEQUENCE 5 (SRS5)	A member of SHI gene family. Arabidopsis thaliana has ten members that encode proteins with a RING finger-like zinc finger motif. Despite being highly divergent in sequence, many of the SHI-related genes are partially redundant in function and synergistically promote gynoecium, stamen and leaf development in Arabidopsis.SRS5 is a positive regulator of photomorphogenesis.
BnaC04g01930D	19.6396	4.06664	0.870183	4.67332	2.96e-06	0.000171951	AT2G41510	CYTOKININ OXIDASE/DEHYDROGENASE 1 (CKX1)	It encodes a protein whose sequence is similar to cytokinin oxidase/dehydrogenase, which catalyzes the degradation of cytokinins.
BnaC03g14650D	28.0378	4.04928	0.983163	4.11863	3.81e-05	0.00133521	AT5G54300		cotton fiber-like protein (DUF761)
BnaA06g16420D	7.71624	4.0329	1.16441	3.46348	0.000533227	0.00968708	AT3G48590	NUCLEAR FACTOR Y, SUBUNIT C1 (NF-YC1)	Encodes a protein with similarity to a subunit of the CCAAT promoter motif binding complex of yeast.One of two members of this class (HAP5A) and expressed in vegetative and reproductive tissues.
BnaC03g30880D	8.06527	4.01051	1.24832	3.21272	0.00131486	0.0184599	AT2G02930	GLUTATHIONE S-TRANSFERASE F3 (GSTF3)	Encodes glutathione transferase belonging to the phi class of GSTs. Naming convention according to Wagner et al. (2002).
BnaA02g27870D	99.1864	4.00461	0.53349	7.50644	6.08e-14	3.12e-11	AT3G26210	CYTOCHROME P450, FAMILY 71, SUBFAMILY B, POLYPEPTIDE 23 (CYP71B23)	putative cytochrome P450 The mRNA is cell-to-cell mobile.
BnaC04g22420D	15.9477	3.9818	1.01345	3.92897	8.53e-05	0.00249074	AT3G60120	BETA GLUCOSIDASE 27 (BGLU27)	beta glucosidase 27
BnaC08g07320D	12.8137	3.97391	0.901357	4.4088	1.04e-05	0.000475367	AT1G33030		O-methyltransferase family protein
BnaA08g27070D	5.1597	3.94099	1.36668	2.88361	0.00393141	0.039504	AT1G08230	GAT1	Codes for a H+-driven, high affinity gamma-aminobutyric acid (GABA) transporter. Localized at the plasma membrane. In planta, AtGAT1 expression was highest in flowers and under conditions of elevated GABA concentrations such as wounding or senescence.
BnaA02g33880D	17.3527	3.93911	0.763071	5.16218	2.44e-07	2.18e-05	AT5G63750	ARIADNE 13 (ARI13)	RING/U-box superfamily protein
BnaA09g19230D	7.32366	3.92335	1.11412	3.52148	0.000429149	0.00823803	AT2G03280	RRT3	O-fucosyltransferase family protein
BnaC04g08070D	7.61247	3.92253	1.09274	3.58961	0.000331169	0.00679052	AT2G37200	CASP-LIKE PROTEIN 5A1 (CASPL5A1)	Uncharacterized protein family (UPF0497)
BnaA01g28310D	7.46941	3.89085	1.15909	3.35681	0.000788472	0.0128222	AT3G15990	SULFATE TRANSPORTER 3;4 (SULTR3;4)	Vascular cambium-localized sulfate transporter, mediates xylem-to-phloem transfer of phosphorus. 2 for its preferential distribution
BnaC03g04450D	7.24918	3.88334	1.30126	2.9843	0.00284232	0.0314674	AT5G10625		flowering-promoting factor-like protein
BnaAnng17560D	6.98651	3.88228	1.17209	3.31228	0.000925375	0.0143493	AT3G21000		Gag-Pol-related retrotransposon family protein
BnaC03g24830D	19.7591	3.86043	0.86916	4.44156	8.93e-06	0.000419307	AT2G44380		Cysteine/Histidine-rich C1 domain family protein
BnaA06g10730D	486.945	3.84732	1.15044	3.34421	0.000825166	0.0132547	AT1G16030	HEAT SHOCK PROTEIN 70B (Hsp70b)	heat shock protein 70B
BnaC05g51950D	31.1098	3.84719	0.597188	6.44217	1.18e-10	3.05e-08	AT3G61090		Putative endonuclease or glycosyl hydrolase
BnaA09g30630D	14.4965	3.84238	0.880035	4.36617	1.26e-05	0.000552394	AT1G22480		Cupredoxin superfamily protein
BnaC01g20570D	7.07679	3.83883	1.3494	2.84484	0.00444333	0.0430442
BnaA04g04370D	36.5983	3.82967	0.702633	5.45047	5.02e-08	5.81e-06	AT3G54040		PAR1 protein
BnaA07g33350D	7.02161	3.82149	1.25114	3.0544	0.0022551	0.0267945	AT1G77145		transmembrane protein, putative (DUF506)
BnaA08g20970D	7.14744	3.82043	1.24892	3.059	0.0022208	0.0265471	AT1G22070	TGA1A-RELATED GENE 3 (TGA3)	Encodes a transcription factor. Like other TGAla-related factors, TGA3 has a highly conserved bZIP region and exhibits similar DNA-binding properties.
BnaC05g11780D	8.80017	3.80679	1.11507	3.41393	0.000640329	0.0110849	AT1G15460	REQUIRES HIGH BORON 4 (BOR4)	Encodes a efflux-type boron transporter. Over-expression improved plant growth under B toxic conditions.
BnaA08g20650D	4.56606	3.76245	1.3472	2.7928	0.00522547	0.0480005
BnaC05g05260D	6.42276	3.75735	1.20001	3.1311	0.00174151	0.0224341	AT4G05460	SKP1/ASK-INTERACTING PROTEIN 19 (SKIP19)	Encodes a SKP1/ASK-Interacting protein.
BnaA03g38940D	21.8696	3.74361	0.936283	3.99837	6.38e-05	0.00198896	AT2G15960		Unknown protein. Expression decreased in response to proline.
BnaA09g15710D	127.745	3.71209	0.417981	8.881	6.63e-19	7.93e-16	AT5G42800	DIHYDROFLAVONOL 4-REDUCTASE (DFR)	dihydroflavonol reductase. Catalyzes the conversion of dihydroquercetin to leucocyanidin in the biosynthesis of anthocyanins. Not expressed in roots (qRT-PCR). The mRNA is cell-to-cell mobile.
BnaC05g12240D	593.331	3.70279	1.0311	3.59112	0.000329261	0.00676433	AT1G16030	HEAT SHOCK PROTEIN 70B (Hsp70b)	heat shock protein 70B
BnaC05g06260D	62.628	3.69739	0.606543	6.09583	1.09e-09	2.12e-07	AT1G08630	THREONINE ALDOLASE 1 (THA1)	Encodes a threonine aldolase, involved in threonine degradation to glycine. Primarily expressed in seeds and seedlings.
BnaC02g40870D	8.32557	3.689	1.01505	3.6343	0.000278735	0.00598226	AT5G25120	CYTOCHROME P450, FAMILY 71, SUBFAMILY B, POLYPEPTIDE 11 (CYP71B11)	putative cytochrome P450 The mRNA is cell-to-cell mobile.
BnaA06g37010D	6.12164	3.68475	1.23062	2.99423	0.00275143	0.0308193	AT5G42900	COLD REGULATED GENE 27 (COR27)	cold regulated protein 27
BnaC05g37650D	6.20064	3.66709	1.19884	3.05887	0.00222176	0.0265478
BnaA05g25210D	141.207	3.66432	1.04037	3.52215	0.000428066	0.00822221	AT5G40990	GDSL LIPASE 1 (GLIP1)	Component of plant resistance. Contains lipase signature motif and GDSL domain. Directly interferes with the fungal infection process by acting on fungal cell walls through its action as a antimicrobial compound. Critical component for both local and systemic resistance responses in the incompatible interaction with Alternaria brassicicola in the ethylene-dependent pathway.
BnaC07g38070D	10.8514	3.65725	1.04239	3.50852	0.000450605	0.00853221
BnaA02g29270D	12.4214	3.6566	0.830804	4.40128	1.08e-05	0.000487953	AT3G28345	ATP-BINDING CASSETTE B15 (ABCB15)	Encodes an ATP-binding cassette (ABC) transporter. Expressed in the vascular tissue of primary stem.
BnaA05g21600D	12.7842	3.64957	1.14266	3.19393	0.00140351	0.0192927	AT3G18560		hypothetical protein
BnaC05g52180D	21.2112	3.64824	0.891216	4.09355	4.25e-05	0.00144703	AT3G14200		Chaperone DnaJ-domain superfamily protein
BnaA02g29540D	14.5535	3.64065	0.737393	4.93719	7.93e-07	5.82e-05	AT3G28930	AVRRPT2-INDUCED GENE 2 (AIG2)	avrRpt2-induced gene that exhibits RPS2- and avrRpt2-dependent induction early after infection with Pseudomonas syringae pv maculicola strain ES4326 carrying avrRpt2
BnaC05g36410D	141.556	3.62721	0.315256	11.5056	1.24e-30	6.64e-27	AT3G17020		Adenine nucleotide alpha hydrolases-like superfamily protein
BnaC01g07190D	16.6778	3.61626	0.884862	4.0868	4.37e-05	0.00147696	AT4G31330		transmembrane protein, putative (Protein of unknown function, DUF599)
BnaCnng66000D	6.25158	3.61472	1.17327	3.08089	0.00206383	0.0252429	AT1G53282		Encodes a Plant thionin family protein
BnaC03g38440D	8.20758	3.61038	1.14349	3.15732	0.00159224	0.0210184	AT3G14260		LURP-one-like protein (DUF567)
BnaC01g08910D	8.03588	3.60806	1.06428	3.39015	0.000698541	0.0117949	AT4G29550		hypothetical protein (DUF626)
BnaA06g13100D	8.28366	3.6069	1.01256	3.56217	0.0003678	0.00734655	AT1G18910	BRUTUS LIKE 2 (BTSL2)	E3 ubiquitin ligase that functions redundantly in the root with BTSL1 to negatively regulate iron uptake.
BnaA05g11810D	36.9092	3.59441	0.604332	5.94775	2.72e-09	4.67e-07	AT2G30790	PHOTOSYSTEM II SUBUNIT P-2 (PSBP-2)	Encodes a 23 kD extrinsic protein that is part of photosystem II and participates in the regulation of oxygen evolution.
BnaC05g33460D	9.82131	3.58582	0.957736	3.74406	0.000181069	0.00435627
BnaC09g48890D	30.1858	3.58514	0.843497	4.25033	2.13e-05	0.000841075	AT5G06690	WCRKC THIOREDOXIN 1 (WCRKC1)	Encodes a thioredoxin (WCRKC1) localized in chloroplast stroma. Contains a WCRKC motif. Functions in redox cascade with 2CPA and 2CPB via the ferredoxin-thioredoxin reductase (FTR)/thioredoxin (Trx) pathway to mediate the light-responsive reductive control of target proteins. Oxidizes redox-regulated proteins.
BnaC01g00250D	384.679	3.5716	1.07567	3.32034	0.000899086	0.0140784	AT1G75830	LOW-MOLECULAR-WEIGHT CYSTEINE-RICH 67 (LCR67)	Predicted to encode a PR (pathogenesis-related) protein. Belongs to the plant defensin (PDF) family with the following members: At1g75830/PDF1.1, At5g44420/PDF1.2a, At2g26020/PDF1.2b, At5g44430/PDF1.2c, At2g26010/PDF1.3, At1g19610/PDF1.4, At1g55010/PDF1.5, At2g02120/PDF2.1, At2g02100/PDF2.2, At2g02130/PDF2.3, At1g61070/PDF2.4, At5g63660/PDF2.5, At2g02140/PDF2.6, At5g38330/PDF3.1 and At4g30070/PDF…
BnaC05g29950D	7.91551	3.55691	0.976439	3.64274	0.00026975	0.00583805	AT3G22520		spindle assembly abnormal protein
BnaA06g02290D	17.4716	3.5527	1.16932	3.03827	0.00237937	0.0279338	AT3G30730		hypothetical protein
BnaA10g20560D	617.804	3.54708	0.655884	5.40809	6.37e-08	7.13e-06	AT5G12110		elongation factor 1-beta 1
BnaA09g00850D	14.1424	3.54556	0.965424	3.67254	0.000240151	0.00537946	AT4G02520	GLUTATHIONE S-TRANSFERASE PHI 2 (GSTF2)	Encodes glutathione transferase belonging to the phi class of GSTs. Naming convention according to Wagner et al. (2002). The expression of this gene is upregulated by herbicide safeners such as benoxacor and fenclorim.
BnaC08g08290D	19.8082	3.54397	0.741712	4.7781	1.77e-06	0.000111788	AT4G14020		Rapid alkalinization factor (RALF) family protein
BnaCnng66560D	31.0334	3.54323	0.519248	6.82376	8.87e-12	2.93e-09
BnaA08g22630D	19.3003	3.54288	1.12223	3.15699	0.00159407	0.0210349	AT1G18460	ALPHA/BETA-HYDROLASE	Alpha/beta hydrolase
BnaC04g06700D	38.9805	3.53721	0.680579	5.19736	2.02e-07	1.88e-05	AT2G38600		HAD superfamily, subfamily IIIB acid phosphatase
BnaA07g26770D	19.5453	3.53551	0.766629	4.61176	3.99e-06	0.000216156	AT1G68010	HYDROXYPYRUVATE REDUCTASE (HPR)	Encodes hydroxypyruvate reductase.
BnaCnng00420D	7.91708	3.51602	1.11902	3.14206	0.00167763	0.0218063	AT3G25470		bacterial hemolysin-like protein
BnaC05g08640D	7.70322	3.51533	0.986191	3.56455	0.000364482	0.0073025	AT1G11330	RESISTANT TO DFPM INHIBITION OF ABA SIGNALING 2 (RDA2)	S-locus lectin protein kinase family protein
BnaC04g41970D	7.55236	3.50591	1.06484	3.29242	0.000993299	0.0150881	AT2G31160	LIGHT SENSITIVE HYPOCOTYLS 3 (LSH3)	LIGHT-DEPENDENT SHORT HYPOCOTYLS-like protein (DUF640)
BnaA05g05420D	11.5603	3.48984	0.868569	4.01792	5.87e-05	0.00186312	AT2G40330	PYR1-LIKE 6 (PYL6)	Encodes a member of the PYR (pyrabactin resistance )/PYL(PYR1-like)/RCAR (regulatory components of ABA receptor) family proteins with 14 members. PYR/PYL/RCAR family proteins function as abscisic acid sensors. Mediate ABA-dependent regulation of protein phosphatase 2Cs ABI1 and ABI2.
BnaA09g53680D	18.3153	3.48696	0.698989	4.98857	6.08e-07	4.69e-05	AT2G03060	AGAMOUS-LIKE 30 (AGL30)	Encodes a member of the MIKC (MADS box, Keratin binding domain, and C terminal domain containing )family of transcriptional regulators. AGL30 is expressed in pollen.It forms heterodimers with other MICK family members.
BnaC06g40570D	151.588	3.48491	0.377381	9.23446	2.6e-20	3.83e-17	AT1G80440	KISS ME DEADLY 1 (KMD1)	Encodes a member of a family of F-box proteins, called the KISS ME DEADLY (KMD) family, that targets type-B ARR proteins for degradation and is involved in the negative regulation of the cytokinin response. Also named as KFB20, a member of a group of Kelch repeat F-box proteins that negatively regulate phenylpropanoid biosynthesis by targeting the phenypropanoid biosynthesis enzyme phenylalanine …
BnaA02g16730D	10.8399	3.47259	1.055	3.29155	0.00099638	0.0151247	AT1G74150		Galactose oxidase/kelch repeat superfamily protein
BnaA10g27620D	11.2589	3.46641	0.829819	4.17731	2.95e-05	0.00109094	AT5G01250		alpha 1,4-glycosyltransferase family protein
BnaC03g27100D	18.5372	3.46629	0.753953	4.59749	4.28e-06	0.000229604	AT2G24210	TERPENE SYNTHASE 10 (TPS10)	terpene synthase 10
BnaA02g12480D	5.56784	3.46324	1.17565	2.94581	0.00322108	0.0343263	AT1G66330		senescence-associated family protein
BnaC04g04830D	31.6868	3.45685	0.680196	5.08214	3.73e-07	3.14e-05	AT2G40330	PYR1-LIKE 6 (PYL6)	Encodes a member of the PYR (pyrabactin resistance )/PYL(PYR1-like)/RCAR (regulatory components of ABA receptor) family proteins with 14 members. PYR/PYL/RCAR family proteins function as abscisic acid sensors. Mediate ABA-dependent regulation of protein phosphatase 2Cs ABI1 and ABI2.
BnaC03g24850D	7.51737	3.45376	1.04605	3.30173	0.000960911	0.0147416	AT2G44510		CDK inhibitor P21 binding protein
BnaA09g30440D	5.35871	3.44105	1.20903	2.84613	0.00442544	0.0429061	AT1G22700	PYG7	Encodes a TPR protein with homology to Ycf37 from Synechocystis that is localized to the thylakoid membrane and is involved in photosystem I biogenesis.
BnaC05g11680D	496.603	3.43945	0.310038	11.0936	1.35e-28	6.63e-25	AT1G15380	GLYOXYLASE I 4 (GLYI4)	Glyoxalase which affects ABA?JA crosstalk.
BnaC08g30270D	13.1895	3.43808	1.04281	3.29692	0.000977496	0.0149109	AT3G21860	SKP1-LIKE 10 (SK10)	SKP1-like 10
BnaA03g16390D	9.06408	3.43779	0.915465	3.75524	0.000173174	0.00421613	AT2G35900		Mal d 1-associated protein
BnaC04g46230D	16.9067	3.42585	1.18631	2.88782	0.00387927	0.0391065	AT2G39330	JACALIN-RELATED LECTIN 23 (JAL23)	jacalin-related lectin 23
BnaA08g12250D	5.21802	3.40216	1.21623	2.7973	0.0051531	0.0475566	AT4G32300	SD25	S-domain-2 5
BnaA03g13170D	686.491	3.40079	0.786779	4.32242	1.54e-05	0.000645093	AT5G51440	HSP23.5	HSP20-like chaperones superfamily protein
BnaC02g31070D	34.6989	3.39178	0.625715	5.42065	5.94e-08	6.69e-06	AT1G54040	EPITHIOSPECIFIER PROTEIN (ESP)	Epithiospecifier protein, interacts with WRKY53. Involved in pathogen resistance and leaf senescence.
BnaA06g13110D	5.40048	3.37973	1.21837	2.77397	0.00553772	0.0499169
BnaC07g28660D	12.2153	3.37504	0.910933	3.70503	0.000211363	0.00488771	AT3G05880	RARE-COLD-INDUCIBLE 2A (RCI2A)	Induced by low temperatures, dehydration and salt stress and ABA. Encodes a small (54 amino acids), highly hydrophobic protein that bears two potential transmembrane domains.
BnaCnng47940D	7.01519	3.37093	1.10959	3.038	0.00238156	0.0279469	AT3G59010	PECTIN METHYLESTERASE 61 (PME61)	Encodes PME35, a pectin methylesterase. PME35-mediated demethylesterification of the primary cell wall regulates the mechanical strength of the supporting tissue.
BnaA10g03460D	83.2486	3.36481	1.04132	3.23129	0.00123233	0.0176402	AT1G05300	ZINC TRANSPORTER 5 PRECURSOR (ZIP5)	member of Fe(II) transporter isolog family
BnaA08g23680D	288.327	3.36003	0.902803	3.72177	0.000197829	0.00464411	AT1G16030	HEAT SHOCK PROTEIN 70B (Hsp70b)	heat shock protein 70B
BnaC02g11570D	11.9256	3.34837	0.98648	3.39426	0.00068814	0.0116828	AT5G57345	OXR	OXR is a single copy gene in Arabidopsis. It is localized to the ER. It is expressed throughout the plant and expression is induced in response to abiotic stress. While the function of OXR is unknown, overexpression results in increased abiotic stress tolerance and increased ascorbic acid content.
BnaA02g33320D	5.11795	3.32982	1.19937	2.7763	0.00549812	0.0496926	AT5G62260	AHL6	AT hook motif DNA-binding family protein
BnaA08g17790D	6.98964	3.32417	1.10176	3.01713	0.00255177	0.0292696	AT1G29720		Leucine-rich repeat transmembrane protein kinase
BnaC01g13480D	15.0982	3.31531	0.693479	4.78069	1.75e-06	0.000110472
BnaC05g31680D	41.9255	3.31359	0.592422	5.5933	2.23e-08	2.92e-06	AT3G20380		TRAF-like family protein
BnaA04g21990D	129.279	3.30277	0.516319	6.39677	1.59e-10	4.04e-08	AT2G38380		Peroxidase superfamily protein
BnaC01g27270D	174.83	3.30099	0.250894	13.1569	1.55e-39	1.53e-35	AT1G56300	DJC53	Chaperone DnaJ-domain superfamily protein
BnaC06g30760D	26.6195	3.3007	0.761993	4.33167	1.48e-05	0.000626112	AT1G69530	EXPANSIN A1 (EXPA1)	Member of Alpha-Expansin Gene Family. Naming convention from the Expansin Working Group (Kende et al, Plant Mol Bio). Involved in the formation of nematode-induced syncytia in roots of Arabidopsis thaliana.
BnaC01g02910D	13.6064	3.29906	1.07773	3.0611	0.00220523	0.026452	AT4G35770	SENESCENCE 1 (SEN1)	Senescence-associated gene that is strongly induced by phosphate starvation. Transcripts are differentially regulated at the level of mRNA stability at different times of day. mRNAs are targets of the mRNA degradation pathway mediated by the downstream (DST) instability determinant.
BnaA03g15110D	12.084	3.29844	0.88411	3.7308	0.000190871	0.00453301	AT2G32790		Ubiquitin-conjugating enzyme family protein
BnaC03g30470D	65.7904	3.29805	0.50958	6.4721	9.66e-11	2.56e-08	AT4G02980	ENDOPLASMIC RETICULUM AUXIN BINDING PROTEIN 1 (ABP1)	Auxin binding protein involved in cell elongation and cell division. ABP1 is ubiquitinated in vitro and in planta by AtRma2. ABP1 was thought to be embryo lethal but further experimentation has demonstrated that lethality is due to a linked mutation in another gene.
BnaA10g21640D	11.7891	3.29183	0.79048	4.16434	3.12e-05	0.00114234	AT5G10625		flowering-promoting factor-like protein
BnaC03g24700D	49.3682	3.28647	0.609562	5.39153	6.99e-08	7.68e-06	AT2G44130	KISS ME DEADLY 3 (KMD3)	Encodes a member of a family of F-box proteins, called the KISS ME DEADLY (KMD) family. Component of SCF ubiquitin protein ligase, interacts with phenylalanine ammonia-lyase. AtKFB39 is a homolog of previously identified AtKFB50 (At3g59940) and specifically interacts with Arabidopsis PAL3 and PAL4 in vitro. In planta, together with AtKFB01, KFB20 and KFB50, it regulates PAL protein stability thus…
BnaA07g23680D	292.823	3.28463	0.354619	9.26242	2e-20	3.03e-17	AT1G70830	MLP-LIKE PROTEIN 28 (MLP28)	MLP-like protein 28
BnaC03g33490D	10.0068	3.27283	0.933257	3.50689	0.000453383	0.00857739	AT3G03670		Peroxidase superfamily protein
BnaAnng38450D	30.7807	3.26706	0.491891	6.64185	3.1e-11	9.1e-09	AT5G23220	NICOTINAMIDASE 3 (NIC3)	nicotinamidase 3
BnaC01g01590D	9.57327	3.26499	0.928975	3.51462	0.000440386	0.00839877	AT4G37310	CYTOCHROME P450, FAMILY 81, SUBFAMILY H, POLYPEPTIDE 1 (CYP81H1)	member of CYP81H
BnaA10g22470D	220.007	3.25648	1.07905	3.01791	0.00254524	0.0292475	AT5G09570	AT12CYS-2	Twin CX9C domain protein. Induced by low phosphate or iron, drought and heat stress. Loss of both At12cys-1 and At12cys-2 lead to enhanced tolerance to drought and light stress and increased anti-oxidant capacity.
BnaC07g25820D	61.7868	3.25173	0.493327	6.59142	4.36e-11	1.24e-08	AT3G29380	PLANT-SPECIFIC TFIIB-RELATED PROTEIN 2 (pBRP2)	Encodes a TFIIB-related protein expressed in the reproductive organs and seeds. Loss-of-function specifically affects the development of the syncytial endosperm. It is not required for RNA polymerase IV or V activities.
BnaC03g35390D	8.06229	3.24731	0.916304	3.54392	0.000394221	0.0077228	AT3G07630	ADT2	Encodes a plastid-localized arogenate dehydratase involved in phenylalanine biosynthesis. Not less than six genes encoding ADT were identi&#64257;ed in the Arabidopsis genome: ADT1 [At1g11790]; ADT2 [At3g07630]; ADT3 [At2g27820]; ADT4 [At3g44720]; ADT5 [At5g22630]; and ADT6 [At1g08250].
BnaC04g49360D	95.2504	3.2359	0.459845	7.03693	1.97e-12	7.44e-10	AT2G43910	HARMLESS TO OZONE LAYER 1 (HOL1)	HARMLESS TO OZONE LAYER 1
BnaC03g44110D	6.35511	3.20815	1.07422	2.98648	0.00282211	0.0313082	AT2G05070	PHOTOSYSTEM II LIGHT HARVESTING COMPLEX GENE 2.2 (LHCB2.2)	Encodes Lhcb2.2. Belongs to the Lhc super-gene family encodes the light-harvesting chlorophyll a/b-binding (LHC) proteins that constitute the antenna system of the photosynthetic apparatus.
BnaAnng39990D	31.7994	3.19859	0.712222	4.491	7.09e-06	0.00034433	AT1G12200	FLAVIN MONOOXYGENASE (FMO)	Putative flavin monooxygenase.
BnaC07g03880D	7.8774	3.19443	1.00541	3.17723	0.00148689	0.0200781
BnaA05g09830D	21.5308	3.18672	0.726669	4.38538	1.16e-05	0.000516132	AT2G33830	DORMANCY ASSOCIATED GENE 2 (DRM2)	Negative regulator of local and systemic acquired resistance; target of FLD for activation of SAR.
BnaA05g01910D	10.9213	3.18023	0.83328	3.81652	0.000135346	0.00352371	AT2G40890	CYTOCHROME P450, FAMILY 98, SUBFAMILY A, POLYPEPTIDE 3 (CYP98A3)	encodes coumarate 3-hydroxylase (C3H), a P450-dependent monooxygenase. Involved in lignin biosynthesis and flavonoid biosynthesis. Also affects the biosynthesis of coumarins such as scopoletin and scopolin as a branching-out-pathway from the phenylpropanoid acid level.
BnaA02g16140D	7.93665	3.17532	0.993261	3.19687	0.0013893	0.0191287
BnaA06g06510D	9.2558	3.16876	1.09305	2.89902	0.00374334	0.038107	AT1G10640		Pectin lyase-like superfamily protein
BnaC03g70770D	25.0757	3.16733	1.0054	3.15031	0.00163095	0.0213688	AT1G55740	SEED IMBIBITION 1 (SIP1)	seed imbibition 1
BnaC04g03640D	101.845	3.16425	1.02394	3.09027	0.00199972	0.0246837	AT2G44370		Cysteine/Histidine-rich C1 domain family protein
BnaC03g01370D	6.12823	3.15243	1.06199	2.96841	0.00299343	0.0326387	AT5G03680	PETAL LOSS (PTL)	Recessive mutations are defective in organ initiation and orientation in the second whorl. This gene encodes a trihelix transcription factor whose expression is limited to margins of floral and vegetative organs. Overexpression and double mutant analyses suggest that this gene is involved in limiting lateral growth of organs.
BnaA03g48900D	13.5893	3.15105	0.702302	4.48675	7.23e-06	0.000350408	AT4G27910	SET DOMAIN PROTEIN 16 (SDG16)	Encodes a SET domain containing protein, putative H3K4 methyltransferase.
BnaA07g36450D	17.985	3.15034	0.705676	4.46428	8.03e-06	0.000383907	AT1G29000	HEAVY METAL ASSOCIATED PROTEIN 6 (ATHMP06)	Heavy metal transport/detoxification superfamily protein
BnaC05g04100D	11.4796	3.13022	1.02985	3.03949	0.00236979	0.0278601	AT1G06030	FRUCTOKINASE 6 (FRK6)	Encodes a member of the fructokinase gene family. Nomenclature according to Riggs 2017 has been adopted for the family by the community (personal communication, Boernke, Callis, Granot, Boernke, and Smeekens).
BnaCnng46560D	14.5056	3.12955	0.801701	3.90364	9.48e-05	0.00270652	AT5G66440		tRNA-methyltransferase non-catalytic subunit trm6MTase subunit
BnaC05g05270D	11.2701	3.127	1.08595	2.8795	0.00398302	0.039877	AT2G14440		Leucine-rich repeat protein kinase family protein
BnaC07g46460D	6.00935	3.11796	1.05958	2.94265	0.00325419	0.0345569	AT4G37300	MATERNAL EFFECT EMBRYO ARREST 59 (MEE59)	maternal effect embryo arrest 59
BnaC06g13220D	10.2293	3.0891	0.915722	3.3734	0.000742457	0.0123147	AT5G40780	LYSINE HISTIDINE TRANSPORTER 1 (LHT1)	Encodes LHT1 (lysine histidine transporter), a high-affinity transporter for cellular amino acid uptake in both root epidermis and leaf mesophyll.
BnaA08g18640D	8.63348	3.08731	0.92394	3.34146	0.000833396	0.013347	AT1G28060	RNA-DIRECTED DNA METHYLATION 16 (RDM16)	Pre-mRNA-splicing factor 3
BnaC07g16110D	8.84014	3.07844	0.892297	3.45002	0.000560545	0.010053	AT5G67240	SMALL RNA DEGRADING NUCLEASE 3 (SDN3)	small RNA degrading nuclease 3
BnaC03g70760D	100.209	3.07544	1.00895	3.04817	0.00230243	0.0272015	AT1G55740	SEED IMBIBITION 1 (SIP1)	seed imbibition 1
BnaC04g17620D	14.2779	3.068	0.869169	3.52981	0.000415856	0.00805844	AT5G42900	COLD REGULATED GENE 27 (COR27)	cold regulated protein 27
BnaA10g13090D	38.0354	3.06652	0.703699	4.35771	1.31e-05	0.000570793	AT5G60270	L-TYPE LECTIN RECEPTOR KINASE I.7 (LECRK-I.7)	Concanavalin A-like lectin protein kinase family protein
BnaC08g43060D	18.6876	3.06225	0.724461	4.22693	2.37e-05	0.000912139	AT1G08630	THREONINE ALDOLASE 1 (THA1)	Encodes a threonine aldolase, involved in threonine degradation to glycine. Primarily expressed in seeds and seedlings.
BnaC04g34810D	10.187	3.05404	0.809534	3.77259	0.000161561	0.00400439	AT2G22420	PRX17	Encodes a cell wall-localized class III peroxidase that is directly regulated by the MADS-box transcription factor AGL15 and is involved in lignified tissue formation.
BnaA08g13820D	15.4101	3.05274	0.798261	3.82424	0.000131174	0.00346032	AT4G28270	RING MEMBRANE-ANCHOR 2 (RMA2)	Encodes a RING finger E3 ubiquitin ligase. Binds and ubiquitinates ABP1 in vivo and in vitro.
BnaA01g36810D	86.4392	3.04951	0.718039	4.247	2.17e-05	0.000851385	AT3G20820		Leucine-rich repeat (LRR) family protein
BnaC08g05370D	214.351	3.04902	0.330581	9.22321	2.88e-20	4.15e-17	AT4G12900		Gamma interferon responsive lysosomal thiol (GILT) reductase family protein
BnaC06g33570D	23.4285	3.04713	0.736325	4.1383	3.5e-05	0.00125015	AT1G72360	ETHYLENE RESPONSE FACTOR 73 (ERF73)	Encodes a member of the ERF (ethylene response factor) subfamily B-2 of ERF/AP2 transcription factor family. The protein contains one AP2 domain. There are 5 members in this subfamily including RAP2.2 AND RAP2.12.
BnaC04g54510D	4902.71	3.04638	0.888731	3.42779	0.000608522	0.0106906	AT2G29500	HSP17.6B	HSP20-like chaperones superfamily protein
BnaCnng53390D	81.4771	3.04557	0.439545	6.9289	4.24e-12	1.48e-09	AT2G01520	MLP-LIKE PROTEIN 328 (MLP328)	Encodes a cis-cinnamic acid responsive gene that is a member of the major latex protein-like gene family and plays a role in promoting vegetative growth and delaying &#64258;owering. The mRNA is cell-to-cell mobile.
BnaA09g00870D	504.556	3.03661	0.839264	3.61817	0.000296688	0.0062831	AT2G02930	GLUTATHIONE S-TRANSFERASE F3 (GSTF3)	Encodes glutathione transferase belonging to the phi class of GSTs. Naming convention according to Wagner et al. (2002).
BnaC09g20800D	5.59198	3.03579	1.09367	2.77577	0.00550713	0.0497644	AT2G01610		Plant invertase/pectin methylesterase inhibitor superfamily protein
BnaC03g46120D	33.8584	3.03255	0.447116	6.78247	1.18e-11	3.85e-09	AT4G23940	FTSH INACTIVE PROTEASE 1 (FTSHI1)	Encodes FtsHi1. Localizes to the chloroplast envelope membrane. Functions in chloroplast biogenesis and division.Strong interaction with TIC inner envelope protein translocon which consists of Tic20/Tic56/Tic100/Tic214(Ycf1)(DOI:10.1105/tpc.18.00357).
BnaCnng11870D	15.8042	3.03113	0.781967	3.87629	0.000106059	0.00294375	AT1G60970		SNARE-like superfamily protein
BnaA03g19030D	30.0927	3.03059	0.551639	5.49378	3.93e-08	4.78e-06	AT2G40330	PYR1-LIKE 6 (PYL6)	Encodes a member of the PYR (pyrabactin resistance )/PYL(PYR1-like)/RCAR (regulatory components of ABA receptor) family proteins with 14 members. PYR/PYL/RCAR family proteins function as abscisic acid sensors. Mediate ABA-dependent regulation of protein phosphatase 2Cs ABI1 and ABI2.
BnaCnng19070D	33.9781	3.02794	0.735769	4.11534	3.87e-05	0.00134955	AT2G02930	GLUTATHIONE S-TRANSFERASE F3 (GSTF3)	Encodes glutathione transferase belonging to the phi class of GSTs. Naming convention according to Wagner et al. (2002).
BnaA06g01730D	667.341	2.9977	0.865203	3.46474	0.00053075	0.00964857	AT3G15450		aluminum induced protein with YGL and LRDR motifs
BnaA04g24600D	589.937	2.98865	0.715783	4.17535	2.98e-05	0.00109529	AT2G42600	PHOSPHOENOLPYRUVATE CARBOXYLASE 2 (PPC2)	Encodes one of four Arabidopsis phosphoenolpyruvate carboxylase proteins.PPC1 and PPC2 are crucial for balancing carbon and nitrogen metabolism.
BnaCnng64850D	20.7429	2.98515	0.599917	4.97593	6.49e-07	4.92e-05	AT5G14200	ISOPROPYLMALATE DEHYDROGENASE 1 (IMD1)	The AtIMD1 is one out of 3 genes encoding the enzyme 3-isopropylmalate dehydrogenase involved in leucine biosynthesis in Arabidopsis. Its subcellular location has been targeted to plastids. Encodes methylthioalkylmalate dehydrogenase. Involved in glucosinolate biosynthesis, in methionine chain elongation. The mRNA is cell-to-cell mobile.
BnaA05g01380D	9.8667	2.98394	0.963183	3.098	0.0019483	0.0242824	AT2G46430	CYCLIC NUCLEOTIDE GATED CHANNEL 3 (CNGC3)	Encodes a cyclic nucleotide gated channel, downstream component of the signaling pathways leading to hypersensitive response (HR) resistance.
BnaC06g24430D	82.3479	2.98178	0.409935	7.27378	3.5e-13	1.52e-10	AT1G70830	MLP-LIKE PROTEIN 28 (MLP28)	MLP-like protein 28
BnaCnng21800D	40.0132	2.97986	0.466064	6.39366	1.62e-10	4.11e-08	AT1G75390	BASIC LEUCINE-ZIPPER 44 (bZIP44)	basic leucine-zipper 44
BnaC06g10870D	10.7796	2.97791	0.861144	3.45809	0.000544024	0.00981437	AT5G51060	ROOT HAIR DEFECTIVE 2 (RHD2)	RHD2 (along with RHD3 and RHD4) is required for normal root hair elongation. Has NADPH oxidase activity. Gene is expressed in the elongation and differention zone in trichoblasts and elongating root hairs. RDH2 is localized to the growing tips of root hair cells. It is required for the production of reactive oxygen species in response to extracellular ATP stimulus. The increase in ROS production …
BnaA02g05380D	8.51751	2.97627	1.00893	2.94993	0.00317845	0.0341083	AT5G21950		alpha/beta-Hydrolases superfamily protein
BnaC01g20560D	16.0016	2.96976	0.925147	3.21004	0.00132715	0.0185663	AT4G28030		Acyl-CoA N-acyltransferases (NAT) superfamily protein
BnaCnng57410D	37.2242	2.96641	0.851693	3.48296	0.000495909	0.00914752	AT2G40900	USUALLY MULTIPLE ACIDS MOVE IN AND OUT TRANSPORTERS 11 (UMAMIT11)	Encodes a plasma membrane-localized amino acid transporter likely involved in amino acid export in the developing seed.
BnaC03g60160D	272.323	2.96146	0.427309	6.93049	4.19e-12	1.48e-09	AT4G38740	ROTAMASE CYP 1 (ROC1)	Encodes cytosolic cyclophilin ROC1.
BnaA02g34070D	18.0124	2.96074	0.938784	3.15381	0.00161156	0.0212132	AT5G64120	PEROXIDASE 71 (PRX71)	Encodes a cell wall bound peroxidase that is induced by hypo-osmolarity and is involved in the lignification of cell walls.
BnaC03g37980D	102.914	2.94825	0.490346	6.01259	1.83e-09	3.33e-07	AT3G13470	CHAPERONIN-60BETA2 (CPN60BETA2)	Encodes a subunit of chloroplasts chaperonins that are involved in mediating the folding of newly synthesized, translocated, or stress-denatured proteins. Cpn60 subunits are: Cpn60alpha1 (At2g28000), AtCpn60alpha2 (At5g18820), AtCpn60beta1 (At1g55490), AtCpn60beta2 (At3g13470), AtCpn60beta3 (At5g56500), AtCpn60beta4 (At1g26230).
BnaA03g38920D	31.7181	2.94386	0.547973	5.37227	7.77e-08	8.36e-06	AT2G15890	MATERNAL EFFECT EMBRYO ARREST 14 (MEE14)	Encodes CBP1, a regulator of transcription initiation in central cell-mediated pollen tube guidance.
BnaCnng38410D	20.0622	2.94349	0.596791	4.93219	8.13e-07	5.91e-05	AT5G54530		serine protease, putative (Protein of unknown function, DUF538)
BnaC03g43960D	20.2163	2.94298	0.576365	5.10611	3.29e-07	2.79e-05	AT3G54670	TITAN8 (TTN8)	Encodes a member of the Arabidopsis cohesin complex that is essential for viability and sister chromatid alignment.
BnaC05g07860D	264.321	2.9397	0.438571	6.70292	2.04e-11	6.32e-09	AT1G10320		Zinc finger C-x8-C-x5-C-x3-H type family protein
BnaC03g13380D	48.5461	2.93751	0.676119	4.34466	1.39e-05	0.000598241	AT2G19760	PROFILIN 1 (PRF1)	first member of the Arabidopsis profilin multigene family, expressed in all organs of Arabidopsis. Binds poly-L-proline. The first intron of PRF1 enhances gene expression in vegetative tissues.
BnaA04g05890D	42.0805	2.933	0.58128	5.04576	4.52e-07	3.66e-05	AT3G51890	CLATHRIN LIGHT CHAIN 3 (CLC3)	Clathrin light chain protein
BnaA03g43640D	15.9392	2.92641	0.630696	4.63996	3.48e-06	0.000194356	AT4G18170	WRKY DNA-BINDING PROTEIN 28 (WRKY28)	Member of WRKY Transcription Factor; Group II-c. Involved in the activation of salicylic acid biosynthesis genes ICS1 and PBS3. In the ovule, it is expressed in hypodermal somatic cells and appears to play a role in supression of megasporocyte cell fate. In the leaf if is upstream of FHY3 and regulates light-mediated leaf senescence.
BnaC05g07850D	235.763	2.91939	0.395836	7.37527	1.64e-13	7.69e-11
BnaC07g42500D	280.008	2.91864	0.421161	6.92998	4.21e-12	1.48e-09	AT4G30270	XYLOGLUCAN ENDOTRANSGLUCOSYLASE/HYDROLASE 24 (XTH24)	encodes a protein similar to endo xyloglucan transferase in sequence. It is also very similar to BRU1 in soybean, which is involved in brassinosteroid response.
BnaC08g14700D	280.729	2.91838	1.0082	2.89465	0.00379578	0.0384288	AT1G11080	SERINE CARBOXYPEPTIDASE-LIKE 31 (scpl31)	serine carboxypeptidase-like 31
BnaCnng47410D	40.4278	2.91397	0.798181	3.65076	0.000261468	0.00570674	AT1G21400		Thiamin diphosphate-binding fold (THDP-binding) superfamily protein
BnaA07g04810D	20.8308	2.91005	0.551	5.2814	1.28e-07	1.27e-05	AT3G25470		bacterial hemolysin-like protein
BnaCnng27190D	20.5827	2.90686	0.672207	4.32435	1.53e-05	0.000641751	AT1G68570	NRT1/ PTR FAMILY 3.1 (NPF3.1)	NPF3.1 is a membrane localized GA transporter that is expressed in the root endodermis.
BnaC02g04970D	9.20975	2.90613	0.901396	3.22404	0.00126398	0.0179785	AT5G13730	SIGMA FACTOR 4 (SIG4)	Encodes sigma 4 factor, involved in regulating the activity of the plastid-encoded RNA polymerase PEP. Regulates the overall quantity of NDH complexes and thus influences NDH activity.
BnaCnng78690D	216.979	2.89611	0.884574	3.27402	0.00106029	0.0158304	AT4G21680	NRT1/ PTR FAMILY 7.2 (NPF7.2)	Encodes a nitrate transporter (NRT1.8). Functions in nitrate removal from the xylem sap. Mediates cadmium tolerance.
BnaCnng15120D	22.4386	2.8961	0.555922	5.20955	1.89e-07	1.78e-05	AT3G47510		transmembrane protein
BnaC03g56440D	7.68285	2.89009	0.896491	3.22378	0.00126511	0.0179785	AT3G47110		Leucine-rich repeat protein kinase family protein
BnaA01g36640D	18.174	2.88106	0.806355	3.57294	0.000352992	0.00713279	AT3G19930	SUGAR TRANSPORTER 4 (STP4)	Encodes a sucrose hydrogen symporter that is induced by wounding. The mRNA is cell-to-cell mobile.
BnaA07g11770D	24.7414	2.87131	0.615931	4.66174	3.14e-06	0.000179451	AT2G48020	ZINC-INDUCED FACILITATOR 2 (ZIF2)	Encodes a zinc transporter ZIF2. Expression of ZIF2 is regulated by alternative splicing.
BnaC04g28510D	98.3179	2.87054	0.429513	6.68323	2.34e-11	7.12e-09	AT3G51890	CLATHRIN LIGHT CHAIN 3 (CLC3)	Clathrin light chain protein
BnaC06g21280D	113.79	2.8692	0.628124	4.56788	4.93e-06	0.0002582	AT4G10250	HSP22.0	Columbia endomembrane-localized small heat shock protein
BnaA04g18910D	8.989	2.86271	0.847952	3.37603	0.000735394	0.0122392	AT2G32180	PLASTID TRANSCRIPTIONALLY ACTIVE 18 (PTAC18)	plastid transcriptionally active 18
BnaC05g51810D	10.1345	2.85889	0.88013	3.24826	0.00116113	0.0169336	AT3G21352		transmembrane protein
BnaC02g17620D	19.9243	2.85765	0.683493	4.18094	2.9e-05	0.00107839	AT1G67830	ALPHA-FUCOSIDASE 1 (FXG1)	Encodes a protein with &#945;-fucosidase activity. The activity was assessed on 2'-fucosyl-lactitol. AtFXG1 was able to remove the t-fucosyl residues of XXFG xyloglucan oligosaccharides.
BnaA09g03330D	20.03	2.84567	0.757157	3.75836	0.000171031	0.00417601	AT5G49450	BASIC LEUCINE-ZIPPER 1 (bZIP1)	Encodes a transcription activator is a positive regulator of plant tolerance to salt, osmotic and drought stresses.
BnaA08g08810D	36.4018	2.83937	0.900341	3.15365	0.0016124	0.0212132	AT4G18510	CLAVATA3/ESR-RELATED 2 (CLE2)	CLE2, putative ligand, member of large gene family homologous to Clavata3
BnaA08g10540D	23.913	2.83581	0.649276	4.36764	1.26e-05	0.000549496	AT4G22950	AGAMOUS-LIKE 19 (AGL19)	MADS-box protein AGL19
BnaA03g10700D	14.3574	2.83571	0.95756	2.96139	0.00306252	0.0332535	AT2G19760	PROFILIN 1 (PRF1)	first member of the Arabidopsis profilin multigene family, expressed in all organs of Arabidopsis. Binds poly-L-proline. The first intron of PRF1 enhances gene expression in vegetative tissues.
BnaA08g12510D	19.2721	2.83569	0.756442	3.74872	0.000177739	0.0042849	AT2G07760		Zinc knuckle (CCHC-type) family protein
BnaA08g12940D	57.7778	2.8345	0.487134	5.81873	5.93e-09	9.07e-07	AT4G29760	HEAT-INDUCED TAS1 TARGET 4 (HTT4)	target of trans acting-siR480/255 protein
BnaA02g09460D	178.113	2.83429	0.31927	8.87739	6.84e-19	7.93e-16	AT5G54770	THI1	Encodes a thiamine biosynthetic gene that has a dual function in thiamine biosynthesis and mitochondrial DNA damage tolerance. It appears to be involved in producing the thiazole portion of thiamine (vitamin B1). A crystal structure of the protein reveals that it forms a 2-ring homo-octamer. The mRNA is cell-to-cell mobile.
BnaC06g23560D	196.279	2.83348	0.478358	5.92335	3.15e-09	5.29e-07	AT1G73480	MAGL4	alpha/beta-Hydrolases superfamily protein
BnaA03g09920D	13.722	2.82942	0.70564	4.00972	6.08e-05	0.00191595	AT5G58070	TEMPERATURE-INDUCED LIPOCALIN (TIL)	Encodes a temperature-induced lipocalin TIL1. Involved in thermotolerance. Peripherally associated with plasma membrane.
BnaA03g34190D	44.5059	2.82572	0.676152	4.17912	2.93e-05	0.0010857	AT3G16430	JACALIN-RELATED LECTIN 31 (JAL31)	Encodes a protein that increases the beta-glucosidase activities of three scopolin glucosidases in vitro.
BnaA07g22750D	114.527	2.8246	0.625963	4.51241	6.41e-06	0.000317591	AT1G73260	KUNITZ TRYPSIN INHIBITOR 1 (KTI1)	Encodes a trypsin inhibitor involved in modulating programmed cell death in plant-pathogen interactions.
BnaC09g26330D	87.0929	2.82345	0.388466	7.26821	3.64e-13	1.57e-10	AT5G49990		Xanthine/uracil permease family protein
BnaA06g29500D	241.083	2.82074	0.481141	5.8626	4.56e-09	7.29e-07	AT5G49450	BASIC LEUCINE-ZIPPER 1 (bZIP1)	Encodes a transcription activator is a positive regulator of plant tolerance to salt, osmotic and drought stresses.
BnaC01g07670D	66.1175	2.81915	0.395565	7.12688	1.03e-12	4.15e-10	AT4G29760	HEAT-INDUCED TAS1 TARGET 4 (HTT4)	target of trans acting-siR480/255 protein
BnaC06g31800D	112.969	2.8123	0.302429	9.29906	1.42e-20	2.2e-17	AT1G70690	HOPW1-1-INDUCED GENE1 (HWI1)	Encodes a plasmodesmal protein that may be involved in the intercellular movement of molecules through the plasmodesmata. The protein has two DUF26 domains and a single transmembrane domain.
BnaC03g15630D	25.9675	2.80846	0.917997	3.05933	0.00221834	0.0265268	AT5G52120	PHLOEM PROTEIN 2-A14 (PP2-A14)	phloem protein 2-A14
BnaC04g53130D	12.2474	2.7998	0.908087	3.08318	0.00204802	0.0251015	AT2G45360		ankyrin repeat/KH domain protein (DUF1442)
BnaC08g01660D	32.0845	2.79952	0.447928	6.24993	4.11e-10	8.95e-08	AT1G06070	BASIC LEUCINE-ZIPPER 69 (BZIP69)	Basic-leucine zipper (bZIP) transcription factor family protein
BnaC03g26210D	62.1797	2.78848	0.372758	7.48066	7.39e-14	3.77e-11	AT2G29950	ELF4-LIKE 1 (ELF4-L1)	Member of a small family of proteins containing DUF1313 domain. Involved in flowering time.
BnaA02g06740D	15.9333	2.7858	0.643444	4.32952	1.49e-05	0.000629547	AT1G10588		Encodes a Gibberellin-regulated GASA/GAST/Snakin family protein
BnaAnng22270D	53.6001	2.78261	0.584252	4.76269	1.91e-06	0.000119018	AT1G14540	PEROXIDASE 4 (PER4)	Peroxidase superfamily protein
BnaA03g38480D	16.6583	2.78171	0.631092	4.40778	1.04e-05	0.0004767	AT2G13790	SOMATIC EMBRYOGENESIS RECEPTOR-LIKE KINASE 4 (SERK4)	somatic embryogenesis receptor-like kinase 4
BnaC07g09430D	11.1749	2.77944	0.931498	2.98384	0.00284651	0.0314961	AT1G29860	WRKY DNA-BINDING PROTEIN 71 (WRKY71)	member of WRKY Transcription Factor; Group II-c
BnaA07g05600D	626.609	2.7789	0.418197	6.64495	3.03e-11	8.96e-09	AT3G24500	MULTIPROTEIN BRIDGING FACTOR 1C (MBF1C)	One of three genes in A. thaliana encoding multiprotein bridging factor 1, a highly conserved transcriptional coactivator. May serve as a bridging factor between a bZIP factor and TBP. Its expression is specifically elevated in response to pathogen infection, salinity, drought, heat, hydrogen peroxide, and application of abscisic acid or salicylic acid. Constitutive expression enhances the tolera…
BnaCnng46920D	41.5928	2.77811	0.42614	6.51923	7.07e-11	1.93e-08	AT3G10815	BCA2A ZINC FINGER ATL 3 (BTL03)	RING/U-box superfamily protein
BnaC06g43700D	11.8822	2.77539	0.768625	3.61084	0.000305203	0.00641969	AT5G57480		P-loop containing nucleoside triphosphate hydrolases superfamily protein
BnaC02g48330D	34.1126	2.76967	0.936332	2.958	0.0030964	0.0334833	AT2G33000		ubiquitin-associated (UBA)/TS-N domain-containing protein-like protein
BnaCnng13500D	7.3163	2.76795	0.924075	2.99537	0.00274111	0.0307271
BnaC06g10600D	21.8993	2.76061	0.571423	4.83111	1.36e-06	8.91e-05	AT1G54170	CTC-INTERACTING DOMAIN 3 (CID3)	ataxin-2-related, similar to SCA2 (GI:1770390) (Homo sapiens); similar to ataxin-2 (GI:3005020) (Mus musculus). Member of a family of PAM2 motif containing proteins.
BnaC05g49110D	92.4467	2.74934	0.593645	4.63129	3.63e-06	0.000200974	AT1G05300	ZINC TRANSPORTER 5 PRECURSOR (ZIP5)	member of Fe(II) transporter isolog family
BnaA01g29260D	146.079	2.74768	0.339182	8.10089	5.46e-16	4.03e-13	AT3G14690	CYTOCHROME P450, FAMILY 72, SUBFAMILY A, POLYPEPTIDE 15 (CYP72A15)	putative cytochrome P450 The mRNA is cell-to-cell mobile.
BnaA10g22140D	200.378	2.74482	0.43051	6.37574	1.82e-10	4.53e-08	AT5G10040		transmembrane protein
BnaC04g17410D	9.73907	2.74479	0.950997	2.88623	0.00389887	0.0392706	AT5G43090	PUMILIO 13 (PUM13)	Encodes a member of the Arabidopsis Pumilio (APUM) proteins containing PUF domain (eight repeats of approximately 36 amino acids each). PUF proteins regulate both mRNA stability and translation through sequence-specific binding to the 3' UTR of target mRNA transcripts.
BnaA10g00660D	157.353	2.74252	0.462916	5.92444	3.13e-09	5.27e-07	AT1G01190	CYTOCHROME P450, FAMILY 78, SUBFAMILY A, POLYPEPTIDE 8 (CYP78A8)	cytochrome P450, family 78, subfamily A, polypeptide 8
BnaA03g32840D	475.689	2.73761	0.68077	4.02134	5.79e-05	0.00184953	AT1G55490	CHAPERONIN 60 BETA (CPN60B)	encodes the beta subunit of the chloroplast chaperonin 60, a homologue of bacterial GroEL. Mutants in this gene develops lesions on its leaves, expresses systemic acquired resistance (SAR) and develops accelerated cell death to heat shock stress. The protein has molecular chaperone activity for suppressing protein aggregation in vitro.
BnaCnng24710D	35.6076	2.73721	0.788383	3.47193	0.000516732	0.00944607	AT2G36800	DON-GLUCOSYLTRANSFERASE 1 (DOGT1)	Encodes a DON-Glucosyltransferase. The UGT73C5 glucosylates both brassinolide and castasterone in the 23-O position. The enzyme is presumably involved in the homeostasis of those steroid hormones hence regulating BR activity. Transgenic plants overexpressing UGT73C5 show a typical BR-deficient phenotype.
BnaA06g05000D	253.917	2.73453	0.467725	5.84644	5.02e-09	7.93e-07	AT1G08630	THREONINE ALDOLASE 1 (THA1)	Encodes a threonine aldolase, involved in threonine degradation to glycine. Primarily expressed in seeds and seedlings.
BnaA01g34510D	15.0736	2.72708	0.682096	3.99809	6.39e-05	0.00199027	AT2G18328	RAD-LIKE 4 (RL4)	RAD-like 4
BnaA06g27590D	297.811	2.72617	0.458265	5.94888	2.7e-09	4.65e-07	AT5G11110	SUCROSE PHOSPHATE SYNTHASE 2F (SPS2F)	Encodes a protein with putative sucrose-phosphate synthase activity.Involved in pollen exine formation.
BnaC04g19940D	15.5106	2.72086	0.694732	3.91642	8.99e-05	0.00259829	AT1G62800	ASP4	Encodes aspartate aminotransferase (Asp4).
BnaA10g24270D	26.5985	2.7054	0.665184	4.06714	4.76e-05	0.00157757	AT5G06690	WCRKC THIOREDOXIN 1 (WCRKC1)	Encodes a thioredoxin (WCRKC1) localized in chloroplast stroma. Contains a WCRKC motif. Functions in redox cascade with 2CPA and 2CPB via the ferredoxin-thioredoxin reductase (FTR)/thioredoxin (Trx) pathway to mediate the light-responsive reductive control of target proteins. Oxidizes redox-regulated proteins.
BnaAnng28300D	77.5191	2.7043	0.468113	5.77703	7.6e-09	1.13e-06	AT5G40780	LYSINE HISTIDINE TRANSPORTER 1 (LHT1)	Encodes LHT1 (lysine histidine transporter), a high-affinity transporter for cellular amino acid uptake in both root epidermis and leaf mesophyll.
BnaA08g04270D	31.9155	2.70401	0.843588	3.20536	0.00134892	0.0187465
BnaA08g25470D	194.382	2.70224	0.438569	6.16149	7.21e-10	1.48e-07	AT1G11080	SERINE CARBOXYPEPTIDASE-LIKE 31 (scpl31)	serine carboxypeptidase-like 31
BnaA08g10590D	9.30081	2.70038	0.835184	3.23327	0.00122381	0.0175614	AT4G23060	IQ-DOMAIN 22 (IQD22)	Member of IQ67 (CaM binding) domain containing family.
BnaC03g65130D	11.8294	2.69978	0.768849	3.51145	0.000445663	0.00846386	AT4G23060	IQ-DOMAIN 22 (IQD22)	Member of IQ67 (CaM binding) domain containing family.
BnaC05g20350D	28.4886	2.69817	0.519732	5.19145	2.09e-07	1.93e-05	AT1G26440	UREIDE PERMEASE 5 (UPS5)	Encodes a ureide permease, uptake assays in yeast mutants indicated the longer splice variant is a cellular importer for allantoin, uracil and xanthine. Encodes 2 splice variants, UPS5L and UPS5S, which under nonstress conditions may function in allantoin degradation for nutrient recycling, whereas under stress, both genes may be involved in vesicular export allowing allantoin translocation from …
BnaA06g37960D	23.9971	2.69373	0.645147	4.17537	2.97e-05	0.00109529	AT1G10070	BRANCHED-CHAIN AMINO ACID TRANSAMINASE 2 (BCAT-2)	Encodes a chloroplast branched-chain amino acid aminotransferase. Complements the yeast leu/iso-leu/val auxotrophy mutant. Involved in cell wall development.
BnaC02g38260D	270.457	2.69317	0.353926	7.60943	2.75e-14	1.52e-11	AT5G47830		hypothetical protein
BnaA10g22750D	18.8663	2.69076	0.746923	3.60247	0.000315211	0.00656474	AT5G08730	ARIADNE 16 (ARI16)	IBR domain-containing protein
BnaA05g12560D	50.9923	2.68088	0.591285	4.53398	5.79e-06	0.000294468	AT2G29450	GLUTATHIONE S-TRANSFERASE TAU 5 (GSTU5)	Encodes a member of the TAU glutathione S-transferase gene family. Gene expression is induced by exposure to auxin, pathogen and herbicides. Naming convention according to Wagner et al. (2002)
BnaA06g17510D	381.008	2.67351	0.864187	3.09367	0.00197698	0.0245158	AT3G47340	GLUTAMINE-DEPENDENT ASPARAGINE SYNTHASE 1 (ASN1)	encodes a glutamine-dependent asparagine synthetase, the predicted ASN1 peptide contains a purF-type glutamine-binding domain, and is expressed predominantly in shoot tissues, where light has a negative effect on its mRNA accumulation. Expression is induced within 3 hours of dark treatment, in senescing leaves and treatment with exogenous photosynthesis inhibitor. Induction of gene expression was…
BnaAnng08700D	149.65	2.67209	0.455551	5.86562	4.47e-09	7.2e-07	AT5G19140	AILP1	aluminum induced protein with YGL and LRDR motifs
BnaA02g21750D	67.862	2.66389	0.599921	4.4404	8.98e-06	0.000421235	AT4G11320	CYSTEINE PROTEASE 2 (CP2)	Papain family cysteine protease
BnaC06g26300D	29.4228	2.65819	0.495836	5.36102	8.28e-08	8.85e-06	AT1G67870		glycine-rich protein
BnaC03g00710D	140.385	2.65815	0.264377	10.0544	8.78e-24	2.36e-20	AT3G09390	METALLOTHIONEIN 2A (MT2A)	metallothionein, binds to and detoxifies excess copper and other metals, limiting oxidative damage
BnaC01g41230D	12.5742	2.65779	0.700513	3.79407	0.0001482	0.0037746	AT4G19840	PHLOEM PROTEIN 2-A1 (PP2-A1)	encodes a phloem lectin, similar to phloem lectin in cucumber and celery. Gene is expressed in the phloem, predominantly in the companion cells. The mRNA is cell-to-cell mobile.
BnaC02g04350D	31.0703	2.65632	0.543101	4.89103	1e-06	6.99e-05	AT5G12420	WS /DGAT 7 (WSD7)	WSD7 can function in vitro as wax ester synthase but does not appear to be essential for cuticular wax biosynthesis.
BnaCnng03960D	43.7841	2.6554	0.428039	6.20364	5.52e-10	1.17e-07	AT4G33070	PYRUVATE DECARBOXYLASE 1 (PDC1)	Thiamine pyrophosphate dependent pyruvate decarboxylase family protein
BnaA03g44310D	10.264	2.6539	0.806408	3.29102	0.000998258	0.0151376	AT5G44990		Glutathione S-transferase family protein
BnaC06g29160D	20.9322	2.65387	0.782293	3.39243	0.00069275	0.0117273	AT1G68010	HYDROXYPYRUVATE REDUCTASE (HPR)	Encodes hydroxypyruvate reductase.
BnaA07g06920D	11.3558	2.65071	0.719786	3.68263	0.000230837	0.00521982	AT1G31310		hydroxyproline-rich glycoprotein family protein
BnaC08g44820D	135.618	2.64702	0.54985	4.81407	1.48e-06	9.58e-05	AT1G06570	PHYTOENE DESATURATION 1 (PDS1)	Mutation of the PDS1 locus disrupts the activity of p-hydroxyphenylpyruvate dioxygenase (HPPDase), the first committed step in the synthesis of both plastoquinone and tocopherols in plants.
BnaC05g09240D	13.3298	2.63489	0.74986	3.51384	0.000441675	0.00841518	AT3G30730		hypothetical protein
BnaAnng20610D	286.532	2.63454	0.20269	12.9978	1.26e-38	1.06e-34	AT1G56300	DJC53	Chaperone DnaJ-domain superfamily protein
BnaA02g32920D	31.1077	2.63158	0.630779	4.17195	3.02e-05	0.00110861	AT5G23370		GRAM domain-containing protein / ABA-responsive protein-like protein
BnaC09g46650D	137.147	2.62537	0.537882	4.88094	1.06e-06	7.26e-05	AT5G10040		transmembrane protein
BnaA02g08170D	10.1497	2.61999	0.852888	3.0719	0.00212702	0.025818	AT5G57345	OXR	OXR is a single copy gene in Arabidopsis. It is localized to the ER. It is expressed throughout the plant and expression is induced in response to abiotic stress. While the function of OXR is unknown, overexpression results in increased abiotic stress tolerance and increased ascorbic acid content.
BnaC07g50090D	29.64	2.61718	0.489017	5.35192	8.7e-08	9.16e-06	AT3G62850		zinc finger protein-like protein
BnaC06g04180D	9.69291	2.61693	0.806478	3.24488	0.00117498	0.0170459	AT3G20570	EARLY NODULIN-LIKE PROTEIN 9 (ENODL9)	early nodulin-like protein 9
BnaA07g03790D	1806.51	2.61653	0.846901	3.08954	0.00200466	0.024724	AT2G16060	HEMOGLOBIN 1 (HB1)	Encodes a class 1 nonsymbiotic hemoglobin induced by low oxygen levels with very high oxygen affinity. It is not likely to be a hemoglobin transporter because of its extremely high affinity for oxygen. Overexpression impairs cold stress-induced nitric oxide (NO) production.
BnaA08g19780D	13.1742	2.61433	0.665169	3.93032	8.48e-05	0.00248169	AT1G26580		ELM2 domain protein
BnaA07g28460D	94.2403	2.61244	0.578513	4.51578	6.31e-06	0.000314697	AT1G69920	GLUTATHIONE S-TRANSFERASE TAU 12 (GSTU12)	Encodes glutathione transferase belonging to the tau class of GSTs. Naming convention according to Wagner et al. (2002).
BnaAnng03060D	1299.34	2.6066	0.355856	7.32487	2.39e-13	1.06e-10	AT3G06035		Glycoprotein membrane precursor GPI-anchored
BnaA05g12530D	2153.12	2.6019	0.843938	3.08305	0.00204893	0.0251023	AT2G29500	HSP17.6B	HSP20-like chaperones superfamily protein
BnaC07g39690D	18.1025	2.60081	0.702767	3.70082	0.000214904	0.00494086	AT4G25500	ARGININE/SERINE-RICH SPLICING FACTOR 40 (RS40)	Encodes an arginine/serine-rich splicing factor. The transcript is alternatively spliced and is differentially expressed in different tissues (flowers, roots, stems, and leaves) examined. Barta et al (2010) have proposed a nomenclature for Serine/Arginine-Rich Protein Splicing Factors (SR proteins): Plant Cell. 2010, 22:2926. RS40 binds to HYL1 and co-localizes to the nuclear dicing body. Along w…
BnaA05g19630D	9.01838	2.59814	0.912291	2.84792	0.00440055	0.0427601	AT3G21560	UDP-GLUCOSYL TRANSFERASE 84A2 (UGT84A2)	Encodes a protein with sinapic acid:UDP-glucose glucosyltransferase activity. Mutants defective in this gene are hyper-fluorescent (which accumulate in their trichomes a compound that is likely to be 3',5'-dimethoxynaringenin chalcone or sinapoyltriacetic acid lactone, potential products of the concerted action of 4-coumarate CoA ligase and chalcone synthase on sinapic acid). Also shown to be req…
BnaC03g24720D	21.0255	2.59493	0.813551	3.18964	0.00142451	0.0194988	AT2G44180	METHIONINE AMINOPEPTIDASE 2A (MAP2A)	Encodes a MAP2 like methionine aminopeptidase. In MAP1A mutant background plants show an increased sensitivity to fumagillin resulting in defects in development. Phenotype is similar to RNAi lines which knock out all MAP2/MAP1 loci.
BnaA09g48610D	21.2287	2.59407	0.573915	4.51996	6.19e-06	0.000309851	AT1G08980	AMIDASE 1 (AMI1)	Encodes an enzyme with similarity to bacterial acylamidohydrolases and exhibits indole-3-acetamide amidohydrolase activity in vitro. This enzyme may be involved in the in vivo biosynthesis of indole-acetic acid from indole-3-acetamide, a native metabolite of A. thaliana. It appears to exist as a monomer.
BnaCnng26470D	90.9254	2.59036	0.292246	8.86364	7.74e-19	8.63e-16	AT5G66630	DA1-RELATED PROTEIN 5 (DAR5)	DA1-related protein 5
BnaA01g14060D	76.8036	2.58715	0.574357	4.50443	6.65e-06	0.000328379	AT4G24700		hypothetical protein
BnaC01g21280D	78.2815	2.58564	0.510826	5.06168	4.16e-07	3.42e-05	AT4G17030	EXPANSIN-LIKE B1 (EXLB1)	Encodes EXLB1 (expansin-like B1), a member of the expansin family.
BnaC06g05990D	1360.42	2.58418	0.810402	3.18877	0.00142882	0.0195396
BnaC05g16560D	16.0454	2.58322	0.707312	3.65217	0.000260037	0.00568215	AT1G21326		VQ motif-containing protein
BnaA02g29990D	36.5625	2.57506	0.679607	3.78904	0.000151228	0.00383024	AT5G48180	NITRILE SPECIFIER PROTEIN 5 (NSP5)	Encodes a nitrile-specifier protein NSP5. NSP5 is one out of five (At3g16400/NSP1, At2g33070/NSP2, At3g16390/NSP3, At3g16410/NSP4 and At5g48180/NSP5) A. thaliana epithiospecifier protein (ESP) homologues that promote simple nitrile, but not epithionitrile or thiocyanate formation.
BnaC09g37310D	39.8476	2.57503	0.451049	5.70899	1.14e-08	1.59e-06	AT1G70860		Polyketide cyclase/dehydrase and lipid transport superfamily protein
BnaCnng66800D	39.8753	2.57397	0.793335	3.2445	0.00117657	0.0170577	AT2G15960		Unknown protein. Expression decreased in response to proline.
BnaA09g31780D	14.0042	2.5732	0.726464	3.54208	0.000396979	0.00775626	AT3G51240	FLAVANONE 3-HYDROXYLASE (F3H)	Encodes flavanone 3-hydroxylase that is coordinately expressed with chalcone synthase and chalcone isomerases. Regulates flavonoid biosynthesis. Not responsive to auxin or ethylene stimulus (qRT-PCR).
BnaA07g18910D	8.42742	2.57043	0.8197	3.13581	0.00171379	0.0221543	AT3G61080		Protein kinase superfamily protein
BnaA04g20650D	360.305	2.56884	0.273802	9.38213	6.47e-21	1.03e-17	AT2G41470		agamous-like MADS-box protein
BnaA09g41260D	15.83	2.56782	0.616877	4.16261	3.15e-05	0.0011471	AT2G24700		Transcriptional factor B3 family protein
BnaC02g03140D	9.51485	2.56768	0.776061	3.3086	0.000937634	0.0144899	AT5G52970		thylakoid lumen 15.0 kDa protein
BnaA07g38680D	23.5134	2.56429	0.856954	2.99234	0.00276851	0.030952	AT1G67870		glycine-rich protein
BnaC07g33360D	82.2697	2.56258	0.413157	6.20243	5.56e-10	1.18e-07	AT4G15990		hypothetical protein
BnaC08g08220D	508.179	2.55981	0.413366	6.1926	5.92e-10	1.23e-07	AT5G22480		ZPR1 zinc-finger domain protein
BnaAnng07940D	156.152	2.55903	0.463306	5.52342	3.32e-08	4.19e-06	AT5G47830		hypothetical protein
BnaC01g22140D	16.7605	2.55331	0.703932	3.62722	0.000286493	0.00610831	AT4G16008		hypothetical protein
BnaC04g12620D	250.465	2.55209	0.418249	6.10184	1.05e-09	2.06e-07	AT2G32120	HEAT-SHOCK PROTEIN 70T-2 (HSP70T-2)	heat-shock protein 70T-2
BnaC04g33290D	134.067	2.54816	0.364193	6.99672	2.62e-12	9.61e-10	AT4G39280		phenylalanyl-tRNA synthetase, putative / phenylalanine-tRNA ligase
BnaC01g36680D	81.8252	2.54705	0.328905	7.74402	9.63e-15	5.75e-12	AT3G14690	CYTOCHROME P450, FAMILY 72, SUBFAMILY A, POLYPEPTIDE 15 (CYP72A15)	putative cytochrome P450 The mRNA is cell-to-cell mobile.
BnaA09g40000D	7.33905	2.54666	0.884708	2.87854	0.00399525	0.039943
BnaA02g23230D	15.681	2.53825	0.605943	4.18893	2.8e-05	0.00104771	AT2G37710	L-TYPE LECTIN RECEPTOR KINASE IV.1 (LECRK-IV.1)	Induced in response to Salicylic acid. The mRNA is cell-to-cell mobile.
BnaC03g47080D	38.5947	2.53423	0.541156	4.683	2.83e-06	0.000164998	AT2G27550	CENTRORADIALIS (ATC)	encodes a protein similar to TFL1. overexpression leads to similar phenotype as TFL1 overexpression. expressed specifically in the hypocotyl and null mutation does not result in phenotypes exhibited by TFL1 null mutations. It acts non-cell autonomously to inhibit floral initiation.
BnaC05g20060D	241.66	2.52891	0.404107	6.25802	3.9e-10	8.62e-08	AT5G15120	PLANT CYSTEINE OXIDASE 1 (PCO1)	2-aminoethanethiol dioxygenase, putative (DUF1637)
BnaC08g16850D	357.786	2.52628	0.445829	5.66648	1.46e-08	1.99e-06	AT1G16030	HEAT SHOCK PROTEIN 70B (Hsp70b)	heat shock protein 70B
BnaA03g21910D	19.8871	2.52442	0.612802	4.11947	3.8e-05	0.0013311	AT2G29950	ELF4-LIKE 1 (ELF4-L1)	Member of a small family of proteins containing DUF1313 domain. Involved in flowering time.
BnaA08g12920D	21.778	2.52139	0.566921	4.44751	8.69e-06	0.0004095	AT4G29760	HEAT-INDUCED TAS1 TARGET 4 (HTT4)	target of trans acting-siR480/255 protein
BnaA03g56140D	17.3946	2.51911	0.88729	2.8391	0.00452405	0.043569
BnaCnng69860D	9.34068	2.51555	0.830025	3.03069	0.00243996	0.0283787	AT3G50770	CALMODULIN-LIKE 41 (CML41)	calmodulin-like 41
BnaC02g03490D	255.19	2.51297	0.254617	9.86961	5.64e-23	1.41e-19	AT1G69523		S-adenosyl-L-methionine-dependent methyltransferases superfamily protein
BnaA04g06630D	37.0403	2.51155	0.619315	4.05537	5.01e-05	0.00163978	AT4G13770	CYTOCHROME P450, FAMILY 83, SUBFAMILY A, POLYPEPTIDE 1 (CYP83A1)	Encodes a cytochrome p450 enzyme that catalyzes the initial conversion of aldoximes to thiohydroximates in the synthesis of glucosinolates not derived from tryptophan. Also has a role in auxin homeostasis.
BnaC03g74610D	113.316	2.51116	0.509652	4.92721	8.34e-07	6.02e-05	AT2G18680		transmembrane protein
BnaA01g26960D	10.3615	2.50936	0.805153	3.11662	0.00182936	0.0232364	AT3G45680	NPF2.3	Major facilitator superfamily protein
BnaC04g45370D	17.0693	2.50684	0.681419	3.67884	0.000234293	0.00527761	AT2G37660		NAD(P)-binding Rossmann-fold superfamily protein
BnaC01g09410D	26.7977	2.50558	0.574832	4.3588	1.31e-05	0.000568372	AT4G39780		encodes a member of the DREB subfamily A-6 of ERF/AP2 transcription factor family. The protein contains one AP2 domain. There are 8 members in this subfamily including RAP2.4.
BnaC07g25880D	566.832	2.49223	0.280715	8.87816	6.8e-19	7.93e-16	AT3G29810	COBRA-LIKE PROTEIN 2 PRECURSOR (COBL2)	During the course of seed coat epidermal cell differentiation, COBRA-LIKE 2 plays a role in cellulose deposition into mucilage secretory cells of Arabidopsis seeds. COBRA-LIKE 2 affects mucilage solubility and cellulosic ray formation.
BnaA04g24830D	12.439	2.48849	0.719472	3.45878	0.000542637	0.00979234	AT4G26670	HYPOTHETICAL PROTEIN 20 (HP20)	Mitochondrial import inner membrane translocase subunit Tim17/Tim22/Tim23 family protein
BnaA08g26000D	59.6428	2.48719	0.730907	3.40289	0.000666775	0.0114251	AT1G10070	BRANCHED-CHAIN AMINO ACID TRANSAMINASE 2 (BCAT-2)	Encodes a chloroplast branched-chain amino acid aminotransferase. Complements the yeast leu/iso-leu/val auxotrophy mutant. Involved in cell wall development.
BnaC02g42920D	1198.96	2.48621	0.859127	2.89388	0.00380517	0.0384909	AT5G64100		Peroxidase superfamily protein
BnaA01g30920D	40.9245	2.48588	0.571716	4.34811	1.37e-05	0.000589848	AT3G11280		Putative transcription factors interacting with the gene product of VHA-B1 (vacuolar ATPase subunit B1; as shown through yeast two-hybrid assay).
BnaA03g57000D	18.8582	2.48509	0.671047	3.7033	0.00021281	0.00490139	AT5G50240	PROTEIN-L-ISOASPARTATE METHYLTRANSFERASE 2 (PIMT2)	L-isoaspartyl methyltransferase 2 (PIMT2)gene, alternatively spliced.
BnaC03g03430D	14.5549	2.48098	0.775209	3.20041	0.00137235	0.0189624	AT5G08260	SERINE CARBOXYPEPTIDASE-LIKE 35 (scpl35)	serine carboxypeptidase-like 35
BnaC03g49940D	366.781	2.48037	0.860522	2.88241	0.00394651	0.0396019	AT5G64250		Aldolase-type TIM barrel family protein
BnaA01g12380D	160.272	2.47894	0.254445	9.74255	1.99e-22	4.51e-19	AT4G22690	CYTOCHROME P450, FAMILY 706, SUBFAMILY A, POLYPEPTIDE 1 (CYP706A1)	member of CYP706A The mRNA is cell-to-cell mobile.
BnaA05g37180D	265.176	2.47609	0.351266	7.04904	1.8e-12	6.86e-10	AT3G03870		transmembrane protein
BnaC04g39040D	13.5709	2.47554	0.849135	2.91537	0.00355271	0.0367517	AT4G35120		Galactose oxidase/kelch repeat superfamily protein
BnaA03g20670D	42.0107	2.46836	0.515546	4.78786	1.69e-06	0.000106944	AT2G44130	KISS ME DEADLY 3 (KMD3)	Encodes a member of a family of F-box proteins, called the KISS ME DEADLY (KMD) family. Component of SCF ubiquitin protein ligase, interacts with phenylalanine ammonia-lyase. AtKFB39 is a homolog of previously identified AtKFB50 (At3g59940) and specifically interacts with Arabidopsis PAL3 and PAL4 in vitro. In planta, together with AtKFB01, KFB20 and KFB50, it regulates PAL protein stability thus…
BnaA05g24540D	626.101	2.46661	0.657318	3.75253	0.000175056	0.00424795	AT3G14990	DJ-1 HOMOLOG A (DJ1A)	Encodes a homolog of animal DJ-1 superfamily protein. In the A. thaliana genome, three genes encoding close homologs of human DJ-1 were identified AT3G14990 (DJ1A), AT1G53280 (DJ1B) and AT4G34020 (DJ1C). Among the three homologs, DJ1C is essential for chloroplast development and viability. It exhibits glyoxalase activity towards glyoxal and methylglyoxal. The mRNA is cell-to-cell mobile.
BnaC02g35940D	27.0241	2.46619	0.67832	3.63573	0.000277194	0.00596002	AT3G26170	CYTOCHROME P450, FAMILY 71, SUBFAMILY B, POLYPEPTIDE 19 (CYP71B19)	putative cytochrome P450
BnaA02g09810D	11.9643	2.46471	0.733973	3.35803	0.000784987	0.0127832	AT5G54160	O-METHYLTRANSFERASE 1 (OMT1)	A caffeic acid/5-hydroxyferulic acid O-methyltransferase. Interacts with 14-4-3 proteins in yeast 2 hybrid assay. AtOMT1 (At5g54160) encodes a flavonol 3?-O-methyltransferase that is highly active towards quercetin and myricetin. The substrate specificity identifies the enzyme as flavonol 3?-methyltransferase which replaces the former annotation of the gene to encode a caffeic acid/5-hydroxyferul…
BnaC08g37640D	163.64	2.46169	0.544948	4.5173	6.26e-06	0.000312713	AT1G17590	NUCLEAR FACTOR Y, SUBUNIT A8 (NF-YA8)	Binds directly to CCAAT cis-elements in the promoters of multiple MIR156 genes and inhibits the juvenile-to adult transition by activating transcription of these MIR156s.
BnaC02g36480D	7.9841	2.45866	0.813794	3.02124	0.00251744	0.0290127
BnaA06g27970D	21.8316	2.45866	0.734891	3.34561	0.000821023	0.0132061	AT5G25930		kinase family with leucine-rich repeat domain-containing protein
BnaA09g09460D	82.9177	2.45757	0.401469	6.12144	9.27e-10	1.86e-07	AT2G18050	HISTONE H1-3 (HIS1-3)	encodes a structurally divergent linker histone whose gene expression is induced by dehydration and ABA. The mRNA is cell-to-cell mobile.
BnaC06g28140D	14.3035	2.4555	0.678677	3.61806	0.000296816	0.00628356	AT1G66910		Protein kinase superfamily protein
BnaC04g14030D	35.3231	2.45341	0.493454	4.9719	6.63e-07	4.99e-05	AT2G29340		NAD-dependent epimerase/dehydratase family protein
BnaC09g12250D	88.7252	2.45331	0.365146	6.71872	1.83e-11	5.73e-09	AT1G64370	PHLOEM ASSOCIATED RNA CHAPERONE-LIKE (PARCL)	filaggrin-like protein
BnaA07g36590D	146.689	2.45	0.388488	6.3065	2.85e-10	6.66e-08	AT1G27650	U2AF35A	U2 auxiliary factor small subunit. The atU2AF35a protein and its homolog, atU2AF35b, contain most of the conserved domains of hsU2AF35, including the psiRRM, one RS domain, two zinc fingers, and the two regions for interacting with U2AF large subunit. Both proteins lack the stretch of glycines present in human U2AF35. The sequences are overall 83% identical, and each Arabidopsis homolog shows app…
BnaA06g33160D	13.89	2.44391	0.642711	3.8025	0.000143243	0.00368169	AT3G26070	FIBRILLIN3A (FBN3A)	localized to chloroplasts
BnaC03g10230D	41.2311	2.44381	0.490827	4.97897	6.39e-07	4.86e-05	AT5G20680	TRICHOME BIREFRINGENCE-LIKE 16 (TBL16)	Encodes a member of the TBL (TRICHOME BIREFRINGENCE-LIKE) gene family containing a plant-specific DUF231 (domain of unknown function) domain. TBL gene family has 46 members, two of which (TBR/AT5G06700 and TBL3/AT5G01360) have been shown to be involved in the synthesis and deposition of secondary wall cellulose, presumably by influencing the esterification state of pectic polymers. A nomenclature…
BnaA09g23770D	57.0084	2.44315	0.443087	5.51392	3.51e-08	4.36e-06	AT4G23190	CYSTEINE-RICH RLK (RECEPTOR-LIKE PROTEIN KINASE) 11 (CRK11)	Encodes putative receptor-like protein kinase that is induced by the soil-borne vascular bacteria, Ralstonia solanacearum. Naming convention from Chen et al 2003 (PMID 14756307)
BnaC05g29210D	13.6849	2.44314	0.666727	3.66437	0.000247947	0.00549521	AT1G31880	BREVIS RADIX (BRX)	Belongs to five-member BRX gene family. Arabidopsis BRX genes share high levels of similarity among each others, with several conserved domains. The most distinct is BRX domain - highly conserved in all BRX genes among distantly related species. This protein-protein interaction domain is required and sufficient for BRX activity. BRX encodes a key regulator of cell proliferation and elongation in …
BnaA05g28900D	24.9755	2.44082	0.66135	3.69066	0.000223672	0.00509092	AT3G09580		FAD/NAD(P)-binding oxidoreductase family protein
BnaAnng28210D	22.0721	2.43803	0.68399	3.56442	0.000364655	0.00730348	AT1G04700		PB1 domain-containing protein tyrosine kinase
BnaC05g13310D	39.4661	2.43487	0.556515	4.3752	1.21e-05	0.000535542	AT1G17147		VQ motif-containing protein
BnaA05g36760D	11.8433	2.43433	0.713672	3.411	0.000647252	0.0111716	AT3G10240		F-box and associated interaction domains-containing protein
BnaAnng14070D	27.9254	2.43329	0.514383	4.73051	2.24e-06	0.00013623	AT1G25211		F-box family protein
BnaC07g29460D	490.337	2.42897	0.399558	6.07914	1.21e-09	2.32e-07	AT5G11110	SUCROSE PHOSPHATE SYNTHASE 2F (SPS2F)	Encodes a protein with putative sucrose-phosphate synthase activity.Involved in pollen exine formation.
BnaC03g19740D	53.6565	2.42877	0.562157	4.32045	1.56e-05	0.000648581	AT2G35900		Mal d 1-associated protein
BnaC08g15940D	17.892	2.42525	0.635857	3.81415	0.000136654	0.00354098	AT1G13520		hypothetical protein (DUF1262)
BnaC09g44400D	19.2797	2.42525	0.721154	3.36301	0.000770971	0.012628	AT5G12330	LATERAL ROOT PRIMORDIUM 1 (LRP1)	A member of SHI gene family. Arabidopsis thaliana has ten members that encode proteins with a RING finger-like zinc finger motif. Despite being highly divergent in sequence, many of the SHI-related genes are partially redundant in function and synergistically promote gynoecium, stamen and leaf development in Arabidopsis. Expressed in lateral root primordia and induced by auxin. SWP1 is involved i…
BnaA04g06820D	43.3229	2.41786	0.523512	4.61854	3.86e-06	0.000209793	AT4G13550	HEAT INDUCIBLE LIPASE1 (HIL1)	Heat stress inducible plastid monogalactosyldiacylglycerol lipase.
BnaC04g56610D	2672.99	2.41692	0.378581	6.38416	1.72e-10	4.33e-08	AT2G38380		Peroxidase superfamily protein
BnaA03g17050D	7.78238	2.41619	0.819839	2.94715	0.00320722	0.0342862	AT4G03590		Cystatin/monellin superfamily protein
BnaA09g19060D	24.8979	2.41175	0.653612	3.68988	0.000224364	0.00509882	AT2G02380	GLUTATHIONE S-TRANSFERASE (CLASS ZETA) 2 (GSTZ2)	Encodes glutathione transferase belonging to the zeta class of GSTs. Naming convention according to Wagner et al. (2002).
BnaCnng03910D	76.4185	2.41065	0.332399	7.25229	4.1e-13	1.75e-10	AT5G01250		alpha 1,4-glycosyltransferase family protein
BnaA07g35600D	310.621	2.40679	0.838253	2.87119	0.00408925	0.0405588	AT1G15690	AVP1	Encodes a H(+)-translocating (pyrophosphate-energized) inorganic pyrophosphatase (H(+)-PPase; EC 3.6.1.1) located in the vacuolar membrane. Expression is found in all tissues examined, including meristems and floral organ primordium. Expression is particularly enhanced in pollen, and is repressed by light. Over expression and loss of function phenotypes suggest AVP1 is involved in regulation of a…
BnaCnng20530D	30.8459	2.40489	0.623003	3.86016	0.000113311	0.00310129	AT5G04330	CYTOCHROME P450 84A4 (CYP84A4)	Cytochrome P450 superfamily protein
BnaA01g29520D	86.0585	2.39943	0.439783	5.45594	4.87e-08	5.68e-06	AT3G14200		Chaperone DnaJ-domain superfamily protein
BnaC04g36340D	8.43473	2.39768	0.840018	2.85432	0.00431284	0.042146	AT2G24480		Zinc finger, C3HC4 type (RING finger) family protein
BnaAnng19920D	323.442	2.39629	0.19313	12.4077	2.37e-35	1.56e-31	AT2G19760	PROFILIN 1 (PRF1)	first member of the Arabidopsis profilin multigene family, expressed in all organs of Arabidopsis. Binds poly-L-proline. The first intron of PRF1 enhances gene expression in vegetative tissues.
BnaA05g08150D	1480.57	2.39429	0.242637	9.8678	5.74e-23	1.41e-19	AT2G36120	DEFECTIVELY ORGANIZED TRIBUTARIES 1 (DOT1)	Encodes a glycine rich protein that is involved in leaf vascular patterning. dot1 mutants have an aberrant open-class venation pattern in leaves and cotyledons, as well as several other leaf development defects. The mRNA is cell-to-cell mobile.
BnaA09g48800D	58.1523	2.39387	0.619135	3.86648	0.000110418	0.00304043	AT1G08630	THREONINE ALDOLASE 1 (THA1)	Encodes a threonine aldolase, involved in threonine degradation to glycine. Primarily expressed in seeds and seedlings.
BnaA09g16050D	10.6655	2.3911	0.767393	3.11588	0.00183399	0.0232852	AT3G24130		Pectin lyase-like superfamily protein
BnaC08g32970D	16.4114	2.3881	0.610761	3.91004	9.23e-05	0.00264996	AT2G26340		hypothetical protein
BnaA10g10810D	23.8608	2.38763	0.534914	4.46358	8.06e-06	0.000384542	AT5G56650	IAA-LEUCINE RESISTANT (ILR)-LIKE 1 (ILL1)	encodes a protein similar to IAA conjugate hydrolases. Enzyme assays with purified GST-tagged protein shows some activity in vitro but too low to be physiologically significant.
BnaA08g10050D	53.2587	2.38667	0.374934	6.36557	1.95e-10	4.77e-08	AT4G21865		hypothetical protein
BnaC08g39710D	10.3486	2.38487	0.730496	3.26472	0.00109572	0.0162156	AT1G14320	SUPPRESSOR OF ACAULIS 52 (SAC52)	Encodes a ribosomal protein L10 and may be involved in translation regulation. Semi-dominant mutations in SAC552 can suppress defects in acaulis5, which encodes a thermospermine synthase, by enhancing translation of acl5 and itself.
BnaA07g10440D	10.5148	2.38309	0.741901	3.21213	0.00131753	0.018493	AT1G22490	BHLH094	basic helix-loop-helix (bHLH) DNA-binding superfamily protein
BnaC06g25140D	80.5652	2.38275	0.343726	6.93211	4.15e-12	1.48e-09	AT1G69870	NRT1/ PTR FAMILY 2.13 (NPF2.13)	Encodes a low affinity nitrate transporter NRT1.7. Expressed in phloem. Responsible for source-to-sink remobilization of nitrate. The mRNA is cell-to-cell mobile.
BnaA06g13740D	486.917	2.38238	0.380894	6.25471	3.98e-10	8.74e-08	AT1G19530		DNA polymerase epsilon catalytic subunit A
BnaC08g17220D	10.7119	2.38138	0.762615	3.12265	0.00179231	0.0228546	AT1G17147		VQ motif-containing protein
BnaC09g27850D	21.126	2.37841	0.717311	3.31573	0.000914045	0.0142146	AT5G51440	HSP23.5	HSP20-like chaperones superfamily protein
BnaA09g33160D	47.7635	2.37811	0.625186	3.80384	0.000142469	0.00366818	AT2G42320		nucleolar protein gar2-like protein
BnaC03g47360D	34.0078	2.3774	0.693951	3.42588	0.000612803	0.0107466	AT2G17060		Disease resistance protein (TIR-NBS-LRR class) family
BnaC05g24890D	35.0313	2.37653	0.656889	3.61786	0.000297053	0.00628527	AT1G32770	NAC DOMAIN CONTAINING PROTEIN 12 (NAC012)	Encodes SND1, a NAC Domain transcription factor involved in secondary wall biosynthesis in fibers. Expressed specifically in interfascicular fibers and xylary fibers in stems. Expressed in the procambium of stem inflorescences and root. May act as a negative regulator of secondary wall thickening in xylary fibers. Acts redundantly with NST1 to control development of secondary walls in siliques.
BnaC04g01190D	10.5588	2.37373	0.740479	3.20568	0.00134745	0.0187406	AT2G46380		extra-large G-like protein, putative (DUF3133)
BnaA06g06990D	19.7937	2.3736	0.706983	3.35737	0.000786884	0.012807	AT1G11330	RESISTANT TO DFPM INHIBITION OF ABA SIGNALING 2 (RDA2)	S-locus lectin protein kinase family protein
BnaC01g36690D	15.3518	2.37003	0.657689	3.60358	0.000313867	0.00654462
BnaC03g40790D	9.62639	2.36896	0.797939	2.96885	0.00298917	0.0325983	AT3G19100	TAGK2	Encodes a protein kinase that positively regulates gibberellic acid (GA) signaling by inactivating the E3 ubiquitin ligase GARU. GARU mediates ubiquitin-dependent degradation of GID1s, which are GA receptors.
BnaAnng28180D	190.061	2.36592	0.365661	6.47027	9.78e-11	2.58e-08	AT3G53280	CYTOCHROME P450 71B5 (CYP71B5)	cytochrome P450 monooxygenase The mRNA is cell-to-cell mobile.
BnaA06g10060D	1097.67	2.36099	0.188486	12.526	5.38e-36	3.97e-32	AT1G15380	GLYOXYLASE I 4 (GLYI4)	Glyoxalase which affects ABA?JA crosstalk.
BnaC01g02300D	250.88	2.35898	0.200689	11.7544	6.71e-32	3.96e-28	AT4G36430		Peroxidase superfamily protein
BnaC01g14390D	31.5322	2.35814	0.494292	4.77074	1.84e-06	0.000115333	AT4G23190	CYSTEINE-RICH RLK (RECEPTOR-LIKE PROTEIN KINASE) 11 (CRK11)	Encodes putative receptor-like protein kinase that is induced by the soil-borne vascular bacteria, Ralstonia solanacearum. Naming convention from Chen et al 2003 (PMID 14756307)
BnaC04g54520D	131.556	2.35654	0.546207	4.31437	1.6e-05	0.000664346	AT1G59860	HSP17.6A	HSP20-like chaperones superfamily protein
BnaA09g45380D	16.7792	2.35603	0.677955	3.47521	0.000510461	0.00934301	AT1G14870	PLANT CADMIUM RESISTANCE 2 (PCR2)	PCR2 encodes a membrane protein involved in zinc transport and detoxification.
BnaC03g41590D	753.218	2.34771	0.650219	3.61065	0.000305435	0.0064223	AT3G20380		TRAF-like family protein
BnaC04g56600D	750.401	2.34771	0.261678	8.97174	2.92e-19	3.83e-16	AT2G38380		Peroxidase superfamily protein
BnaC04g26950D	13.3896	2.34633	0.694667	3.37763	0.000731136	0.0121851	AT5G40020		Pathogenesis-related thaumatin superfamily protein
BnaA10g27420D	88.2455	2.34605	0.400069	5.86413	4.52e-09	7.25e-07	AT5G02020	SALT INDUCED SERINE RICH (SIS)	Encodes a protein involved in salt tolerance, names SIS (Salt Induced Serine rich).
BnaC02g12190D	9.14958	2.34577	0.79895	2.93606	0.00332408	0.0349971	AT5G56520		hypothetical protein
BnaAnng16530D	1008.66	2.34205	0.797435	2.93698	0.00331424	0.0349309	AT3G10020		plant/protein
BnaA09g41240D	16.9597	2.33787	0.735196	3.17993	0.00147312	0.0199423	AT2G24762	GLUTAMINE DUMPER 4 (GDU4)	Encodes a member of the GDU (glutamine dumper) family proteins involved in amino acid export: At4g31730 (GDU1), At4g25760 (GDU2), At5g57685 (GDU3), At2g24762 (GDU4), At5g24920 (GDU5), At3g30725 (GDU6) and At5g38770 (GDU7).
BnaA01g35760D	40.4912	2.33696	0.606937	3.85041	0.000117918	0.00319336	AT1G56250	PHLOEM PROTEIN 2-B14 (PP2-B14)	Encodes an F-box protein that can functionally replace VirF, regulating levels of the VirE2 and VIP1 proteins via a VBF-containing SCF complex. It is thought to be involved in DNA integration and T-DNA degradation.
BnaC01g32600D	88.6851	2.33624	0.605818	3.85634	0.0001151	0.00313427	AT3G20340		Expression of the gene is downregulated in the presence of paraquat, an inducer of photoxidative stress.
BnaC08g32840D	13.1923	2.33428	0.817733	2.85457	0.00430951	0.042121	AT3G63440	CYTOKININ OXIDASE/DEHYDROGENASE 6 (CKX6)	This gene used to be called AtCKX7. It encodes a protein whose sequence is similar to cytokinin oxidase/dehydrogenase, which catalyzes the degradation of cytokinins.
BnaC04g48440D	821.27	2.33285	0.680115	3.43008	0.000603407	0.0106419	AT1G53310	PHOSPHOENOLPYRUVATE CARBOXYLASE 1 (PPC1)	Encodes one of four Arabidopsis phosphoenolpyruvate carboxylase proteins.Plays an important role in carbon and nitrogen metabolism.
BnaC03g35380D	19.4063	2.33268	0.701056	3.32737	0.000876686	0.013834	AT3G07600		Heavy metal transport/detoxification superfamily protein
BnaC09g06810D	12.2526	2.3316	0.685621	3.40071	0.000672109	0.0114898	AT5G65170		VQ motif-containing protein
BnaC03g26110D	161.38	2.3304	0.230777	10.0981	5.63e-24	1.75e-20	AT2G47710		Adenine nucleotide alpha hydrolases-like superfamily protein
BnaA10g08110D	49.7232	2.32965	0.816944	2.85166	0.00434915	0.0423802	AT5G51270		U-box domain-containing protein kinase family protein
BnaAnng30480D	25.1647	2.32779	0.757081	3.07469	0.00210722	0.0256727	AT4G18540		transmembrane protein
BnaA10g29690D	114.945	2.32757	0.583561	3.98857	6.65e-05	0.00205231	AT5G19880		Peroxidase superfamily protein
BnaC05g13350D	279.808	2.32559	0.741812	3.13501	0.00171849	0.0221979	AT1G17170	GLUTATHIONE S-TRANSFERASE TAU 24 (GSTU24)	Encodes glutathione transferase belonging to the tau class of GSTs. Naming convention according to Wagner et al. (2002). It is involved in the detoxification of the environmental pollutant 2,4,6-trinitrotoluene. Arabidopsis plants over-expressing At1g17170 were more resistant to TNT, removed more TNT from sterile and soil-based media, and had reduced levels of glutathione when grown in the presen…
BnaA03g22000D	18.1846	2.32541	0.826786	2.81259	0.00491437	0.0461981
BnaC05g44030D	155.051	2.32213	0.409066	5.67666	1.37e-08	1.9e-06	AT3G08040	FERRIC REDUCTASE DEFECTIVE 3 (FRD3)	Encodes a member of the MATE (multidrug and toxin efflux family), expressed in roots but not shoots. Mutants accumulate excess iron, manganese and zinc, and express root Fe(III) chelatase activity even under iron sufficiency conditions. FRD3 is likely to function in root xylem loading of an iron chelator or other factor necessary for efficient iron uptake out of the xylem or apoplastic space and …
BnaA03g33320D	32.442	2.31769	0.682015	3.3983	0.000678055	0.0115535	AT3G14260		LURP-one-like protein (DUF567)
BnaCnng25440D	73.3976	2.3137	0.600891	3.85045	0.000117903	0.00319336	AT1G55920	SERINE ACETYLTRANSFERASE 2;1 (SERAT2;1)	Encodes a chloroplast/cytosol localized serine O-acetyltransferase involved in sulfur assimilation and cysteine biosynthesis. Expressed in the vascular system. The mRNA is cell-to-cell mobile.
BnaA06g28910D	10.7849	2.3134	0.752596	3.0739	0.00211281	0.025693	AT5G27220		Frigida-like protein
BnaA04g12390D	21.905	2.31229	0.527108	4.38675	1.15e-05	0.000514447	AT4G39280		phenylalanyl-tRNA synthetase, putative / phenylalanine-tRNA ligase
BnaC05g34550D	195.632	2.30927	0.238522	9.68156	3.61e-22	7.36e-19	AT3G18610	NUCLEOLIN LIKE 2 (NUC-L2)	Encodes ATNUC-L2 (NUCLEOLIN LIKE 2).
BnaA07g08450D	9.89125	2.30588	0.761445	3.0283	0.00245937	0.0285215	AT1G28360	ERF DOMAIN PROTEIN 12 (ERF12)	encodes a member of the ERF (ethylene response factor) subfamily B-1 of ERF/AP2 transcription factor family (ERF12). The protein contains one AP2 domain. There are 15 members in this subfamily including ATERF-3, ATERF-4, ATERF-7, and leafy petiole. Regulates floral development.
BnaA03g20690D	20.3036	2.30489	0.752145	3.06443	0.00218087	0.0262566	AT2G44180	METHIONINE AMINOPEPTIDASE 2A (MAP2A)	Encodes a MAP2 like methionine aminopeptidase. In MAP1A mutant background plants show an increased sensitivity to fumagillin resulting in defects in development. Phenotype is similar to RNAi lines which knock out all MAP2/MAP1 loci.
BnaA06g38450D	59.9508	2.30422	0.512736	4.49397	6.99e-06	0.000340673	AT1G17147		VQ motif-containing protein
BnaCnng33000D	894.712	2.30001	0.269162	8.54508	1.28e-17	1.19e-14	AT2G19590	ACC OXIDASE 1 (ACO1)	encodes a protein whose sequence is similar to 1-aminocyclopropane-1-carboxylate oxidase
BnaA08g23750D	451.513	2.29726	0.29577	7.76705	8.03e-15	4.94e-12	AT1G15860		defective in cullin neddylation protein (DUF298)
BnaC08g34420D	58.454	2.29692	0.390204	5.88647	3.95e-09	6.42e-07	AT2G23600	ACETONE-CYANOHYDRIN LYASE (ACL)	Encodes a protein shown to have carboxylesterase activity, methyl salicylate esterase activity, methyl jasmonate esterase activity, and methyl IAA esterase activity in vitro. MES2 appears to be involved in MeSA hydrolysis in planta. This protein does not act on MeGA4, or MEGA9 in vitro and has been show to be capable of hydrolyzing methyl ester nicotinate back to nicotinate.
BnaC08g13970D	71.2463	2.29637	0.510965	4.49418	6.98e-06	0.000340618	AT1G10070	BRANCHED-CHAIN AMINO ACID TRANSAMINASE 2 (BCAT-2)	Encodes a chloroplast branched-chain amino acid aminotransferase. Complements the yeast leu/iso-leu/val auxotrophy mutant. Involved in cell wall development.
BnaC02g35980D	133.239	2.29318	0.258504	8.87096	7.25e-19	8.24e-16	AT3G26210	CYTOCHROME P450, FAMILY 71, SUBFAMILY B, POLYPEPTIDE 23 (CYP71B23)	putative cytochrome P450 The mRNA is cell-to-cell mobile.
BnaA09g24950D	13.5619	2.29251	0.662071	3.46263	0.000534923	0.00969162	AT1G31800	CYTOCHROME P450, FAMILY 97, SUBFAMILY A, POLYPEPTIDE 3 (CYP97A3)	Encodes a protein with &#946;-ring carotenoid hydroxylase activity. The mRNA is cell-to-cell mobile.
BnaA03g10250D	56.1093	2.28961	0.342638	6.68232	2.35e-11	7.12e-09	AT5G57480		P-loop containing nucleoside triphosphate hydrolases superfamily protein
BnaC08g40860D	9.96556	2.28919	0.746978	3.0646	0.00217959	0.0262511	AT1G12890		encodes a member of the ERF (ethylene response factor) subfamily B-1 of ERF/AP2 transcription factor family. The protein contains one AP2 domain. There are 15 members in this subfamily including ATERF-3, ATERF-4, ATERF-7, and leafy petiole.
BnaA10g14950D	42.4979	2.28734	0.554898	4.12209	3.75e-05	0.00131921	AT1G70860		Polyketide cyclase/dehydrase and lipid transport superfamily protein
BnaC02g45270D	277.092	2.28631	0.457656	4.99569	5.86e-07	4.54e-05	AT1G65510	STMP7	Secreted peptide which functions in plant growth and pathogen defense.
BnaC09g27800D	15.7384	2.28382	0.775407	2.94532	0.00322616	0.0343519	AT1G65481		transmembrane protein
BnaA03g40060D	58.8158	2.28375	0.582807	3.91854	8.91e-05	0.00258441	AT5G61250	GLUCURONIDASE 1 (GUS1)	Belongs to the plant glycoside hydrolase family 79. Encodes a protein with several posttranslational modification sites including O-&#946;-GlcNAc attachment sites and serine-, threonine- and tyrosine-phosphorylation sites, suggesting that this protein is extensively modified posttranslationally. The protein is predicted (WoLF PSORT program) to be secreted.
BnaC03g62640D	28.0791	2.27948	0.735765	3.09811	0.00194758	0.0242786	AT5G61660		glycine-rich protein
BnaC08g33330D	20.9668	2.27532	0.575177	3.95586	7.63e-05	0.0022921	AT5G59260	L-TYPE LECTIN RECEPTOR KINASE II.1 (LECRK-II.1)	Concanavalin A-like lectin protein kinase family protein
BnaC09g37760D	9.03622	2.27468	0.759115	2.99648	0.00273112	0.03065	AT5G19880		Peroxidase superfamily protein
BnaC02g17670D	34.0146	2.27369	0.758299	2.9984	0.002714	0.0305145	AT1G67870		glycine-rich protein
BnaC04g03370D	123.988	2.27185	0.530905	4.27919	1.88e-05	0.000755194	AT2G44130	KISS ME DEADLY 3 (KMD3)	Encodes a member of a family of F-box proteins, called the KISS ME DEADLY (KMD) family. Component of SCF ubiquitin protein ligase, interacts with phenylalanine ammonia-lyase. AtKFB39 is a homolog of previously identified AtKFB50 (At3g59940) and specifically interacts with Arabidopsis PAL3 and PAL4 in vitro. In planta, together with AtKFB01, KFB20 and KFB50, it regulates PAL protein stability thus…
BnaA03g32550D	35.6608	2.26926	0.559736	4.05416	5.03e-05	0.00164554	AT3G12977	NAC1 LIKE (NAC1L)	NAC transcription regulator. Regulates endosperm cell expansion during germination.
BnaA04g05980D	583.69	2.26724	0.808795	2.80323	0.00505929	0.0470233
BnaC09g44570D	407.407	2.26567	0.259661	8.7255	2.65e-18	2.57e-15	AT5G12110		elongation factor 1-beta 1
BnaC07g10480D	9.93056	2.26432	0.745535	3.03718	0.00238806	0.0279761	AT1G28360	ERF DOMAIN PROTEIN 12 (ERF12)	encodes a member of the ERF (ethylene response factor) subfamily B-1 of ERF/AP2 transcription factor family (ERF12). The protein contains one AP2 domain. There are 15 members in this subfamily including ATERF-3, ATERF-4, ATERF-7, and leafy petiole. Regulates floral development.
BnaA02g04780D	1970.01	2.26098	0.795681	2.84156	0.00448928	0.043322	AT5G20250	DIN10	encodes a member of glycosyl hydrolase family 36. Expression is induced within 3 hours of dark treatment, in senescing leaves and treatment with exogenous photosynthesis inhibitor. Induction of gene expression was suppressed in excised leaves supplied with sugar. The authors suggest that the gene's expression pattern is responding to the level of sugar in the cell. The mRNA is cell-to-cell mobile.
BnaA03g12120D	21.6993	2.25663	0.590577	3.82106	0.000132882	0.00348824	AT5G02050		Mitochondrial glycoprotein family protein
BnaA02g34060D	648.145	2.25444	0.675439	3.33774	0.000844623	0.0134575	AT5G64100		Peroxidase superfamily protein
BnaC04g21970D	379.574	2.25432	0.438766	5.13786	2.78e-07	2.42e-05	AT3G61060	PHLOEM PROTEIN 2-A13 (PP2-A13)	phloem protein 2-A13
BnaA03g42100D	16.2367	2.25415	0.597761	3.77099	0.000162601	0.00402171	AT3G16510		Calcium-dependent lipid-binding (CaLB domain) family protein
BnaA02g34580D	132.483	2.25389	0.344673	6.53923	6.18e-11	1.72e-08	AT5G65140	TREHALOSE-6-PHOSPHATE PHOSPHATASE J (TPPJ)	Haloacid dehalogenase-like hydrolase (HAD) superfamily protein
BnaC03g05850D	69.5135	2.25162	0.512805	4.3908	1.13e-05	0.000507243	AT5G13420	TRANSALDOLASE 2 (TRA2)	Transaldolase which contributes to reactive oxygen species homeostasis in response to Glc during early seedling growth.
BnaA06g15140D	54.327	2.2507	0.633416	3.55327	0.000380473	0.00753092	AT1G21400		Thiamin diphosphate-binding fold (THDP-binding) superfamily protein
BnaA06g05220D	9.78457	2.24595	0.748219	3.00172	0.00268456	0.0303002	AT1G08940		Phosphoglycerate mutase family protein
BnaC06g28450D	56.0407	2.2429	0.369705	6.06673	1.31e-09	2.5e-07	AT1G67370	ASYNAPTIC 1 (ASY1)	Meiotic asynaptic mutant 1 (ASY1). ASY1 protein is initially distributed as numerous foci throughout the chromatin. During early G2, the foci are juxtaposed to the nascent chromosome axes to form a continuous axis associated signal.
BnaA03g26130D	83.6519	2.24232	0.713837	3.14122	0.00168247	0.0218404	AT4G02520	GLUTATHIONE S-TRANSFERASE PHI 2 (GSTF2)	Encodes glutathione transferase belonging to the phi class of GSTs. Naming convention according to Wagner et al. (2002). The expression of this gene is upregulated by herbicide safeners such as benoxacor and fenclorim.
BnaC05g15160D	522.96	2.23914	0.370763	6.03926	1.55e-09	2.88e-07	AT1G19530		DNA polymerase epsilon catalytic subunit A
BnaC09g32980D	21.6116	2.23683	0.571087	3.91679	8.97e-05	0.00259556	AT5G57220	CYTOCHROME P450, FAMILY 81, SUBFAMILY F, POLYPEPTIDE 2 (CYP81F2)	member of CYP81F, involved in glucosinolate metabolism. Mutants had impaired resistance to fungi. The mRNA is cell-to-cell mobile.
BnaC03g29860D	16.6883	2.23413	0.733032	3.04779	0.00230528	0.027221	AT4G04460	PUTATIVE ASPARTIC PROTEINASE A3 (PASPA3)	Saposin-like aspartyl protease family protein
BnaCnng67880D	219.829	2.23061	0.445962	5.0018	5.68e-07	4.44e-05	AT2G19590	ACC OXIDASE 1 (ACO1)	encodes a protein whose sequence is similar to 1-aminocyclopropane-1-carboxylate oxidase
BnaCnng10230D	10.7326	2.22725	0.75996	2.93075	0.00338148	0.0353879	AT5G04250		Cysteine proteinases superfamily protein
BnaA09g49830D	11.3229	2.22541	0.729403	3.051	0.00228077	0.0270089	AT1G06650		encodes a protein whose sequence is similar to 2-oxoglutarate-dependent dioxygenase The mRNA is cell-to-cell mobile.
BnaA02g08820D	9314.84	2.22275	0.70314	3.16117	0.00157136	0.0208563	AT5G56030	HEAT SHOCK PROTEIN 81-2 (HSP81-2)	A member of heat shock protein 90 (HSP90) gene family. Expressed in all tissues and abundant in root apical meristem, pollen and tapetum. Expression is NOT heat-induced but induced by IAA and NaCl. Interacts with HsfA1d in the cytosol and the nucleus and negatively regulates HsfA1d. Did not bind to AtHsfA4c. The mRNA is cell-to-cell mobile.
BnaC08g10030D	16.77	2.21886	0.61052	3.63437	0.000278656	0.00598226	AT4G15093	LIGB	catalytic LigB subunit of aromatic ring-opening dioxygenase family
BnaA05g01130D	146.549	2.2185	0.550228	4.03197	5.53e-05	0.00178059	AT2G46740	L -GULONO-1,4-LACTONE ( L -GULL) OXIDASE 5 (GULLO5)	Encodes a homolog of rat L-gulono-1,4-lactone (L-GulL) oxidase that is involved in the biosynthesis of L-ascorbic acid.
BnaC03g04170D	42.7352	2.21781	0.488697	4.53821	5.67e-06	0.00029037	AT5G10140	FLOWERING LOCUS C (FLC)	MADS-box protein encoded by FLOWERING LOCUS C - transcription factor that functions as a repressor of floral transition and contributes to temperature compensation of the circadian clock. Expression is downregulated during cold treatment. Vernalization, FRI and the autonomous pathway all influence the state of FLC chromatin. Both maternal and paternal alleles are reset by vernalization, but their…
BnaC08g28530D	15.1348	2.21546	0.674072	3.28668	0.00101375	0.0153214	AT3G57540	REMORIN GROUP 4 1 (REM4.1)	Remorin family protein
BnaA05g21000D	163.313	2.21442	0.314801	7.03436	2e-12	7.53e-10	AT3G19200		hypothetical protein
BnaA02g05330D	20.0696	2.21335	0.591899	3.7394	0.000184461	0.0044145	AT5G21326	CALCINEURIN B-LIKE PROTEIN (CBL)-INTERACTING PROTEIN KINASE 26 (CIPK26)	Ca2+regulated serine-threonine protein kinase family protein
BnaCnng14150D	72.7708	2.21206	0.330709	6.68883	2.25e-11	6.89e-09	AT3G22800		Leucine-rich repeat (LRR) family protein
BnaA05g28390D	45.7562	2.21117	0.528188	4.18634	2.83e-05	0.00105843	AT3G10450	SERINE CARBOXYPEPTIDASE-LIKE 7 (SCPL7)	serine carboxypeptidase-like 7
BnaAnng33720D	562.806	2.21107	0.683849	3.23326	0.00122385	0.0175614	AT1G20160	SBT5.2	Encodes two isoforms. One (SBT5.2(a) ) is a secreted, cell wall localized subtilisin-like serine protease that is involved in regulation of stomatal development. The second isoform (SBT5.2(b) is localized to endosomes.
BnaC05g29690D	48.6987	2.21059	0.475627	4.64774	3.36e-06	0.000188595	AT3G22800		Leucine-rich repeat (LRR) family protein
BnaA06g32460D	105.04	2.20405	0.463974	4.75038	2.03e-06	0.000124919	AT3G27030		transmembrane protein
BnaCnng13910D	71.7292	2.20197	0.336853	6.53689	6.28e-11	1.73e-08	AT2G34770	FATTY ACID HYDROXYLASE 1 (FAH1)	encodes a fatty acid hydroxylase, required for the AtBI-1-mediated suppression of programmed cell death.
BnaA05g33800D	10.2123	2.20167	0.730274	3.01485	0.00257104	0.0294351	AT3G01513		hypothetical protein
BnaC04g01610D	103.652	2.20045	0.339357	6.48418	8.92e-11	2.39e-08	AT2G40890	CYTOCHROME P450, FAMILY 98, SUBFAMILY A, POLYPEPTIDE 3 (CYP98A3)	encodes coumarate 3-hydroxylase (C3H), a P450-dependent monooxygenase. Involved in lignin biosynthesis and flavonoid biosynthesis. Also affects the biosynthesis of coumarins such as scopoletin and scopolin as a branching-out-pathway from the phenylpropanoid acid level.
BnaC06g42140D	23.1941	2.1963	0.693994	3.16472	0.00155231	0.0206686
BnaC06g07830D	68.1379	2.19608	0.30134	7.2877	3.15e-13	1.38e-10	AT1G33970	IMMUNE ASSOCIATED NUCLEOTIDE BINDING 9 (IAN9)	IAN9 is a member of a small family of proteins. It's expression is repressed upon pathogen infection and loss of function mutants show increased resistance to bacterial pathogens.
BnaC08g48750D	9.54254	2.19556	0.749949	2.92762	0.00341568	0.0356501	AT2G25240	CONSERVED IN CILIATED SPECIES AND IN THE LAND PLANTS 3 (CCP3)	Serine protease inhibitor (SERPIN) family protein
BnaC09g45170D	15.3829	2.18993	0.671191	3.26275	0.00110337	0.0162801	AT5G11420		Encodes a DUF642 cell wall protein.
BnaC03g22710D	65.444	2.18876	0.341555	6.4082	1.47e-10	3.8e-08	AT2G40480		WEB family protein (DUF827)
BnaC09g23880D	32.8454	2.1875	0.464452	4.70985	2.48e-06	0.000147895	AT4G11480	CYSTEINE-RICH RLK (RECEPTOR-LIKE PROTEIN KINASE) 32 (CRK32)	Encodes a cysteine-rich receptor-like protein kinase.
BnaA10g24090D	212.979	2.18743	0.443884	4.92794	8.31e-07	6e-05	AT5G06860	POLYGALACTURONASE INHIBITING PROTEIN 1 (PGIP1)	Encodes a polygalacturonase inhibiting protein involved in defense response. PGIPs inhibit the function of cell wall pectin degrading enzymes such as those produced by fungal pathogens. PGIP1 is induced by fungal infection. Suppressed in the proton sensitive stop1-mutant, but the transcription level was recovered by transformation of STOP2. Knockout mutant showed severe damage in the root tip in …
BnaA05g35650D	9.46315	2.18648	0.742322	2.94547	0.00322469	0.0343519	AT1G52760	LYSOPHOSPHOLIPASE 2 (LysoPL2)	Encodes caffeoyl shikimate esterase and is involved in lignin biosynthesis. CSE converts caffeoyl shikimate to caffiate. Loss of function mutations have reduced lignin content and collapsed vessel elements. It is also reported to function as a lysophospholipase 2 (LysoPL2) involved in tolerance to cadmium-induced oxidative stress. Binds Acyl-CoA-binding protein 2 (ACBP2).
BnaA07g36520D	36.7186	2.18455	0.654309	3.33872	0.000841667	0.0134248	AT1G28670	ARAB-1	Arabidopsis thaliana lipase
BnaA03g15610D	45.8205	2.18434	0.384478	5.68133	1.34e-08	1.85e-06	AT2G33830	DORMANCY ASSOCIATED GENE 2 (DRM2)	Negative regulator of local and systemic acquired resistance; target of FLD for activation of SAR.
BnaA06g14930D	68.6354	2.18378	0.412252	5.2972	1.18e-07	1.19e-05	AT1G21120	INDOLE GLUCOSINOLATE O-METHYLTRANSFERASE 2 (IGMT2)	O-methyltransferase family protein
BnaC08g42050D	9.35078	2.18008	0.749638	2.90817	0.00363548	0.0372983	AT1G11530	C-TERMINAL CYSTEINE RESIDUE IS CHANGED TO A SERINE 1 (CXXS1)	Encodes a monocysteinic thioredoxin, thioredoxin in which the second cysteine of the redox site is replaced by a serine, with low disulfide reductase but efficient disulfide isomerase activity. The mRNA is cell-to-cell mobile.
BnaC09g13080D	266.529	2.1775	0.286407	7.60282	2.9e-14	1.56e-11	AT1G62770	PMEI9	PMEI9 pectin methyleseterase inhibitor. Expressed in many plant tissues.
BnaA08g06690D	42.1541	2.17713	0.587084	3.70837	0.000208598	0.00483731	AT1G33055		hypothetical protein
BnaA10g08030D	20.4954	2.1769	0.76538	2.84421	0.00445221	0.043102	AT1G65481		transmembrane protein
BnaCnng36700D	23.9374	2.17604	0.485202	4.48481	7.3e-06	0.000353018	AT3G51960	BASIC LEUCINE ZIPPER 24 (BZIP24)	bZIP transcription factor induced by salt stress and promoted salt tolerance. Localized to the cytoplasm and nucleus under control conditions and targeted preferentially to the nucleus under salt stress
BnaA03g21840D	126.08	2.17431	0.3077	7.06632	1.59e-12	6.14e-10	AT2G47710		Adenine nucleotide alpha hydrolases-like superfamily protein
BnaC06g17940D	46.6751	2.17044	0.551297	3.93697	8.25e-05	0.00242958	AT5G53160	REGULATORY COMPONENTS OF ABA RECEPTOR 3 (RCAR3)	Encodes RCAR3, a regulatory component of ABA receptor. Interacts with protein phosphatase 2Cs ABI1 and ABI2. Stimulates ABA signaling. The mRNA is cell-to-cell mobile.
BnaA09g04020D	10.2883	2.16904	0.754022	2.87663	0.00401947	0.0401313	AT5G04380		S-adenosyl-L-methionine-dependent methyltransferases superfamily protein
BnaCnng16450D	34.1807	2.1683	0.54444	3.98262	6.82e-05	0.00209346	AT1G49200	ATL75)	ATL= Arabidopsis Toxicos en Levadura.RING/U-box superfamily protein
BnaC07g25860D	18.7291	2.16622	0.599626	3.61262	0.000303122	0.0063873	AT3G29670	PHENOLIC GLUCOSIDE MALONYLTRANSFERASE 2 (PMAT2)	Encodes a malonyltransferase that may play a role in phenolic xenobiotic detoxification. The mRNA is cell-to-cell mobile.
BnaC02g07330D	87.1867	2.16607	0.282086	7.67875	1.61e-14	9.39e-12	AT1G31000		F-box/associated interaction domain protein
BnaA03g16520D	63.8739	2.16417	0.360582	6.00188	1.95e-09	3.5e-07
BnaA09g52250D	65.8412	2.15874	0.545009	3.96093	7.47e-05	0.00225557	AT3G26700		Protein kinase superfamily protein
BnaA01g05760D	88.6142	2.15849	0.465487	4.63707	3.53e-06	0.000196356	AT4G39780		encodes a member of the DREB subfamily A-6 of ERF/AP2 transcription factor family. The protein contains one AP2 domain. There are 8 members in this subfamily including RAP2.4.
BnaC01g20550D	28.3569	2.15828	0.658361	3.27826	0.00104451	0.015678	AT4G28025		hypothetical protein
BnaC01g11690D	78.9023	2.15561	0.416583	5.1745	2.29e-07	2.07e-05	AT4G19370	MODIFYING WALL LIGNIN-2 (MWL-2)	chitin synthase, putative (DUF1218)
BnaUnng04250D	38.8449	2.15249	0.563902	3.81713	0.000135011	0.00352232	AT4G39795		hypothetical protein (DUF581)
BnaA09g12300D	26.5833	2.15196	0.496301	4.33601	1.45e-05	0.000617413	AT1G64370	PHLOEM ASSOCIATED RNA CHAPERONE-LIKE (PARCL)	filaggrin-like protein
BnaA03g01350D	25.9426	2.1506	0.487294	4.41336	1.02e-05	0.000468557	AT1G66240	HOMOLOG OF ANTI-OXIDANT 1 (ATX1)	homolog of anti-oxidant 1
BnaCnng10880D	112.689	2.15052	0.546711	3.93355	8.37e-05	0.0024567	AT3G20340		Expression of the gene is downregulated in the presence of paraquat, an inducer of photoxidative stress.
BnaA05g23770D	16.8082	2.14696	0.571315	3.75792	0.000171332	0.00417991	AT5G42460		F-box and associated interaction domains-containing protein
BnaA02g29380D	466.266	2.14523	0.391694	5.4768	4.33e-08	5.19e-06	AT3G28740	CYTOCHROME P450, FAMILY 81, SUBFAMILY D, POLYPEPTIDE 11 (CYP81D11)	Encodes a member of the cytochrome p450 family. Expression is upregulated in response to cis-jasmonate treatment. Overexpression induces synthesis of volatile compounds that affect chemical ecology and insect interactions.
BnaC05g15670D	1527.51	2.14522	0.323758	6.626	3.45e-11	1.01e-08	AT1G20160	SBT5.2	Encodes two isoforms. One (SBT5.2(a) ) is a secreted, cell wall localized subtilisin-like serine protease that is involved in regulation of stomatal development. The second isoform (SBT5.2(b) is localized to endosomes.
BnaC04g39250D	11.4941	2.14445	0.686715	3.12277	0.00179156	0.0228545	AT1G21990		F-box/RNI-like/FBD-like domains-containing protein
BnaA09g48660D	19.1391	2.14363	0.560702	3.82312	0.000131773	0.00347146	AT1G08910	PROTEIN INHIBITOR OF ACTIVATED STAT LIKE 1 (PIAL1)	Encodes an SP-RING domain containing protein that functions in sumolaytion and is involved in positive regulation of sulfur metabolism and stress response.
BnaA02g07130D	183.769	2.14311	0.390068	5.4942	3.92e-08	4.78e-06	AT3G46460	UBIQUITIN-CONJUGATING ENZYME 13 (UBC13)	May function together with UBC7 and UBC14 in the plant READ pathway, required in plant responses to multiple stress conditions.
BnaA08g06400D	14.1496	2.14111	0.636626	3.36322	0.000770402	0.0126222	AT1G34420		leucine-rich repeat transmembrane protein kinase family protein
BnaC07g18820D	9.05687	2.14061	0.758549	2.82197	0.00477291	0.0452427	AT5G46080		Protein kinase superfamily protein
BnaA07g26350D	71.2449	2.13855	0.317567	6.73418	1.65e-11	5.26e-09	AT1G67370	ASYNAPTIC 1 (ASY1)	Meiotic asynaptic mutant 1 (ASY1). ASY1 protein is initially distributed as numerous foci throughout the chromatin. During early G2, the foci are juxtaposed to the nascent chromosome axes to form a continuous axis associated signal.
BnaC09g54680D	10.8653	2.13199	0.733156	2.90796	0.00363795	0.0373171
BnaA09g07080D	38.1745	2.13186	0.512092	4.16304	3.14e-05	0.00114637	AT5G65110	ACYL-COA OXIDASE 2 (ACX2)	Encodes an acyl-CoA oxidase presumably involved in long chain fatty acid biosynthesis.
BnaC02g34290D	13.2535	2.13044	0.679336	3.13606	0.00171231	0.022145	AT2G02050		NADH-ubiquinone oxidoreductase B18 subunit
BnaC04g22640D	108.153	2.12548	0.495942	4.28575	1.82e-05	0.000736285	AT1G65540	LEUCINE ZIPPER-EF-HAND-CONTAINING TRANSMEMBRANE PROTEIN 2 (LETM2)	LETM1-like protein
BnaA09g36850D	19.1191	2.1249	0.599707	3.54323	0.000395265	0.00773557	AT3G57540	REMORIN GROUP 4 1 (REM4.1)	Remorin family protein
BnaA07g11880D	12.2507	2.12327	0.669362	3.17208	0.00151354	0.0203542	AT2G22960	LAVONOL-PHENYLACYLTRANSFERASE 2 (FPT2)	Encodes a putative flavonol-phenylacyltransferase. Some accessions (e.g. C24) contain a full length protein that produces high levels of saiginols compared to Col which is non producing. The producer strains also appear to be more resistant to UV-B irradiation.
BnaC07g05000D	378.505	2.12305	0.370573	5.7291	1.01e-08	1.45e-06	AT2G15480	UDP-GLUCOSYL TRANSFERASE 73B5 (UGT73B5)	UDP-glucosyl transferase 73B5
BnaA03g05980D	96.7194	2.12303	0.501941	4.22964	2.34e-05	0.000902422	AT5G16340		AMP-dependent synthetase and ligase family protein
BnaCnng47320D	145.441	2.12271	0.52277	4.06052	4.9e-05	0.00161475	AT4G34138	UDP-GLUCOSYL TRANSFERASE 73B1 (UGT73B1)	UDP-glucosyl transferase 73B1
BnaC04g54580D	26.7166	2.12238	0.507426	4.18263	2.88e-05	0.00107242	AT2G30150		UDP-Glycosyltransferase superfamily protein
BnaC01g39660D	12.3145	2.12169	0.675126	3.14266	0.00167418	0.0217901	AT3G07800	THYMIDINE KINASE 1A (TK1A)	Encodes a thymidine kinase that salvages DNA precursors.
BnaC02g01660D	38.0029	2.11472	0.628864	3.36276	0.000771665	0.0126324
BnaAnng32550D	452.624	2.11005	0.353242	5.97338	2.32e-09	4.05e-07	AT2G32120	HEAT-SHOCK PROTEIN 70T-2 (HSP70T-2)	heat-shock protein 70T-2
BnaC03g07400D	17.2428	2.10923	0.650344	3.24326	0.0011817	0.0171118	AT5G15830	BASIC LEUCINE-ZIPPER 3 (bZIP3)	basic leucine-zipper 3
BnaA05g12830D	33.2651	2.10855	0.438418	4.80945	1.51e-06	9.77e-05	AT4G19645		TRAM, LAG1 and CLN8 (TLC) lipid-sensing domain containing protein
BnaAnng15990D	25.6137	2.10461	0.569329	3.69665	0.000218463	0.00499934	AT5G17760		P-loop containing nucleoside triphosphate hydrolases superfamily protein
BnaA08g11370D	96.9261	2.10383	0.577075	3.64568	0.000266682	0.0057888	AT4G34138	UDP-GLUCOSYL TRANSFERASE 73B1 (UGT73B1)	UDP-glucosyl transferase 73B1
BnaA10g23700D	20.2994	2.10363	0.508742	4.13496	3.55e-05	0.00126467	AT5G07250	RHOMBOID-LIKE PROTEIN 3 (RBL3)	RHOMBOID-like protein 3
BnaC06g40530D	1757.52	2.09921	0.620946	3.38066	0.000723127	0.012105	AT1G15690	AVP1	Encodes a H(+)-translocating (pyrophosphate-energized) inorganic pyrophosphatase (H(+)-PPase; EC 3.6.1.1) located in the vacuolar membrane. Expression is found in all tissues examined, including meristems and floral organ primordium. Expression is particularly enhanced in pollen, and is repressed by light. Over expression and loss of function phenotypes suggest AVP1 is involved in regulation of a…
BnaC04g56590D	1220.65	2.09725	0.208586	10.0546	8.77e-24	2.36e-20	AT2G38380		Peroxidase superfamily protein
BnaC01g35360D	594.06	2.09686	0.739618	2.83506	0.00458167	0.043959	AT3G16410	NSP4	Encodes a nitrile-specifier protein NSP4. NSP4 is one out of five (At3g16400/NSP1, At2g33070/NSP2, At3g16390/NSP3, At3g16410/NSP4 and At5g48180/NSP5) A. thaliana epithiospecifier protein (ESP) homologues that promote simple nitrile, but not epithionitrile or thiocyanate formation. The mRNA is cell-to-cell mobile.
BnaC02g30270D	29.5797	2.09545	0.644153	3.25303	0.0011418	0.0167202	AT5G43360	PHOSPHATE TRANSPORTER 1;3 (PHT1;3)	Encodes Pht1;3, a member of the Pht1 family of phosphate transporters which include: Pht1;1/At5g43350, Pht1;2/At5g43370, Pht1;3/At5g43360, Pht1;4/At2g38940, Pht1;5/At2g32830, Pht1;6/At5g43340, Pht1;7/At3g54700, Pht1;8/At1g20860, Pht1;9/At1g76430 (Plant Journal 2002, 31:341).
BnaC01g32860D	186.764	2.09132	0.222016	9.4197	4.52e-21	7.63e-18	AT3G19990		E3 ubiquitin-protein ligase
BnaA03g47960D	11.1797	2.09007	0.675077	3.09604	0.00196123	0.024387	AT4G26330	UNFERTILIZED EMBRYO SAC 17 (UNE17)	Subtilisin-like serine endopeptidase family protein
BnaC03g21650D	70.7237	2.08868	0.351206	5.94716	2.73e-09	4.67e-07	AT2G38800		Plant calmodulin-binding protein-like protein
BnaC07g27220D	140.964	2.08831	0.562411	3.71314	0.000204704	0.0047676	AT5G49450	BASIC LEUCINE-ZIPPER 1 (bZIP1)	Encodes a transcription activator is a positive regulator of plant tolerance to salt, osmotic and drought stresses.
BnaA02g03140D	910.152	2.08798	0.394469	5.29314	1.2e-07	1.21e-05	AT1G66200	GLUTAMINE SYNTHASE CLONE F11 (GSR2)	encodes a cytosolic glutamate synthetase, this enzyme has low affinity with substrate ammonium
BnaC03g05820D	40.544	2.08753	0.750456	2.78168	0.00540785	0.0491656	AT5G13330	ERF113	encodes a member of the ERF (ethylene response factor) subfamily B-4 of ERF/AP2 transcription factor family. The protein contains one AP2 domain. There are 7 members in this subfamily.
BnaA05g16890D	86.5467	2.08686	0.487739	4.27863	1.88e-05	0.000756596	AT3G22800		Leucine-rich repeat (LRR) family protein
BnaA02g20350D	20.946	2.08669	0.559737	3.72798	0.000193021	0.00456977	AT4G01430	USUALLY MULTIPLE ACIDS MOVE IN AND OUT TRANSPORTERS 29 (UMAMIT29)	Encodes a plasma membrane-localized amino acid transporter likely involved in amino acid export in the developing seed.
BnaA08g10190D	26.7915	2.08282	0.537119	3.87776	0.000105422	0.0029302	AT1G53360		F-box/associated interaction domain protein
BnaAnng28770D	54.8466	2.08144	0.389978	5.33732	9.43e-08	9.83e-06	AT2G32680	RECEPTOR LIKE PROTEIN 23 (RLP23)	receptor like protein 23
BnaA01g24420D	41.785	2.07687	0.379328	5.47515	4.37e-08	5.22e-06	AT3G22880	DISRUPTION OF MEIOTIC CONTROL 1 (DMC1)	Expression of the AtDMC1 is restricted to pollen mother cells in anthers and to megaspore mother cells in ovules. Similar to meiosis-specific yeast DMC gene.
BnaC05g21730D	116.76	2.07634	0.446117	4.65426	3.25e-06	0.000184483	AT1G28260		Telomerase activating protein Est1
BnaC04g47640D	110.933	2.0706	0.429665	4.81911	1.44e-06	9.36e-05	AT2G41380		S-adenosyl-L-methionine-dependent methyltransferases superfamily protein
BnaA09g05280D	44.3909	2.07045	0.665505	3.1111	0.00186393	0.0235439	AT5G23490		hypothetical protein
BnaC05g28620D	169.367	2.06909	0.439723	4.70543	2.53e-06	0.000150226	AT1G32450	NRT1/ PTR FAMILY 7.3 (NPF7.3)	Transmembrane nitrate transporter. Involved in xylem transport of nitrate from root to shoot. Induced in response to high and low concentrations of nitrate. Not involved in nitrate uptake. Expressed in root pericycle cells under the control of MYB59. Also functions as a proton-coupled H+/K+ antiporter for K+ loading into the xylem.
BnaC03g27600D	23.0181	2.06751	0.476053	4.34304	1.41e-05	0.000600584	AT5G50020		DHHC-type zinc finger family protein
BnaC04g09220D	67.3174	2.06492	0.336463	6.13715	8.4e-10	1.69e-07	AT2G36090		F-box family protein
BnaC02g15840D	22.8697	2.06278	0.499557	4.12922	3.64e-05	0.00129279	AT5G51330	SWITCH1 (SWI1)	Encodes novel protein involved in sister chromatid cohesion and meiotic chromosome organization during both male and female meiosis. Gene has two alternate transcripts which produce two similar proteins, one 57 aa shorter than the other.
BnaC04g13300D	32.4548	2.05951	0.620733	3.31786	0.000907098	0.0141588	AT2G31085	CLAVATA3/ESR-RELATED 6 (CLE6)	Member of a large family of putative ligands homologous to the Clavata3 gene. Consists of a single exon. Can replace CLV3 function in vivo.
BnaC01g34200D	21.6041	2.05948	0.529701	3.88799	0.000101076	0.00284036	AT3G18390	EMBRYO DEFECTIVE 1865 (EMB1865)	CRS1 / YhbY (CRM) domain-containing protein
BnaA04g11270D	27.7093	2.05777	0.624759	3.29371	0.000988755	0.0150479	AT2G38870		Predicted to encode a PR (pathogenesis-related) peptide that belongs to the PR-6 proteinase inhibitor family. Six putative PR-6-type protein encoding genes are found in Arabidopsis: At2g38900, At2g38870, At5g43570, At5g43580, At3g50020 and At3g46860.
BnaA03g08390D	110.394	2.05574	0.547382	3.75559	0.000172935	0.00421316	AT5G22090	ENHANCER OF ABA CO-RECEPTOR 1 (EAR1)	EAR1 is a negative regulator of ABA signaling that enhances the activity of all six clade A PP2Cs (ABI1, ABI2, HAB1, HAB2, AHG1, AHG3) by interacting with and releasing the N-terminal autoinhibition of these proteins. EAR1 indirectly affects OST1 activity through enhancing ABI1 activity. The EAR1 141-287 fragment is sufficient for the functioning of EAR1 in ABA responses; the 131-248 region harbo…
BnaA01g20370D	29.7042	2.05495	0.449704	4.56956	4.89e-06	0.000257051	AT3G47990	SUGAR-INSENSITIVE 3 (SIS3)	SUGAR-INSENSITIVE 3
BnaC02g00800D	843.477	2.05074	0.388252	5.28198	1.28e-07	1.26e-05	AT5G09590	MITOCHONDRIAL HSO70 2 (MTHSC70-2)	heat shock protein 70 (Hsc70-5); nuclear
BnaC01g14090D	57.9881	2.04871	0.350738	5.84114	5.18e-09	8.14e-07	AT4G22690	CYTOCHROME P450, FAMILY 706, SUBFAMILY A, POLYPEPTIDE 1 (CYP706A1)	member of CYP706A The mRNA is cell-to-cell mobile.
BnaC05g01480D	21.7145	2.04869	0.524522	3.90582	9.39e-05	0.00268851	AT1G02860	NITROGEN LIMITATION ADAPTATION (NLA)	Encodes a ubiquitin E3 ligase with RING and SPX domains that is involved in mediating immune responses and mediates degradation of PHT1s at plasma membranes. Targeted by MIR827. Ubiquitinates PHT1;3, PHT1;2, PHT1;1/AtPT1 and PHT1;4/AtPT2.
BnaA02g29320D	40.9095	2.04731	0.502548	4.07387	4.62e-05	0.00154035	AT3G28500		60S acidic ribosomal protein family
BnaC02g12750D	16750.3	2.04495	0.568147	3.59933	0.00031904	0.00660953	AT5G56030	HEAT SHOCK PROTEIN 81-2 (HSP81-2)	A member of heat shock protein 90 (HSP90) gene family. Expressed in all tissues and abundant in root apical meristem, pollen and tapetum. Expression is NOT heat-induced but induced by IAA and NaCl. Interacts with HsfA1d in the cytosol and the nucleus and negatively regulates HsfA1d. Did not bind to AtHsfA4c. The mRNA is cell-to-cell mobile.
BnaA03g53540D	27.0451	2.04183	0.485015	4.20983	2.56e-05	0.000971424	AT3G48010	CYCLIC NUCLEOTIDE-GATED CHANNEL 16 (CNGC16)	member of Cyclic nucleotide gated channel family
BnaC05g14570D	33.2314	2.04099	0.467528	4.3655	1.27e-05	0.000553675	AT1G18870	ISOCHORISMATE SYNTHASE 2 (ICS2)	Encodes a protein with isochorismate synthase activity involved in phylloquinone biosynthesis. Mutant studies of this gene's function suggest that its function is redundant with that of ICS1 (AT1G7410).
BnaA01g00600D	11.7404	2.03897	0.661488	3.08239	0.00205343	0.0251469	AT4G37310	CYTOCHROME P450, FAMILY 81, SUBFAMILY H, POLYPEPTIDE 1 (CYP81H1)	member of CYP81H
BnaC02g19250D	217.569	2.03825	0.189405	10.7613	5.24e-27	2.38e-23
BnaC04g40400D	194.003	2.03792	0.371649	5.48345	4.17e-08	5.04e-06	AT2G29310		NAD(P)-binding Rossmann-fold superfamily protein
BnaA06g17950D	76.2562	2.03652	0.472111	4.31364	1.61e-05	0.000666083	AT3G46640	PHYTOCLOCK 1 (PCL1)	Encodes a myb family transcription factor with a single Myb DNA-binding domain (type SHAQKYF) that is unique to plants and is essential for circadian rhythms, specifically for transcriptional regulation within the circadian clock. LUX is required for normal rhythmic expression of multiple clock outputs in both constant light and darkness. It is coregulated with TOC1 and seems to be repressed by C…
BnaA03g10000D	19.638	2.03322	0.546757	3.71868	0.000200265	0.00468824	AT5G57920	EARLY NODULIN-LIKE PROTEIN 10 (ENODL10)	early nodulin-like protein 10
BnaA07g22330D	39.8239	2.03315	0.414534	4.90465	9.36e-07	6.62e-05	AT1G74250		DNAJ heat shock N-terminal domain-containing protein
BnaC01g40400D	93.6451	2.0331	0.521847	3.89597	9.78e-05	0.00276804	AT3G03870		transmembrane protein
BnaC03g70470D	11.7252	2.03249	0.674954	3.01131	0.00260127	0.0296719
BnaC03g29360D	50.3721	2.03004	0.607062	3.34405	0.000825655	0.0132571	AT4G11360	RING-H2 FINGER A1B (RHA1B)	Encodes a putative RING-H2 finger protein RHA1b. The mRNA is cell-to-cell mobile.
BnaA03g54880D	324.243	2.02694	0.355168	5.70699	1.15e-08	1.61e-06	AT3G09390	METALLOTHIONEIN 2A (MT2A)	metallothionein, binds to and detoxifies excess copper and other metals, limiting oxidative damage
BnaA01g31080D	26.7389	2.02594	0.542573	3.73395	0.000188496	0.00449651	AT3G11280		Putative transcription factors interacting with the gene product of VHA-B1 (vacuolar ATPase subunit B1; as shown through yeast two-hybrid assay).
BnaC09g28840D	13.2973	2.0253	0.615992	3.28787	0.00100949	0.0152649
BnaA05g08260D	29.3829	2.02338	0.484232	4.17853	2.93e-05	0.0010865	AT2G35910	ATL70)	ATL= Arabidopsis Toxicos en Levadura.RING/U-box superfamily protein
BnaC08g06150D	771.985	2.01943	0.348975	5.78677	7.18e-09	1.08e-06	AT5G28010		Polyketide cyclase/dehydrase and lipid transport superfamily protein
BnaC06g06440D	77.6802	2.01759	0.601439	3.35461	0.000794781	0.0128964	AT1G53625		hypothetical protein
BnaA04g06100D	54.4594	2.01633	0.45693	4.41277	1.02e-05	0.000469459	AT4G14270		Protein containing PAM2 motif which mediates interaction with the PABC domain of polyadenyl binding proteins.
BnaC01g15840D	40.6234	2.01545	0.388107	5.19303	2.07e-07	1.92e-05	AT4G24015	ATL82)	ATL= Arabidopsis Toxicos en Levadura.RING/U-box superfamily protein
BnaA03g05520D	13.9297	2.01236	0.648715	3.10207	0.0019217	0.0240372	AT4G22390		F-box associated ubiquitination effector family protein
BnaCnng08320D	35.9661	2.01091	0.548675	3.66503	0.000247314	0.0054888	AT4G11320	CYSTEINE PROTEASE 2 (CP2)	Papain family cysteine protease
BnaA03g00800D	16.1889	2.01012	0.673119	2.98628	0.00282393	0.0313208	AT5G03230		senescence regulator (Protein of unknown function, DUF584)
BnaAnng36510D	44.8462	2.00958	0.421858	4.76365	1.9e-06	0.000118704	AT4G34930		PLC-like phosphodiesterases superfamily protein
BnaC07g11480D	53.7593	2.00515	0.563782	3.55661	0.000375673	0.00746342	AT1G27420		Galactose oxidase/kelch repeat superfamily protein
BnaA10g08350D	30.1553	2.00151	0.441246	4.53604	5.73e-06	0.000292615	AT5G54530		serine protease, putative (Protein of unknown function, DUF538)
BnaC06g02310D	27.2132	2.00017	0.509922	3.9225	8.76e-05	0.00254849	AT1G48880	TRICHOME BIREFRINGENCE-LIKE 7 (TBL7)	Encodes a member of the TBL (TRICHOME BIREFRINGENCE-LIKE) gene family containing a plant-specific DUF231 (domain of unknown function) domain. TBL gene family has 46 members, two of which (TBR/AT5G06700 and TBL3/AT5G01360) have been shown to be involved in the synthesis and deposition of secondary wall cellulose, presumably by influencing the esterification state of pectic polymers. A nomenclature…
BnaA09g42030D	1008.34	1.99938	0.14974	13.3524	1.15e-40	1.69e-36	AT2G23350	POLY(A) BINDING PROTEIN 4 (PAB4)	polyadenylate-binding protein, putative / PABP, putative.Member of the Class II family of PABP proteins. Highly and ubiquitously expressed. The mRNA is cell-to-cell mobile.
BnaA09g25790D	13.5965	1.99901	0.686672	2.91117	0.00360084	0.0370616
BnaA09g26480D	1257.76	1.99595	0.356639	5.59654	2.19e-08	2.88e-06	AT1G30070		SGS domain-containing protein
BnaA04g22670D	19.3506	1.99132	0.572147	3.48044	0.000500592	0.0092109
BnaC05g33740D	124.31	1.99001	0.40576	4.9044	9.37e-07	6.62e-05	AT3G19200		hypothetical protein
BnaA02g15250D	45.2928	1.98949	0.420312	4.73337	2.21e-06	0.00013488	AT1G70870		Polyketide cyclase/dehydrase and lipid transport superfamily protein
BnaCnng67360D	122.522	1.98916	0.298977	6.65323	2.87e-11	8.55e-09
BnaA07g23090D	213.29	1.98849	0.279471	7.11519	1.12e-12	4.46e-10	AT1G72360	ETHYLENE RESPONSE FACTOR 73 (ERF73)	Encodes a member of the ERF (ethylene response factor) subfamily B-2 of ERF/AP2 transcription factor family. The protein contains one AP2 domain. There are 5 members in this subfamily including RAP2.2 AND RAP2.12.
BnaA10g21440D	45.2994	1.98408	0.548266	3.61882	0.000295951	0.00626975	AT5G10970		C2H2 and C2HC zinc fingers superfamily protein
BnaC09g05530D	20.7446	1.9827	0.512209	3.87088	0.000108445	0.00299308	AT5G62200	EMBRYO-SPECIFIC PROTEIN 3B (ATS3B)	Embryo-specific protein 3, (ATS3)
BnaA07g28050D	257.594	1.978	0.429115	4.60948	4.04e-06	0.000218146	AT1G69523		S-adenosyl-L-methionine-dependent methyltransferases superfamily protein
BnaA08g00970D	49.0714	1.97417	0.43072	4.58342	4.57e-06	0.000242745	AT1G53940	GDSL-MOTIF LIPASE 2 (GLIP2)	Encodes a lipase, has in vitro lipase activity with p-nitrophenyl acetate and p-nitrophenyl butyrate, gene expression induced by hormones, negatively regulates auxin signaling, involved in disease resistance
BnaA03g52910D	10.4501	1.97212	0.693543	2.84355	0.00446145	0.0431561	AT4G34580	CAN OF WORMS1 (COW1)	Encodes COW1 (can of worms1), a phosphatidylinositol transfer protein essential for root hair tip growth. The N-terminus of the COW1 protein is 32% identical to an essential phosphatidylinositol transfer protein (PITP), the yeast Sec14 protein (sec14p) while the C-terminus is 34.5% identical to a late nodulin of Lotus japonicus, Nlj16. Expression of COW1 complements the growth defect associated w…
BnaC06g32880D	249.555	1.97072	0.24426	8.06814	7.14e-16	5.14e-13	AT1G66570	SUCROSE-PROTON SYMPORTER 7 (SUC7)	sucrose-proton symporter 7
BnaA07g04240D	202.967	1.97067	0.360957	5.45958	4.77e-08	5.58e-06	AT2G15480	UDP-GLUCOSYL TRANSFERASE 73B5 (UGT73B5)	UDP-glucosyl transferase 73B5
BnaA08g14520D	329.543	1.97027	0.314051	6.27374	3.52e-10	7.89e-08	AT4G25300		2-oxoglutarate (2OG) and Fe(II)-dependent oxygenase superfamily protein
BnaA03g34760D	163.981	1.96984	0.322283	6.11215	9.83e-10	1.94e-07	AT3G17800		mRNA level of the MEB5.2 gene (At3g17800) remains unchanged after cutting the inflorescence stem
BnaA07g22770D	19.9972	1.96899	0.647958	3.03877	0.00237547	0.0279158	AT5G03100		F-box/RNI-like superfamily protein, expressed in the peroxisome.
BnaA05g27090D	366.148	1.96868	0.353889	5.56298	2.65e-08	3.44e-06	AT5G18810	SC35-LIKE SPLICING FACTOR 28 (SCL28)	encodes an SC35-like splicing factor of 28 kD localized to the nuclear specks. Barta et al (2010) have proposed a nomenclature for Serine/Arginine-Rich Protein Splicing Factors (SR proteins): Plant Cell. 2010, 22:2926.
BnaCnng62710D	17.8135	1.96661	0.577981	3.40256	0.000667578	0.011429	AT5G62470	MYB DOMAIN PROTEIN 96 (MYB96)	Encodes a R2R3 type Myb transcription factor whose expression is strongly induced by abscisic acid. Mediates abscisic acid signaling during drought stress response.
BnaA01g03010D	60.7736	1.96563	0.656338	2.99484	0.0027459	0.0307691	AT4G34138	UDP-GLUCOSYL TRANSFERASE 73B1 (UGT73B1)	UDP-glucosyl transferase 73B1
BnaA05g03760D	148.367	1.96556	0.494137	3.97777	6.96e-05	0.00212782	AT2G44130	KISS ME DEADLY 3 (KMD3)	Encodes a member of a family of F-box proteins, called the KISS ME DEADLY (KMD) family. Component of SCF ubiquitin protein ligase, interacts with phenylalanine ammonia-lyase. AtKFB39 is a homolog of previously identified AtKFB50 (At3g59940) and specifically interacts with Arabidopsis PAL3 and PAL4 in vitro. In planta, together with AtKFB01, KFB20 and KFB50, it regulates PAL protein stability thus…
BnaA10g03700D	52.8263	1.9655	0.357187	5.50272	3.74e-08	4.62e-06	AT1G05540	DUF295 ORGANELLAR A 1 (ATDOA1)	hypothetical protein (DUF295)
BnaCnng05190D	163.467	1.96513	0.29018	6.7721	1.27e-11	4.12e-09	AT2G33830	DORMANCY ASSOCIATED GENE 2 (DRM2)	Negative regulator of local and systemic acquired resistance; target of FLD for activation of SAR.
BnaC02g10070D	477.851	1.96496	0.396183	4.95974	7.06e-07	5.27e-05	AT3G46460	UBIQUITIN-CONJUGATING ENZYME 13 (UBC13)	May function together with UBC7 and UBC14 in the plant READ pathway, required in plant responses to multiple stress conditions.
BnaC05g38540D	2501.82	1.96364	0.617259	3.18122	0.00146656	0.0198762	AT3G14990	DJ-1 HOMOLOG A (DJ1A)	Encodes a homolog of animal DJ-1 superfamily protein. In the A. thaliana genome, three genes encoding close homologs of human DJ-1 were identified AT3G14990 (DJ1A), AT1G53280 (DJ1B) and AT4G34020 (DJ1C). Among the three homologs, DJ1C is essential for chloroplast development and viability. It exhibits glyoxalase activity towards glyoxal and methylglyoxal. The mRNA is cell-to-cell mobile.
BnaA10g03710D	10.7214	1.96325	0.691279	2.84002	0.00451102	0.043486	AT1G05550	DUF295 ORGANELLAR A 2 ATDOA2	DUF295 domain protein of unknown function. Expressed in ovule integuments and nucellus.
BnaA04g00910D	473.154	1.96044	0.445922	4.39638	1.1e-05	0.000497033	AT3G61060	PHLOEM PROTEIN 2-A13 (PP2-A13)	phloem protein 2-A13
BnaA06g29020D	23.0442	1.95891	0.661534	2.96117	0.00306473	0.0332626	AT5G27980		Seed maturation protein
BnaA01g23290D	17.5892	1.95874	0.619851	3.16002	0.00157758	0.020878	AT3G24070		Zinc knuckle (CCHC-type) family protein
BnaA05g22970D	519.239	1.95726	0.19317	10.1323	3.97e-24	1.3e-20	AT3G17020		Adenine nucleotide alpha hydrolases-like superfamily protein
BnaA02g20310D	18.8929	1.95322	0.575108	3.39627	0.000683104	0.0116139	AT4G00895		ATPase, F1 complex, OSCP/delta subunit protein
BnaC09g47040D	485.458	1.95301	0.319447	6.11373	9.73e-10	1.93e-07	AT5G09570	AT12CYS-2	Twin CX9C domain protein. Induced by low phosphate or iron, drought and heat stress. Loss of both At12cys-1 and At12cys-2 lead to enhanced tolerance to drought and light stress and increased anti-oxidant capacity.
BnaC03g19180D	42.0601	1.95285	0.371997	5.24963	1.52e-07	1.48e-05	AT2G34810	BBE16	FAD-binding Berberine family protein
BnaA01g29440D	89.4421	1.9517	0.396596	4.92112	8.61e-07	6.15e-05	AT1G28030		2-oxoglutarate (2OG) and Fe(II)-dependent oxygenase superfamily protein
BnaA05g16650D	15.6417	1.9507	0.670351	2.90996	0.0036147	0.0371496
BnaA01g27270D	33.3361	1.94865	0.419367	4.64665	3.37e-06	0.00018907	AT3G17180	SERINE CARBOXYPEPTIDASE-LIKE 33 (scpl33)	serine carboxypeptidase-like 33
BnaC01g03890D	126.484	1.94622	0.29742	6.54368	6e-11	1.68e-08	AT4G34480		O-Glycosyl hydrolases family 17 protein
BnaC05g37610D	15.9175	1.94546	0.592921	3.28115	0.00103384	0.0155733	AT2G11200		F-box family protein
BnaA08g02780D	16.2437	1.94382	0.630271	3.0841	0.00204166	0.0250392	AT1G49320	UNKNOWN SEED PROTEIN LIKE 1 (USPL1)	Encodes USPL1, a BURP domain protein targeted to the protein storage vacuoles. Overexpression of USPL1 affects seed development, protein storage vacuoles and lipid vesicles morphology and function.
BnaCnng67300D	274.453	1.94242	0.321343	6.04471	1.5e-09	2.8e-07	AT1G30760	BERBERINE BRIDGE ENZYME-LIKE 13 (ATBBE-LIKE 13)	Encodes a BBE-like enzyme that acts in monolignol metabolism by catalyzing the oxidation of aromatic allylic alcohols, such as coumaryl-, sinapyl-, and coniferyl alcohol, to the corresponding aldehydes. The mRNA is cell-to-cell mobile.
BnaC03g19900D	55.7648	1.93947	0.36546	5.30693	1.11e-07	1.14e-05	AT2G36120	DEFECTIVELY ORGANIZED TRIBUTARIES 1 (DOT1)	Encodes a glycine rich protein that is involved in leaf vascular patterning. dot1 mutants have an aberrant open-class venation pattern in leaves and cotyledons, as well as several other leaf development defects. The mRNA is cell-to-cell mobile.
BnaCnng41950D	60.1436	1.93803	0.468865	4.13345	3.57e-05	0.00127226	AT4G08300	USUALLY MULTIPLE ACIDS MOVE IN AND OUT TRANSPORTERS 17 (UMAMIT17)	nodulin MtN21-like transporter family protein
BnaC05g17000D	237.846	1.93752	0.342454	5.65776	1.53e-08	2.08e-06	AT1G21680		DPP6 N-terminal domain-like protein
BnaA03g26510D	839.679	1.9372	0.349365	5.54492	2.94e-08	3.77e-06	AT4G01870		tolB protein-like protein
BnaA02g20360D	21.0349	1.93713	0.610579	3.17261	0.00151073	0.020321	AT4G01430	USUALLY MULTIPLE ACIDS MOVE IN AND OUT TRANSPORTERS 29 (UMAMIT29)	Encodes a plasma membrane-localized amino acid transporter likely involved in amino acid export in the developing seed.
BnaCnng27240D	27.8296	1.93678	0.454804	4.2585	2.06e-05	0.00081691	AT2G18050	HISTONE H1-3 (HIS1-3)	encodes a structurally divergent linker histone whose gene expression is induced by dehydration and ABA. The mRNA is cell-to-cell mobile.
BnaAnng38220D	12.5547	1.93631	0.647336	2.9912	0.00277883	0.0310262
BnaA05g00770D	250.762	1.9346	0.251993	7.6772	1.63e-14	9.42e-12	AT1G02500	S-ADENOSYLMETHIONINE SYNTHETASE 1 (SAM1)	encodes a S-adenosylmethionine synthetase. SAM1 is regulated by protein S-nitrosylation. The covalent binding of nitric oxide (NO) to the Cys114 residue inhibits the enzyme activity.
BnaC04g33570D	18.0332	1.9336	0.665704	2.9046	0.00367722	0.0376329	AT2G21330	FRUCTOSE-BISPHOSPHATE ALDOLASE 1 (FBA1)	fructose-bisphosphate aldolase 1
BnaA01g11010D	63.0477	1.93356	0.311089	6.21545	5.12e-10	1.09e-07	AT4G20860	BBE22	involved in the generation of H2O2 from reduced compounds
BnaC07g10260D	16.9172	1.93309	0.591846	3.26621	0.00108997	0.0161654	AT1G28570		SGNH hydrolase-type esterase superfamily protein
BnaC02g39310D	480.464	1.93192	0.349458	5.52835	3.23e-08	4.11e-06	AT5G28770	BZO2H3	BASIC LEUCINE ZIPPER protein which regulates the circadian oscillator gene PSEUDO RESPONSE REGULATOR7 (PRR7) to change the circadian phase in response to sugars. It upregulates PRR7 in response to low energy. bZIP63 and PRR7 are required for correct oscillator phase under light/dark cycles. bZIP protein BZO2H3 mRNA, partial cds
BnaC09g02380D	23.7568	1.92692	0.527193	3.65505	0.000257128	0.00563526	AT5G48410	GLUTAMATE RECEPTOR 1.3 (GLR1.3)	member of Putative ligand-gated ion channel subunit family
BnaC03g03510D	491.156	1.92528	0.440243	4.37323	1.22e-05	0.000539202	AT5G08350		Mutants have decreased tolerance to cold and oxidative stress. Gene expression induced by drought and ABA.
BnaC07g50260D	15.608	1.92491	0.590415	3.26027	0.00111305	0.0164025	AT4G23660	POLYPRENYLTRANSFERASE 1 (PPT1)	Encodes para-hydroxy benzoate polyprenyl diphosphate transferase. The enzyme was shown to be able to use a wide range of prenyl substrates : from GPP (C10) to decaprenyl diphosphate (C50).
BnaAnng03530D	100.916	1.9249	0.335447	5.73832	9.56e-09	1.38e-06	AT3G44990	XYLOGLUCAN ENDOTRANSGLUCOSYLASE/HYDROLASE 31 (XTH31)	Encodes a xyloglucan endotransglycosylase/hydrolase. Protein sequence and phylogenetic analysis indicates that this enzyme resides in Group III-A of the XTH family, with high similarity to Tropaeolum majus (nasturtium) xyloglucanase 1 (TmNXG1).Enzyme kinetic analysis indicates predominant xyloglucan endo-hydrolase activity (EC 3.2.1.151) with only limited potential to act as a xyloglucan endo-tra…
BnaC09g09850D	32.1321	1.92365	0.448109	4.29283	1.76e-05	0.000718586	AT2G19130		S-locus lectin protein kinase family protein
BnaCnng25280D	99.4327	1.92199	0.473445	4.05958	4.92e-05	0.00161943	AT4G10720		Ankyrin repeat family protein
BnaA08g07510D	24.4727	1.92095	0.511055	3.7588	0.000170733	0.00417289	AT4G14020		Rapid alkalinization factor (RALF) family protein
BnaC09g31740D	422.323	1.92076	0.326505	5.8828	4.03e-09	6.55e-07	AT5G55180		O-Glycosyl hydrolases family 17 protein
BnaC04g37570D	22.8462	1.91911	0.559614	3.42935	0.000605018	0.0106591	AT2G32680	RECEPTOR LIKE PROTEIN 23 (RLP23)	receptor like protein 23
BnaC04g40420D	487.946	1.91744	0.296529	6.46629	1e-10	2.64e-08	AT2G29310		NAD(P)-binding Rossmann-fold superfamily protein
BnaC09g52180D	33.3521	1.91578	0.595378	3.21775	0.00129199	0.0182298	AT5G46730		glycine-rich protein
BnaA09g19700D	24.0165	1.91539	0.576782	3.32082	0.000897543	0.0140668	AT3G26100		Regulator of chromosome condensation (RCC1) family protein
BnaC08g36640D	826.811	1.91446	0.233455	8.20055	2.39e-16	1.94e-13	AT2G19590	ACC OXIDASE 1 (ACO1)	encodes a protein whose sequence is similar to 1-aminocyclopropane-1-carboxylate oxidase
BnaA04g23610D	57.4163	1.91086	0.577206	3.31053	0.000931191	0.0144281	AT2G40900	USUALLY MULTIPLE ACIDS MOVE IN AND OUT TRANSPORTERS 11 (UMAMIT11)	Encodes a plasma membrane-localized amino acid transporter likely involved in amino acid export in the developing seed.
BnaAnng16800D	11.7032	1.9102	0.640973	2.98015	0.00288106	0.0317561	AT3G02245		transmembrane protein
BnaA08g09350D	63.5907	1.90867	0.34828	5.48027	4.25e-08	5.1e-06	AT4G19840	PHLOEM PROTEIN 2-A1 (PP2-A1)	encodes a phloem lectin, similar to phloem lectin in cucumber and celery. Gene is expressed in the phloem, predominantly in the companion cells. The mRNA is cell-to-cell mobile.
BnaA07g28080D	30.8881	1.90803	0.651878	2.92698	0.00342274	0.0356923	AT1G69530	EXPANSIN A1 (EXPA1)	Member of Alpha-Expansin Gene Family. Naming convention from the Expansin Working Group (Kende et al, Plant Mol Bio). Involved in the formation of nematode-induced syncytia in roots of Arabidopsis thaliana.
BnaC05g38240D	52.8702	1.90777	0.506284	3.76817	0.000164447	0.00406228	AT3G15353	METALLOTHIONEIN 3 (MT3)	metallothionein, binds to and detoxifies excess copper and other metals, limiting oxidative damage
BnaC02g03840D	12.2763	1.90772	0.669005	2.85157	0.00435038	0.0423802	AT5G11500		coiled-coil protein
BnaCnng22440D	18.1149	1.90586	0.678696	2.80813	0.00498306	0.0466073	AT1G77885		hypothetical protein
BnaA09g28290D	19.5005	1.90452	0.653429	2.91466	0.00356075	0.0367936	AT1G24575		DEAD-box ATP-dependent RNA helicase-like protein
BnaC08g34980D	21.7009	1.9033	0.600875	3.16755	0.00153729	0.0205706	AT4G21105		cytochrome-c oxidase/ electron carrier
BnaC03g15280D	25.1455	1.90237	0.468056	4.0644	4.82e-05	0.00159256	AT5G53045		transcription factor
BnaA07g24380D	92.2879	1.90039	0.507779	3.74256	0.000182157	0.00437354	AT1G69050		hypothetical protein
BnaCnng23930D	37.9006	1.89755	0.63285	2.99843	0.00271377	0.0305145	AT1G64940	CYTOCHROME P450, FAMILY 87, SUBFAMILY A, POLYPEPTIDE 6 (CYP89A6)	member of CYP89A
BnaA02g01990D	18.4129	1.89714	0.588056	3.22613	0.00125478	0.0178712	AT5G14070	ROXY2	Encodes a member of the CC-type glutaredoxin (ROXY) family that has been shown to interact with the transcription factor TGA2 and suppress ORA59 promoter activity. ROXY2, together with ROXY1 (AT3G02000), controls anther development. roxy1 roxy2 double mutants are sterile and do not produce pollen.
BnaC02g21150D	55.0417	1.89703	0.653731	2.90185	0.00370968	0.0378753	AT1G72200	(ATL11)	ATL= Arabidopsis Toxicos en Levadura.RING/U-box superfamily protein
BnaC02g28690D	20.4657	1.89528	0.533919	3.54976	0.00038558	0.00761365	AT2G37710	L-TYPE LECTIN RECEPTOR KINASE IV.1 (LECRK-IV.1)	Induced in response to Salicylic acid. The mRNA is cell-to-cell mobile.
BnaC08g12350D	23.1266	1.8941	0.512138	3.69842	0.00021695	0.00497435	AT4G26890	MITOGEN-ACTIVATED PROTEIN KINASE KINASE KINASE 16 (MAPKKK16)	Member of MEKK subfamily. Involved in wound response signaling. Interacts with At5g40440, and activates At1g59580.
BnaA08g21450D	60.7496	1.89282	0.606639	3.12018	0.0018074	0.023007	AT1G21120	INDOLE GLUCOSINOLATE O-METHYLTRANSFERASE 2 (IGMT2)	O-methyltransferase family protein
BnaA09g49870D	231.046	1.89238	0.424429	4.45865	8.25e-06	0.000392229	AT1G06570	PHYTOENE DESATURATION 1 (PDS1)	Mutation of the PDS1 locus disrupts the activity of p-hydroxyphenylpyruvate dioxygenase (HPPDase), the first committed step in the synthesis of both plastoquinone and tocopherols in plants.
BnaC08g19680D	15.1445	1.89083	0.66762	2.8322	0.00462296	0.0442187
BnaC02g14580D	58.2899	1.88975	0.385217	4.90569	9.31e-07	6.59e-05	AT5G53110	ATL96)	ATL= Arabidopsis Toxicos en Levadura.RING/U-box superfamily protein
BnaA07g31490D	24.718	1.88768	0.614152	3.07364	0.00211468	0.0257104	AT1G74370		RING/U-box superfamily protein
BnaC04g26730D	651.498	1.88711	0.354277	5.32663	1e-07	1.03e-05	AT3G53980		Bifunctional inhibitor/lipid-transfer protein/seed storage 2S albumin superfamily protein
BnaA06g00810D	65.6914	1.88534	0.517453	3.6435	0.000268959	0.00582752	AT1G53625		hypothetical protein
BnaA05g25230D	45.5977	1.88384	0.483404	3.89703	9.74e-05	0.0027573	AT3G14210	EPITHIOSPECIFIER MODIFIER 1 (ESM1)	A semidominant QTL which has an epistatic effect on the Epithiospecifier gene. Represses nitrile formation and favors isothiocyanate production during glucosinolate hydrolysis. The functional allele deters the insect herbivory T. ni.
BnaC03g49950D	87.089	1.87779	0.294205	6.38258	1.74e-10	4.36e-08	AT5G64240	METACASPASE 3 (MC3)	Encodes a type I metacaspase. Two Arabidopsis metacaspases, AT1G02170 (MC1) and AT4G25110 (MC2) antagonistically control programmed cell death in Arabidopsis. MC1 is a positive regulator of cell death and requires conserved caspase-like putative catalytic residues for its function. MC2 negatively regulates cell death. This function is independent of the putative catalytic residues. A third type I…
BnaA04g22000D	1522.81	1.87761	0.383239	4.89931	9.62e-07	6.75e-05	AT2G38380		Peroxidase superfamily protein
BnaA03g17620D	299.219	1.87709	0.266072	7.05482	1.73e-12	6.63e-10	AT2G38180		SGNH hydrolase-type esterase superfamily protein
BnaAnng07990D	23.6828	1.87572	0.568033	3.30214	0.000959508	0.0147316	AT5G47910	RESPIRATORY BURST OXIDASE HOMOLOGUE D (RBOHD)	NADPH/respiratory burst oxidase protein D (RbohD).Interacts with AtrbohF gene to fine tune the spatial control of ROI production and hypersensitive response to cell in and around infection site. The mRNA is cell-to-cell mobile.
BnaA02g31000D	438.193	1.87559	0.317077	5.91526	3.31e-09	5.51e-07	AT5G28770	BZO2H3	BASIC LEUCINE ZIPPER protein which regulates the circadian oscillator gene PSEUDO RESPONSE REGULATOR7 (PRR7) to change the circadian phase in response to sugars. It upregulates PRR7 in response to low energy. bZIP63 and PRR7 are required for correct oscillator phase under light/dark cycles. bZIP protein BZO2H3 mRNA, partial cds
BnaA03g47840D	15.9391	1.87456	0.651809	2.87593	0.00402839	0.0401863	AT3G52840	BGAL2	beta-galactosidase 2
BnaC01g30100D	34.8152	1.87238	0.425977	4.3955	1.11e-05	0.000498657	AT3G24420	D14-LIKE2 (DLK2)	DLK2 is a divergent member of the DWARF14 family. It's expression is dependent on D14 and KAI2 but it does not appear to play a role in stringolactone metabolism.
BnaC08g35570D	35.2399	1.87235	0.533412	3.51014	0.000447863	0.00849746	AT2G21560		nucleolar-like protein
BnaCnng69770D	27.4539	1.87079	0.475858	3.93141	8.44e-05	0.00247294	AT4G01430	USUALLY MULTIPLE ACIDS MOVE IN AND OUT TRANSPORTERS 29 (UMAMIT29)	Encodes a plasma membrane-localized amino acid transporter likely involved in amino acid export in the developing seed.
BnaC08g12340D	93.9832	1.87027	0.319547	5.85288	4.83e-09	7.69e-07	AT4G26850	VITAMIN C DEFECTIVE 2 (VTC2)	Encodes a novel protein involved in ascorbate biosynthesis, which was shown to catalyze the transfer of GMP from GDP-galactose to a variety of hexose-1-phosphate acceptors. Recessive mutation has a reduced amount of vitamin C, lower level of non-photochemical quenching, and reduced rate of conversion of violaxanthin to zeaxanthin in high light.
BnaA05g34800D	23.9082	1.86963	0.590512	3.16613	0.00154483	0.0206201	AT2G38600		HAD superfamily, subfamily IIIB acid phosphatase
BnaC05g50000D	558.187	1.86726	0.323974	5.76361	8.23e-09	1.2e-06	AT1G17710	PHOSPHOETHANOLAMINE/PHOSPHOCHOLINE PHOSPHATASE 1 (PEPC1)	Encodes a phosphoethanolamine/phosphocholine phosphatase. It is likely to be involved in the liberation of inorganic phosphate from intracellular sources. Expression is upregulated in the shoot of cax1/cax3 mutant.
BnaC08g31980D	345.249	1.86436	0.211834	8.80107	1.36e-18	1.38e-15	AT3G62040		Haloacid dehalogenase-like hydrolase (HAD) superfamily protein
BnaC01g19300D	39.183	1.86307	0.432369	4.30897	1.64e-05	0.000676976	AT4G27140	SEED STORAGE ALBUMIN 1 (SESA1)	seed storage albumin 1
BnaA03g13230D	12.9471	1.86306	0.655693	2.84136	0.00449216	0.0433325	AT5G51160		Ankyrin repeat family protein
BnaC08g37280D	166.88	1.86123	0.557968	3.33573	0.000850766	0.0135262	AT1G18460	ALPHA/BETA-HYDROLASE	Alpha/beta hydrolase
BnaA02g17180D	311.506	1.85845	0.321531	5.78	7.47e-09	1.12e-06	AT1G75390	BASIC LEUCINE-ZIPPER 44 (bZIP44)	basic leucine-zipper 44
BnaCnng03760D	39.4213	1.85541	0.381793	4.85971	1.18e-06	7.93e-05	AT5G02020	SALT INDUCED SERINE RICH (SIS)	Encodes a protein involved in salt tolerance, names SIS (Salt Induced Serine rich).
BnaC01g04790D	224.989	1.85492	0.40314	4.60117	4.2e-06	0.000225992	AT4G33420	PEROXIDASE 47 (PRX47)	Peroxidase superfamily protein
BnaC04g00410D	333.189	1.85246	0.364127	5.08739	3.63e-07	3.06e-05	AT1G02500	S-ADENOSYLMETHIONINE SYNTHETASE 1 (SAM1)	encodes a S-adenosylmethionine synthetase. SAM1 is regulated by protein S-nitrosylation. The covalent binding of nitric oxide (NO) to the Cys114 residue inhibits the enzyme activity.
BnaA03g39970D	12.0812	1.85236	0.629018	2.94484	0.00323126	0.0343818	AT5G61120		zinc ion-binding protein
BnaA02g34460D	16.08	1.85138	0.659139	2.80879	0.00497287	0.0465627	AT5G64905	PEP3	elicitor peptide 3 precursor
BnaC03g01110D	37.2981	1.84965	0.573762	3.22372	0.00126535	0.0179785	AT5G03230		senescence regulator (Protein of unknown function, DUF584)
BnaA07g33530D	14.0461	1.84912	0.603241	3.06532	0.00217441	0.0262047	AT1G77390	CYCLIN A1;2 (CYCA1;2)	Encodes a core cell cycle gene involved in meiosis II during microsporogenesis. Recessive mutants exhibit delayed and asynchronous meiosis in pollen mother cell populations and uncoordinated nuclear division and cytokinesis resulting in dyad microspores.
BnaAnng07650D	17.7334	1.84892	0.633362	2.91921	0.00350922	0.0363764	AT2G36090		F-box family protein
BnaC05g01470D	67.7232	1.84349	0.338443	5.44698	5.12e-08	5.91e-06	AT1G02850	BETA GLUCOSIDASE 11 (BGLU11)	beta glucosidase 11
BnaAnng18320D	14.2732	1.84207	0.609857	3.02049	0.00252369	0.0290563	AT4G36830	HOS3-1	ELO family protein.
BnaA04g17080D	204.773	1.84083	0.316647	5.8135	6.12e-09	9.34e-07	AT2G29310		NAD(P)-binding Rossmann-fold superfamily protein
BnaA05g01560D	128.265	1.84064	0.43432	4.23799	2.26e-05	0.000878657	AT2G46240	BAG6	A member of Arabidopsis BAG (Bcl-2-associated athanogene) proteins, plant homologs of mammalian regulators of apoptosis. Expression of BAG6 in leaves was strongly induced by heat stress. Knockout mutants exhibited enhanced susceptibility to fungal pathogen Botrytis cinerea. Plant BAG proteins are multi-functional and remarkably similar to their animal counterparts, as they regulate apoptotic-like…
BnaC02g07480D	20.337	1.84042	0.506683	3.63228	0.000280925	0.00601398	AT5G17800	MYB DOMAIN PROTEIN 56 (MYB56)	Member of the R2R3 factor gene family that acts as a cell-specific repressor of quiescent center (QC) divisions in the primary root, acting through the BR signaling pathway. Works with BES1 to regulate QC division in the root.
BnaC01g22150D	18.9374	1.8403	0.581383	3.16538	0.0015488	0.020638	AT4G15990		hypothetical protein
BnaC09g02040D	27.1948	1.83945	0.592952	3.10219	0.00192096	0.0240355	AT3G29240		PPR containing protein (DUF179)
BnaC01g02310D	30.7184	1.83807	0.465137	3.95167	7.76e-05	0.00232325	AT4G36410	UBIQUITIN-CONJUGATING ENZYME 17 (UBC17)	ubiquitin-conjugating enzyme
BnaC01g37160D	735.065	1.83479	0.427143	4.2955	1.74e-05	0.000712943	AT3G14200		Chaperone DnaJ-domain superfamily protein
BnaC08g13170D	51.9608	1.83393	0.480806	3.81429	0.000136576	0.00354098	AT4G28720	YUCCA 8 (YUC8)	Auxin biosynthetic gene regulated by RVE1. Overexpression leads to suppression of bri1 phenotype.
BnaAnng11540D	70.3043	1.83355	0.404976	4.52755	5.97e-06	0.000302009	AT5G28610		LOW protein: ATP-dependent RNA helicase DRS1-like protein
BnaC05g15300D	107.313	1.83335	0.268439	6.82966	8.51e-12	2.84e-09	AT1G19715		Mannose-binding lectin superfamily protein
BnaC03g73030D	86.2444	1.83284	0.362749	5.05266	4.36e-07	3.55e-05	AT4G12040	STRESS-ASSOCIATED PROTEIN 7 (SAP7)	A20/AN1-like zinc finger family protein
BnaA05g34260D	61.6954	1.83282	0.350494	5.22924	1.7e-07	1.63e-05	AT1G53310	PHOSPHOENOLPYRUVATE CARBOXYLASE 1 (PPC1)	Encodes one of four Arabidopsis phosphoenolpyruvate carboxylase proteins.Plays an important role in carbon and nitrogen metabolism.
BnaA09g52190D	23.9026	1.83237	0.542626	3.37686	0.000733189	0.0122124	AT4G01600		GRAM domain family protein
BnaA10g15320D	111.126	1.83054	0.378482	4.83654	1.32e-06	8.72e-05	AT5G19880		Peroxidase superfamily protein
BnaC02g10860D	35.6751	1.82899	0.41751	4.38072	1.18e-05	0.000523336	AT5G58200		Calcineurin-like metallo-phosphoesterase superfamily protein
BnaC06g39200D	24.5891	1.82841	0.491977	3.71646	0.000202034	0.00472217	AT1G78780		pathogenesis-related family protein
BnaC06g14740D	16.2783	1.82773	0.612873	2.98223	0.00286158	0.0315978
BnaA09g39640D	22.2344	1.82472	0.470318	3.87976	0.000104559	0.00291116	AT3G62060	PECTIN ACETYLESTERASE 6 (PAE6)	Pectinacetylesterase family protein
BnaA01g00310D	122.006	1.82134	0.469427	3.87991	0.000104494	0.00291116	AT4G37730	BASIC LEUCINE-ZIPPER 7 (bZIP7)	basic leucine-zipper 7
BnaA03g40590D	64.8605	1.82098	0.470036	3.87412	0.000107009	0.00296175	AT3G49790		Carbohydrate-binding protein
BnaA09g34940D	18.8173	1.82026	0.551531	3.30038	0.000965557	0.0147937	AT2G20620		hypothetical protein (DUF626)
BnaC01g21080D	95.7303	1.81608	0.41219	4.40593	1.05e-05	0.000480034	AT4G17260		Lactate/malate dehydrogenase family protein
BnaA05g15600D	22.54	1.81517	0.49665	3.65482	0.000257358	0.0056369	AT2G17905		Ta11-like non-LTR retrotransposon
BnaA06g10630D	282.614	1.81499	0.22125	8.20333	2.34e-16	1.92e-13	AT1G15960	NRAMP METAL ION TRANSPORTER 6 (NRAMP6)	member of Nramp2 family
BnaCnng69280D	31.5479	1.81492	0.422338	4.29731	1.73e-05	0.000708115	AT3G63010	GA INSENSITIVE DWARF1B (GID1B)	Encodes a gibberellin (GA) receptor ortholog of the rice GA receptor gene (OsGID1). Has GA-binding activity, showing higher affinity to GA4. Interacts with DELLA proteins in vivo in the presence of GA4. The mRNA is cell-to-cell mobile.
BnaC03g55310D	20.1782	1.81474	0.594589	3.05209	0.0022725	0.0269416	AT3G45330	L-TYPE LECTIN RECEPTOR KINASE I.1 (LECRK-I.1)	Concanavalin A-like lectin protein kinase family protein
BnaC01g02040D	20.7293	1.81447	0.651791	2.78382	0.00537233	0.0489792	AT4G36820	MCU4	Mitochondrial calcium channel.
BnaC07g07150D	1877.35	1.81354	0.384586	4.71558	2.41e-06	0.000144089	AT3G24500	MULTIPROTEIN BRIDGING FACTOR 1C (MBF1C)	One of three genes in A. thaliana encoding multiprotein bridging factor 1, a highly conserved transcriptional coactivator. May serve as a bridging factor between a bZIP factor and TBP. Its expression is specifically elevated in response to pathogen infection, salinity, drought, heat, hydrogen peroxide, and application of abscisic acid or salicylic acid. Constitutive expression enhances the tolera…
BnaA08g04880D	128.656	1.81255	0.376643	4.81239	1.49e-06	9.64e-05	AT4G12900		Gamma interferon responsive lysosomal thiol (GILT) reductase family protein
BnaA06g23210D	23.5458	1.81246	0.502096	3.60979	0.000306451	0.00643799	AT5G64060	NAC DOMAIN CONTAINING PROTEIN 103 (NAC103)	NAC domain containing protein 103
BnaA01g34970D	20.457	1.81114	0.582771	3.1078	0.00188486	0.0237491	AT4G19840	PHLOEM PROTEIN 2-A1 (PP2-A1)	encodes a phloem lectin, similar to phloem lectin in cucumber and celery. Gene is expressed in the phloem, predominantly in the companion cells. The mRNA is cell-to-cell mobile.
BnaC03g10670D	42.3638	1.80797	0.607947	2.9739	0.00294043	0.0322514	AT5G22090	ENHANCER OF ABA CO-RECEPTOR 1 (EAR1)	EAR1 is a negative regulator of ABA signaling that enhances the activity of all six clade A PP2Cs (ABI1, ABI2, HAB1, HAB2, AHG1, AHG3) by interacting with and releasing the N-terminal autoinhibition of these proteins. EAR1 indirectly affects OST1 activity through enhancing ABI1 activity. The EAR1 141-287 fragment is sufficient for the functioning of EAR1 in ABA responses; the 131-248 region harbo…
BnaA05g03420D	32.2007	1.8045	0.506418	3.56327	0.000366261	0.00732722	AT2G43570	CHITINASE, PUTATIVE (CHI)	chitinase
BnaA07g28800D	133.785	1.80293	0.286414	6.29484	3.08e-10	7.03e-08	AT1G70690	HOPW1-1-INDUCED GENE1 (HWI1)	Encodes a plasmodesmal protein that may be involved in the intercellular movement of molecules through the plasmodesmata. The protein has two DUF26 domains and a single transmembrane domain.
BnaAnng36180D	68.0719	1.80122	0.508928	3.53925	0.000401269	0.00781939	AT3G22160	JASMONATE-ASSOCIATED VQ MOTIF GENE 1 (JAV1)	JAV1 is a repressor of jasmonate-mediated defense responses.
BnaCnng10670D	60.6771	1.80047	0.441892	4.07445	4.61e-05	0.00153833	AT3G10090		Nucleic acid-binding, OB-fold-like protein
BnaA04g12130D	23.1943	1.80044	0.573746	3.13804	0.00170081	0.0220299	AT2G21330	FRUCTOSE-BISPHOSPHATE ALDOLASE 1 (FBA1)	fructose-bisphosphate aldolase 1
BnaA09g39620D	349.58	1.80002	0.252247	7.13593	9.61e-13	3.92e-10	AT3G62040		Haloacid dehalogenase-like hydrolase (HAD) superfamily protein
BnaAnng03730D	185.407	1.79858	0.516316	3.48348	0.000494943	0.00914113	AT3G50260	COOPERATIVELY REGULATED BY ETHYLENE AND JASMONATE 1 (CEJ1)	Encodes a member of the DREB subfamily A-5 of ERF/AP2 transcription factor family. The protein contains one AP2 domain. Involved in defense and freezing stress responses. There are 16 members in this subfamily including RAP2.1, RAP2.9 and RAP2.10. The mRNA is cell-to-cell mobile.
BnaC09g12800D	35.4849	1.79807	0.591477	3.03997	0.002366	0.0278267	AT1G63670	TON1 RECRUITING MOTIF 12 (TRM12)	hypothetical protein (DUF3741)
BnaA09g04510D	18.4145	1.7969	0.548758	3.27448	0.00105856	0.0158085	AT5G25620	YUCCA6 (YUC6)	Encodes a member of a family of flavin monooxygenases with an important role in auxin biosynthesis. YUC6 possesses an additional thiol-reductase activity that confers drought resistance independently of auxin biosynthesis.
BnaCnng18970D	85.2071	1.79677	0.486715	3.69162	0.000222831	0.0050757	AT1G66190		hypothetical protein
BnaA03g33660D	23.2637	1.79609	0.590728	3.04047	0.00236211	0.027792	AT3G14990	DJ-1 HOMOLOG A (DJ1A)	Encodes a homolog of animal DJ-1 superfamily protein. In the A. thaliana genome, three genes encoding close homologs of human DJ-1 were identified AT3G14990 (DJ1A), AT1G53280 (DJ1B) and AT4G34020 (DJ1C). Among the three homologs, DJ1C is essential for chloroplast development and viability. It exhibits glyoxalase activity towards glyoxal and methylglyoxal. The mRNA is cell-to-cell mobile.
BnaA01g19880D	102.097	1.79536	0.367699	4.88268	1.05e-06	7.22e-05	AT3G46640	PHYTOCLOCK 1 (PCL1)	Encodes a myb family transcription factor with a single Myb DNA-binding domain (type SHAQKYF) that is unique to plants and is essential for circadian rhythms, specifically for transcriptional regulation within the circadian clock. LUX is required for normal rhythmic expression of multiple clock outputs in both constant light and darkness. It is coregulated with TOC1 and seems to be repressed by C…
BnaA02g24310D	69.7952	1.79285	0.411491	4.35696	1.32e-05	0.000572335	AT5G46110	ACCLIMATION OF PHOTOSYNTHESIS TO ENVIRONMENT 2 (APE2)	Encodes a chloroplast triose phosphate / 3-phosphoglycerate translocator that transports triose phosphates derived from the Calvin cycle in the stroma to the cytosol for use in sucrose synthesis and other biosynthetic processes. A tpt mutant has altered acclimation responses. The mRNA is cell-to-cell mobile.
BnaA09g23630D	27.808	1.78901	0.451773	3.95997	7.5e-05	0.00226345	AT1G33475		SNARE-like superfamily protein
BnaA09g01590D	27.061	1.78886	0.63812	2.80333	0.00505772	0.0470218	AT4G03440		Ankyrin repeat family protein
BnaC03g26920D	120.812	1.78872	0.375227	4.76704	1.87e-06	0.000117098	AT2G25760	PHOTOREGULATORY PROTEIN KINASE 4 (PPK4)	Casein kinase involved in phosphorylation and ubiquination of RYR/PYLs, resulting in negative regulation of ABA response. Plays a role in repressing the transition from vegetative to reproductive phase.
BnaA06g06480D	38.0685	1.78523	0.420727	4.24321	2.2e-05	0.000862708	AT1G10600	AMSH2	associated molecule with the SH3 domain of STAM 2
BnaC08g03990D	24.4139	1.78433	0.534615	3.33759	0.000845079	0.0134611
BnaC03g76840D	49.1178	1.78408	0.616112	2.8957	0.00378314	0.0383469	AT4G18510	CLAVATA3/ESR-RELATED 2 (CLE2)	CLE2, putative ligand, member of large gene family homologous to Clavata3
BnaC04g05740D	44.9103	1.78315	0.441886	4.03531	5.45e-05	0.00175809	AT1G53750	REGULATORY PARTICLE TRIPLE-A 1A (RPT1A)	26S proteasome AAA-ATPase subunit RPT1a (RPT1a) mRNA,
BnaC03g29580D	29.3899	1.78006	0.546934	3.25462	0.00113544	0.0166576	AT4G12490	AZI3	Encodes a member of the AZI family of lipid transfer proteins. Contains a PRR domain that appears to be required for localization to the chloroplast.
BnaAnng38020D	40.2221	1.7799	0.406298	4.38077	1.18e-05	0.000523336	AT1G24575		DEAD-box ATP-dependent RNA helicase-like protein
BnaA02g31910D	1226.73	1.77972	0.332752	5.3485	8.87e-08	9.3e-06	AT5G25560		CHY-type/CTCHY-type/RING-type Zinc finger protein
BnaC06g37860D	131.003	1.77547	0.350261	5.06899	4e-07	3.31e-05	AT1G77120	ALCOHOL DEHYDROGENASE 1 (ADH1)	Catalyzes the reduction of acetaldehyde using NADH as reductant. Requires zinc for activity. Dimer. Anaerobic response polypeptide (ANP). Fermentation. The protein undergoes thiolation following treatment with the oxidant tert-butylhydroperoxide. The mRNA is cell-to-cell mobile.
BnaA06g28110D	62.9746	1.77073	0.55029	3.21781	0.00129175	0.0182298	AT5G26200		Mitochondrial substrate carrier family protein
BnaA03g56050D	15.7837	1.7706	0.57175	3.09681	0.00195618	0.0243447	AT5G20680	TRICHOME BIREFRINGENCE-LIKE 16 (TBL16)	Encodes a member of the TBL (TRICHOME BIREFRINGENCE-LIKE) gene family containing a plant-specific DUF231 (domain of unknown function) domain. TBL gene family has 46 members, two of which (TBR/AT5G06700 and TBL3/AT5G01360) have been shown to be involved in the synthesis and deposition of secondary wall cellulose, presumably by influencing the esterification state of pectic polymers. A nomenclature…
BnaAnng33010D	33.1888	1.76938	0.431532	4.10023	4.13e-05	0.00141733	AT5G20970		HSP20-like chaperones superfamily protein
BnaC09g39990D	13.4248	1.76725	0.62991	2.80556	0.00502287	0.0468526
BnaC01g32940D	33.2565	1.76686	0.602357	2.93325	0.00335433	0.0351882	AT3G19930	SUGAR TRANSPORTER 4 (STP4)	Encodes a sucrose hydrogen symporter that is induced by wounding. The mRNA is cell-to-cell mobile.
BnaCnng60000D	70.9666	1.76319	0.411656	4.28316	1.84e-05	0.000743892	AT1G32350	ALTERNATIVE OXIDASE 1D (AOX1D)	alternative oxidase 1D
BnaC08g03140D	21.2436	1.76245	0.504594	3.49281	0.000477961	0.00890613	AT1G48990		Oleosin family protein
BnaC04g41850D	45.9747	1.76096	0.486478	3.61982	0.000294813	0.00625237	AT2G31090	TAXIMIN 1 (TAX1)	Encodes a signalling peptide influencing lateral organ separation.
BnaA09g17900D	87.0946	1.76051	0.359603	4.8957	9.8e-07	6.85e-05	AT5G46230		hypothetical protein (Protein of unknown function, DUF538)
BnaC07g30740D	16.0814	1.75937	0.628014	2.80149	0.00508669	0.0471722	AT5G23530	CXE18	carboxyesterase 18
BnaC07g07790D	131.513	1.75798	0.414775	4.23839	2.25e-05	0.000878657	AT3G23810	S-ADENOSYL-L-HOMOCYSTEINE (SAH) HYDROLASE 2 (SAHH2)	S-adenosyl-l-homocysteine (SAH) hydrolase 2
BnaA03g21100D	60.1623	1.75677	0.461588	3.80593	0.000141275	0.0036406	AT2G45180	DISEASE RELATED NONSPECI&#64257;C LIPID TRANSFER PROTEIN 1 (DRN1)	nsLTP family-related gene. Expression is strongly induced by bacterial pathogens. Mutants are more susceptible to pathogens and abiotic stressors suggesting a function in basal stress response.
BnaA06g09650D	91.504	1.75651	0.529533	3.3171	0.00090957	0.0141786	AT1G14860	NUDIX HYDROLASE HOMOLOG 18 (NUDT18)	nudix hydrolase homolog 18
BnaA10g18560D	14.2597	1.75638	0.589375	2.98007	0.00288181	0.0317561	AT5G15700		Nucleus encoded plastid RNA polymerase. Localized in mitochondria and chloroplast.
BnaA10g09420D	82.3496	1.75631	0.443712	3.95822	7.55e-05	0.00227772	AT5G55180		O-Glycosyl hydrolases family 17 protein
BnaC05g13300D	14.034	1.75578	0.589712	2.97735	0.00290751	0.0319853	AT1G17145		RING/U-box superfamily protein
BnaA05g05880D	14.792	1.75255	0.574275	3.05175	0.0022751	0.0269562	AT1G53750	REGULATORY PARTICLE TRIPLE-A 1A (RPT1A)	26S proteasome AAA-ATPase subunit RPT1a (RPT1a) mRNA,
BnaC06g12460D	71.4538	1.7525	0.516679	3.39185	0.000694215	0.011746	AT4G14365	XB3 ORTHOLOG 4 IN ARABIDOPSIS THALIANA (XBAT34)	hypothetical protein
BnaC05g18410D	32.8588	1.75192	0.588253	2.97818	0.00289968	0.0319051	AT1G23010	LOW PHOSPHATE ROOT1 (LPR1)	Encodes a protein with multicopper oxidase activity. Located in ER. Function together with LPR2 (AT1G71040) and a P5-type ATPase (At5g23630/PDR2) in a common pathway that adjusts root meristem activity to Pi (inorganic phosphate) availability.
BnaA10g00670D	447.073	1.75151	0.243161	7.20306	5.89e-13	2.47e-10	AT1G01170		ozone-responsive stress-like protein (DUF1138)
BnaCnng73510D	44.4622	1.75056	0.453047	3.86396	0.000111565	0.00305917	AT2G29060		GRAS family transcription factor
BnaAnng35440D	19.7779	1.75006	0.546489	3.20237	0.00136302	0.0188936	AT4G24015	ATL82)	ATL= Arabidopsis Toxicos en Levadura.RING/U-box superfamily protein
BnaA01g01010D	69.5721	1.74811	0.524733	3.33142	0.000864026	0.0136769	AT4G36820	MCU4	Mitochondrial calcium channel.
BnaC08g14750D	26.4347	1.74796	0.44815	3.9004	9.6e-05	0.00273353	AT4G38940		Galactose oxidase/kelch repeat superfamily protein
BnaC01g44070D	92.8797	1.74417	0.37181	4.69104	2.72e-06	0.000159431	AT3G16860	COBRA-LIKE PROTEIN 8 PRECURSOR (COBL8)	COBRA-like protein 8 precursor
BnaC08g00620D	32.7434	1.74363	0.482309	3.61517	0.000300147	0.00633819	AT1G04310	ETHYLENE RESPONSE SENSOR 2 (ERS2)	encodes an ethylene receptor related to bacterial two-component histidine kinases.
BnaA09g38190D	126.855	1.74311	0.585593	2.97665	0.00291412	0.0320341	AT3G59940	KISS ME DEADLY 4 (KMD4)	Encodes a member of a family of F-box proteins, called the KISS ME DEADLY (KMD) family, that targets type-B ARR proteins for degradation and is involved in the negative regulation of the cytokinin response. Also named as KFB50, a member of a group of Kelch repeat F-box proteins that negatively regulate phenylpropanoid biosynthesis by targeting the phenypropanoid biosynthesis enzyme phenylalanine …
BnaA03g45710D	41.7356	1.74286	0.456519	3.81772	0.00013469	0.00352232	AT4G23060	IQ-DOMAIN 22 (IQD22)	Member of IQ67 (CaM binding) domain containing family.
BnaA10g12770D	25.2293	1.74005	0.507542	3.42839	0.00060717	0.0106764	AT5G59780	MYB DOMAIN PROTEIN 59 (MYB59)	Encodes a putative transcription factor (MYB59). In roots it is involved in K+/NO3- transport and expression of the NPF7.3 transporter.
BnaA10g20300D	45.1111	1.73868	0.395048	4.40118	1.08e-05	0.000487953	AT5G12400	DDT-PHD PROTEIN3 (DDP3)	PHD-finger and DNA binding domain-containing protein
BnaC02g26080D	253.48	1.73631	0.341989	5.07709	3.83e-07	3.2e-05	AT4G21980	AUTOPHAGY 8A (APG8A)	Encodes APG8, a component of autophagy conjugation pathway. Delivered to the lumens of vacuole under nitrogen-starvation condition. Highest expression in flowers. mRNA abundance increased during dark-induced carbon starvation. Predominantly cytoplasmic with or without N starvation. Upon concanamycin A the protein accumulates in the central vacuole as punctuate structures that resemble autophagic …
BnaA07g28040D	210.776	1.73388	0.424328	4.08618	4.39e-05	0.00147925	AT1G69523		S-adenosyl-L-methionine-dependent methyltransferases superfamily protein
BnaC02g18040D	28.5136	1.73172	0.486078	3.56264	0.000367139	0.00733582	AT1G68230		Reticulon family protein
BnaC04g03440D	69.5622	1.72989	0.412356	4.19513	2.73e-05	0.00102204	AT2G44220		NEP-interacting protein (DUF239)
BnaC02g07460D	42.9224	1.72945	0.588094	2.94077	0.00327401	0.0346605	AT5G17760		P-loop containing nucleoside triphosphate hydrolases superfamily protein
BnaA07g24080D	59.5032	1.72893	0.428813	4.03189	5.53e-05	0.00178059	AT1G69870	NRT1/ PTR FAMILY 2.13 (NPF2.13)	Encodes a low affinity nitrate transporter NRT1.7. Expressed in phloem. Responsible for source-to-sink remobilization of nitrate. The mRNA is cell-to-cell mobile.
BnaC06g09230D	57.9308	1.724	0.55422	3.11067	0.00186661	0.0235727	AT1G51913		transmembrane protein
BnaA08g10460D	287.941	1.72083	0.352369	4.8836	1.04e-06	7.2e-05	AT4G22740		glycine-rich protein
BnaCnng01710D	70.7334	1.72006	0.364238	4.72236	2.33e-06	0.000140505	AT4G00940	DNA BINDING WITH ONE FINGER 4.1 (DOF4.1)	Dof-type zinc finger DNA-binding family protein
BnaC03g12930D	121.818	1.7191	0.320276	5.36756	7.98e-08	8.57e-06	AT5G57480		P-loop containing nucleoside triphosphate hydrolases superfamily protein
BnaC09g03040D	14.5458	1.7181	0.597698	2.87454	0.00404621	0.0403378	AT5G27220		Frigida-like protein
BnaA04g26140D	57.0178	1.71509	0.524114	3.27237	0.00106651	0.0159028	AT2G45360		ankyrin repeat/KH domain protein (DUF1442)
BnaC09g01820D	144.555	1.71483	0.21221	8.0808	6.43e-16	4.69e-13	AT3G28740	CYTOCHROME P450, FAMILY 81, SUBFAMILY D, POLYPEPTIDE 11 (CYP81D11)	Encodes a member of the cytochrome p450 family. Expression is upregulated in response to cis-jasmonate treatment. Overexpression induces synthesis of volatile compounds that affect chemical ecology and insect interactions.
BnaC05g10350D	17.2444	1.71465	0.534842	3.2059	0.0013464	0.0187335	AT1G14080	FUCOSYLTRANSFERASE 6 (FUT6)	Encodes an alpha-(1,2)-fucosyltransferase.
BnaA06g37780D	681.147	1.71459	0.362577	4.7289	2.26e-06	0.000137172	AT1G09140	SERINE/ARGININE-RICH PROTEIN SPLICING FACTOR 30 (SR30)	Encodes a serine-arginine rich RNA binding protein involved in regulation of splicing (including splicing of itself). Exists as 3 alternative spliced forms that are differentially expressed. AT1G09140.1 predominantly accumulates in the cytosol in light grown plants.Barta et al (2010) have proposed a nomenclature for Serine/Arginine-Rich Protein Splicing Factors (SR proteins): Plant Cell. 2010, 22…
BnaA04g25230D	12682.3	1.71183	0.369275	4.63564	3.56e-06	0.000197346	AT2G43610		Chitinase family protein
BnaA06g30160D	228.128	1.71012	0.452121	3.78244	0.0001553	0.00389332	AT5G48540		receptor-like protein kinase-related family protein
BnaA01g05450D	133.48	1.71011	0.294323	5.81031	6.24e-09	9.47e-07	AT2G21770	CELLULOSE SYNTHASE A9 (CESA9)	cellulose synthase, related to CESA6.
BnaC01g32420D	89.9869	1.70755	0.403282	4.23414	2.29e-05	0.000890603	AT3G20820		Leucine-rich repeat (LRR) family protein
BnaAnng07850D	43.3215	1.70639	0.39942	4.27217	1.94e-05	0.000775161	AT3G30340	USUALLY MULTIPLE ACIDS MOVE IN AND OUT TRANSPORTERS 32 (UMAMIT32)	nodulin MtN21-like transporter family protein
BnaC05g00720D	55.4255	1.70457	0.391452	4.35449	1.33e-05	0.000576293	AT1G01190	CYTOCHROME P450, FAMILY 78, SUBFAMILY A, POLYPEPTIDE 8 (CYP78A8)	cytochrome P450, family 78, subfamily A, polypeptide 8
BnaA03g02500D	284.96	1.70454	0.351203	4.85344	1.21e-06	8.13e-05	AT5G08350		Mutants have decreased tolerance to cold and oxidative stress. Gene expression induced by drought and ABA.
BnaC03g26340D	55.4001	1.70327	0.542136	3.14178	0.00167924	0.0218158	AT2G29310		NAD(P)-binding Rossmann-fold superfamily protein
BnaC07g42650D	261.931	1.703	0.374874	4.54287	5.55e-06	0.000285757	AT4G30460		glycine-rich protein
BnaC02g05130D	15.6539	1.70297	0.563532	3.02196	0.00251141	0.0289659	AT5G14070	ROXY2	Encodes a member of the CC-type glutaredoxin (ROXY) family that has been shown to interact with the transcription factor TGA2 and suppress ORA59 promoter activity. ROXY2, together with ROXY1 (AT3G02000), controls anther development. roxy1 roxy2 double mutants are sterile and do not produce pollen.
BnaC04g10980D	243.675	1.70213	0.45243	3.7622	0.000168428	0.0041261	AT1G55920	SERINE ACETYLTRANSFERASE 2;1 (SERAT2;1)	Encodes a chloroplast/cytosol localized serine O-acetyltransferase involved in sulfur assimilation and cysteine biosynthesis. Expressed in the vascular system. The mRNA is cell-to-cell mobile.
BnaC05g29770D	14.2378	1.70098	0.602718	2.82219	0.00476973	0.0452198
BnaC04g50010D	20.3642	1.70046	0.490678	3.46552	0.000529201	0.00962634	AT2G44910	HOMEOBOX-LEUCINE ZIPPER PROTEIN 4 (HB4)	Encodes a homeodomain protein whose expression displays a dependence on phyB for both red and far-red light response. Also involved in the shade avoidance syndrome.
BnaC01g28720D	65.1446	1.697	0.374367	4.53298	5.82e-06	0.0002951	AT1G60650	RNA-BINDING GLYCINE-RICH PROTEIN B1 (RBGB1)	Encodes one of the zinc finger-containing glycine-rich RNA-binding proteins involved in cold tolerance: AT3G26420 (ATRZ-1A), AT1G60650 (AtRZ-1b), AT5G04280 (AtRZ-1c). It also, along with AtRZ-1c, plays important roles in plant development, pre- mRNA splicing, and general gene expression.
BnaC08g00210D	1102.55	1.69694	0.192457	8.81727	1.17e-18	1.24e-15	AT1G03220	SECRETED ASPARTIC PROTEASE 2 (SAP2)	Eukaryotic aspartyl protease family protein
BnaA03g18150D	27.2147	1.6966	0.470543	3.60562	0.000311406	0.00651003	AT2G38820		DNA-directed RNA polymerase subunit beta-beta protein, putative (DUF506)
BnaC06g37650D	3043.26	1.69622	0.271131	6.25608	3.95e-10	8.7e-08	AT1G76930	EXTENSIN 4 (EXT4)	Encodes an Arabidopsis extensin gene that belongs to cell-wall hydroxyproline-rich glycoproteins. The cross-link of extensins enforces cell wall strength. Transgenic plants overexpressing this gene show an increase in stem thickness.
BnaC03g77910D	39.2045	1.69534	0.378702	4.47672	7.58e-06	0.000365427	AT1G51700	DOF ZINC FINGER PROTEIN 1 (DOF1)	Encodes dof zinc finger protein (adof1). The mRNA is cell-to-cell mobile.
BnaC07g06290D	40.6119	1.69423	0.386295	4.38584	1.16e-05	0.000515425	AT2G17220	KINASE 3 (KIN3)	Encodes a putative serine/threonine-specific protein kinase kin3. Protein is N-myristoylated.
BnaA02g24990D	106.296	1.693	0.268957	6.29467	3.08e-10	7.03e-08	AT5G47100	CALCINEURIN B-LIKE PROTEIN 9 (CBL9)	member of AtCBLs (Calcineurin B-like Calcium Sensor Proteins. CBL9 interacts with and targets CIPK23 to the plasma membrane in vivo.
BnaCnng38850D	2292.69	1.69271	0.228152	7.41922	1.18e-13	5.7e-11
BnaC07g06080D	44.2787	1.69146	0.55958	3.02273	0.00250509	0.0289099	AT2G17040	NAC DOMAIN CONTAINING PROTEIN 36 (NAC036)	Member of the NAC transcription factor family and more specifically, the ONAC022 subfamily. Involved in leaf and inflorescence stem morphogenesis. The mRNA is cell-to-cell mobile.
BnaC06g36640D	41.8478	1.69115	0.415811	4.06712	4.76e-05	0.00157757	AT1G76020		Thioredoxin superfamily protein
BnaC05g30690D	29.9311	1.69105	0.541755	3.12144	0.00179971	0.0229288	AT3G21600		Senescence/dehydration-associated protein-like protein
BnaC01g19280D	18.2153	1.69095	0.535487	3.15778	0.00158978	0.0210017	AT4G27120		DDRGK domain protein
BnaA10g11290D	44.9013	1.69066	0.377501	4.47857	7.51e-06	0.000362909	AT5G57220	CYTOCHROME P450, FAMILY 81, SUBFAMILY F, POLYPEPTIDE 2 (CYP81F2)	member of CYP81F, involved in glucosinolate metabolism. Mutants had impaired resistance to fungi. The mRNA is cell-to-cell mobile.
BnaA05g29640D	3981.9	1.69015	0.216029	7.82369	5.13e-15	3.29e-12	AT1G09780	2,3-BIPHOSPHOGLYCERATE-INDEPENDENT PHOSPHOGLYCERATE MUTASE 1 (iPGAM1)	Encodes a 2,3-biphosphoglycerate-independent phosphoglycerate mutase that is involved in pollen development and stomatal movement.
BnaC01g04240D	568.122	1.68972	0.35904	4.70621	2.52e-06	0.000149806	AT4G34138	UDP-GLUCOSYL TRANSFERASE 73B1 (UGT73B1)	UDP-glucosyl transferase 73B1
BnaC09g33170D	835.111	1.68892	0.191635	8.8132	1.22e-18	1.26e-15	AT2G19760	PROFILIN 1 (PRF1)	first member of the Arabidopsis profilin multigene family, expressed in all organs of Arabidopsis. Binds poly-L-proline. The first intron of PRF1 enhances gene expression in vegetative tissues.
BnaA06g10410D	57.38	1.68802	0.393344	4.29146	1.78e-05	0.000722541	AT1G44414		zinc-ribbon domain protein
BnaA03g18680D	27.5784	1.68744	0.478626	3.52558	0.00042255	0.0081587	AT2G39660	BOTRYTIS-INDUCED KINASE1 (BIK1)	Encodes a plasma membrane-localized ser/thr protein kinase that is a crucial component of host response signaling required to activate the resistance responses to Botrytis and A. brassicicola infection. It is likely a negative regulator of salicylic acid accumulation and basal defense against virulent bacterial pathogens. Together with ER plays opposing roles in leaf morphogenesis and inflorescen…
BnaC09g13360D	218.206	1.68718	0.188302	8.95996	3.25e-19	4.17e-16	AT1G62540	FLAVIN-MONOOXYGENASE GLUCOSINOLATE S-OXYGENASE 2 (FMO GS-OX2)	belongs to the flavin-monooxygenase (FMO) family, encodes a glucosinolate S-oxygenase that catalyzes the conversion of methylthioalkyl glucosinolates to methylsulfinylalkyl glucosinolates The mRNA is cell-to-cell mobile.
BnaA06g14260D	222.49	1.6857	0.205128	8.21781	2.07e-16	1.72e-13	AT1G20140	SKP1-LIKE 4 (SK4)	SKP1-like 4
BnaA10g07750D	60.8712	1.68555	0.433574	3.88756	0.000101255	0.0028417	AT5G51780	BHLH	basic helix-loop-helix (bHLH) DNA-binding superfamily protein
BnaA07g33580D	76.9233	1.68363	0.296708	5.67436	1.39e-08	1.92e-06	AT5G64870	FLOTILLIN3 (FLOT3)	Belongs to the group of plant flotillins, which are plasma membrane proteins. Flot3 is found in membrane nanodomains.
BnaA06g13070D	60.2112	1.68296	0.376203	4.47355	7.69e-06	0.000369729	AT1G18880	NRT1/ PTR FAMILY 2.9 (NPF2.9)	Encodes a low-af&#64257;nity plasma membrane nitrate transporter expressed in the companion cells of root phloem.
BnaC02g48590D	1856.87	1.6827	0.378395	4.44693	8.71e-06	0.00041027	AT5G25560		CHY-type/CTCHY-type/RING-type Zinc finger protein
BnaC02g25950D	625.492	1.68269	0.435016	3.86811	0.00010968	0.00302293	AT1G80920	J8	A nuclear encoded soluble protein found in the chloroplast stroma. Negatively regulated by light and has rapid turnover in darkness.
BnaC06g33610D	103.989	1.68128	0.443755	3.78876	0.000151402	0.003833	AT1G72416		Chaperone DnaJ-domain superfamily protein
BnaA06g00050D	122.509	1.68121	0.530758	3.16756	0.00153722	0.0205706	AT1G55920	SERINE ACETYLTRANSFERASE 2;1 (SERAT2;1)	Encodes a chloroplast/cytosol localized serine O-acetyltransferase involved in sulfur assimilation and cysteine biosynthesis. Expressed in the vascular system. The mRNA is cell-to-cell mobile.
BnaC07g19920D	24.4171	1.67879	0.581859	2.88521	0.00391151	0.0393576	AT5G47070	PBS1-LIKE 19 (PBL19)	Encodes a member of the RLCK VII-4 subfamily of receptor-like cytoplasmic kinases that has been shown to phosphorylate MAPKKK5 Ser-599 and MEKK1 Ser-603, both players in PRR-mediated resistance to bacterial and fungal pathogens.
BnaC07g45950D	179.024	1.67656	0.474137	3.53602	0.000406207	0.00789998	AT4G36040	DNAJ11 (J11)	Chaperone DnaJ-domain superfamily protein
BnaA01g23090D	19.8685	1.67631	0.506978	3.30648	0.000944774	0.0145621	AT3G08840		D-alanine-D-alanine ligase family
BnaA01g20960D	21.1842	1.67591	0.571963	2.93011	0.00338844	0.0354347	AT3G49790		Carbohydrate-binding protein
BnaA09g39140D	74.7265	1.67491	0.402754	4.15864	3.2e-05	0.00116367	AT3G61390		RING/U-box superfamily protein
BnaC03g67550D	83.561	1.6742	0.320285	5.22723	1.72e-07	1.64e-05	AT4G31510		major centromere autoantigen B-like protein
BnaA08g18520D	383.049	1.67362	0.442924	3.77858	0.000157723	0.00393735
BnaA10g11690D	36.4095	1.67345	0.471227	3.55126	0.000383398	0.00758372	AT5G57810	TETRASPANIN15 (TET15)	Member of TETRASPANIN family
BnaC01g02640D	41.1676	1.67215	0.353404	4.73155	2.23e-06	0.000135675	AT4G35970	APX5	Encodes a microsomal ascorbate peroxidase APX5. Ascorbate peroxidases are enzymes that scavenge hydrogen peroxide in plant cells. Eight types of APX have been described for Arabidopsis: three cytosolic (APX1, APX2, APX6), two chloroplastic types (stromal sAPX, thylakoid tAPX), and three microsomal (APX3, APX4, APX5) isoforms.
BnaC07g44140D	75.98	1.67011	0.274247	6.08981	1.13e-09	2.19e-07	AT4G33180		alpha/beta-Hydrolases superfamily protein
BnaAnng10230D	98.0032	1.66976	0.405614	4.11663	3.84e-05	0.00134444	AT4G08300	USUALLY MULTIPLE ACIDS MOVE IN AND OUT TRANSPORTERS 17 (UMAMIT17)	nodulin MtN21-like transporter family protein
BnaA08g00340D	160.852	1.669	0.502726	3.3199	0.000900485	0.0140893	AT1G55740	SEED IMBIBITION 1 (SIP1)	seed imbibition 1
BnaC03g68390D	39.8093	1.66448	0.359855	4.62543	3.74e-06	0.000205771	AT1G49950	TELOMERE REPEAT BINDING FACTOR 1 (TRB1)	Encodes a telomeric DNA binding protein and Single Myb Histone (SMH) gene family member. In vitro, an N-terminal Myb domain enables it to interact with double-stranded telomeric repeats.Mutations in TRB1 and TRB3 enhance the lhp1 mutant phenotype. Triple mutants are more strongly affected than the respective double mutants with lhp1. TRB1 binds non-H3K27me3 target genes predominantly at the trans…
BnaAnng00500D	113.875	1.66414	0.266818	6.23698	4.46e-10	9.69e-08	AT5G02810	PSEUDO-RESPONSE REGULATOR 7 (PRR7)	PRR7 and PRR9 are partially redundant essential components of a temperature-sensitive circadian system. CCA1 and LHY had a positive effect on PRR7 expression levels. Acts as transcriptional repressor of CCA1 and LHY. Acts additively with EC, PRR5 and PRR9 to regulate hypocotyl growth under photoperiodic conditions.
BnaA09g27350D	172.715	1.66316	0.33652	4.94222	7.72e-07	5.7e-05	AT1G28330	DORMANCY-ASSOCIATED PROTEIN-LIKE 1 (DYL1)	dormancy-associated protein (DRM1)
BnaC07g45680D	53.5804	1.66197	0.453336	3.66609	0.000246291	0.00547762	AT4G35550	WUSCHEL RELATED HOMEOBOX 13 (WOX13)	Encodes a WUSCHEL-related homeobox gene family member with 65 amino acids in its homeodomain. WOX13 is the only family member that does not contain a sequence of eight residues (TLPLFPMH) downstream of the homeodomain called the WUS box.
BnaC02g38300D	40.4172	1.66164	0.583147	2.84943	0.0043797	0.0425955	AT5G47910	RBOHD	NADPH/respiratory burst oxidase protein D (RbohD).Interacts with AtrbohF gene to fine tune the spatial control of ROI production and hypersensitive response to cell in and around infection site. The mRNA is cell-to-cell mobile.
BnaC02g35150D	244.702	1.66019	0.438373	3.78716	0.000152381	0.00384625	AT2G03760	SULPHOTRANSFERASE 12 (SOT12)	Encodes a brassinosteroid sulfotransferase. In vitro experiements show that this enzyme has a preference for 24-epibrassinosteroids, particularly 24-epicathasterone, but does not act on castasterone and brassinolide. It also shows sulfating activity toward flavonoids. It is differentially expressed during development, being more abundant in young seedlings and actively growing cell cultures. Expr…
BnaA03g43760D	191.811	1.65938	0.419935	3.95153	7.77e-05	0.0023235	AT4G18340		Glycosyl hydrolase superfamily protein
BnaA09g37340D	42.2039	1.65819	0.412169	4.02308	5.74e-05	0.00183887	AT3G58370		TRAF-like family protein
BnaCnng45950D	31.6463	1.65787	0.417485	3.97108	7.15e-05	0.00217492
BnaC03g18820D	1278.9	1.65403	0.295547	5.59651	2.19e-08	2.88e-06	AT2G33830	DORMANCY ASSOCIATED GENE 2 (DRM2)	Negative regulator of local and systemic acquired resistance; target of FLD for activation of SAR.
BnaA03g42880D	42.4929	1.65238	0.518866	3.1846	0.00144956	0.0197274	AT4G17030	EXPANSIN-LIKE B1 (EXLB1)	Encodes EXLB1 (expansin-like B1), a member of the expansin family.
BnaCnng61390D	49.9716	1.65233	0.425811	3.88043	0.00010427	0.0029083	AT5G63580	FLAVONOL SYNTHASE 2 (FLS2)	encodes a protein whose sequence is similar to flavonol synthase
BnaA09g04830D	93.0843	1.64986	0.472217	3.49385	0.000476111	0.00889162	AT5G24490		30S ribosomal protein
BnaCnng59310D	102.541	1.64979	0.373141	4.42137	9.81e-06	0.00045399	AT1G30700	BBE8	FAD-binding Berberine family protein
BnaA04g02370D	15.9097	1.6495	0.560843	2.9411	0.00327049	0.0346458	AT2G41790		Insulinase (Peptidase family M16) family protein
BnaC01g11650D	35.8478	1.64895	0.589654	2.79647	0.00516645	0.0476129	AT4G19230	CYP707A1	Encodes a protein with ABA 8'-hydroxylase activity, involved in ABA catabolism. Member of the CYP707A gene family. CYP707A1 appears to play an important role in determining the ABA levels in dry seeds. Gene involved in postgermination growth. Overexpression of CYP707A1 leads to a decrease in ABA levels and a reduction in after-ripening period to break dormancy.
BnaC08g10150D	142.471	1.64759	0.22484	7.32781	2.34e-13	1.05e-10	AT4G15160	PAC2	According to PMID:14623884, PAC2 has not been correctly annotated; At4g15160 (protease inhibitor/seed storage/lipid transfer protein (LTP) family protein) containsAtPAC2(nucleotides 3269-3831).
BnaA05g15220D	49.1384	1.64631	0.350764	4.6935	2.69e-06	0.000157682	AT1G51420	SUCROSE-PHOSPHATASE 1 (SPP1)	sucrose-phosphatase 1
BnaC09g36830D	40.8617	1.64425	0.35569	4.62272	3.79e-06	0.000207323	AT5G21050		hyccin
BnaC07g38590D	30.1942	1.64273	0.525059	3.12866	0.00175603	0.0225573	AT4G23880		hypothetical protein
BnaCnng75640D	16.3588	1.64028	0.535551	3.0628	0.0021928	0.0263511
BnaC06g06700D	66.508	1.6398	0.397408	4.12624	3.69e-05	0.00130415	AT1G53940	GDSL-MOTIF LIPASE 2 (GLIP2)	Encodes a lipase, has in vitro lipase activity with p-nitrophenyl acetate and p-nitrophenyl butyrate, gene expression induced by hormones, negatively regulates auxin signaling, involved in disease resistance
BnaC05g14600D	54.5243	1.63867	0.362146	4.52488	6.04e-06	0.000305323	AT1G18890	CALCIUM-DEPENDENT PROTEIN KINASE 1 (CDPK1)	encodes a calcium-dependent protein kinase whose gene expression is induced by dehydration and high salt. Kinase activity could not be detected in vitro.
BnaC03g30180D	49.9053	1.63511	0.457112	3.57704	0.000347503	0.00705219	AT4G03610		Metallo-hydrolase/oxidoreductase superfamily protein
BnaC03g69830D	71.5858	1.63481	0.444115	3.68105	0.000232275	0.00524688
BnaC06g23880D	413.359	1.63276	0.274075	5.95734	2.56e-09	4.44e-07	AT1G72970	HOTHEAD (HTH)	Originally identified as a mutation that causes floral organs to fuse together. About 10-20% of mutants also have defects in ovules. Mutants have reduced fertility most likely as because of fusions that pistil emergence. The protein has similarity to the mandelonitrile lyase family of FAD containing oxidoreductases and is predicted to be secreted (SignalP).It is expressed in all tissue layers of …
BnaA02g12390D	89.1785	1.63173	0.346537	4.70867	2.49e-06	0.000148609	AT1G66190		hypothetical protein
BnaC07g41090D	23.8429	1.63146	0.479355	3.40345	0.000665398	0.0114081	AT4G27910	SET DOMAIN PROTEIN 16 (SDG16)	Encodes a SET domain containing protein, putative H3K4 methyltransferase.
BnaA04g04450D	1828.69	1.63011	0.26416	6.1709	6.79e-10	1.4e-07	AT3G53980		Bifunctional inhibitor/lipid-transfer protein/seed storage 2S albumin superfamily protein
BnaA05g01920D	95.8362	1.62922	0.302494	5.38596	7.21e-08	7.91e-06	AT2G40900	USUALLY MULTIPLE ACIDS MOVE IN AND OUT TRANSPORTERS 11 (UMAMIT11)	Encodes a plasma membrane-localized amino acid transporter likely involved in amino acid export in the developing seed.
BnaC06g24360D	415.136	1.6288	0.206657	7.88167	3.23e-15	2.12e-12	AT1G72360	ETHYLENE RESPONSE FACTOR 73 (ERF73)	Encodes a member of the ERF (ethylene response factor) subfamily B-2 of ERF/AP2 transcription factor family. The protein contains one AP2 domain. There are 5 members in this subfamily including RAP2.2 AND RAP2.12.
BnaA01g16840D	290.167	1.62857	0.447282	3.64104	0.000271534	0.00586516	AT4G28040	USUALLY MULTIPLE ACIDS MOVE IN AND OUT TRANSPORTERS 33 (UMAMIT33)	nodulin MtN21-like transporter family protein
BnaA03g54460D	21.2201	1.62761	0.481719	3.37875	0.000728174	0.0121563	AT4G39780		encodes a member of the DREB subfamily A-6 of ERF/AP2 transcription factor family. The protein contains one AP2 domain. There are 8 members in this subfamily including RAP2.4.
BnaC06g35400D	43.1489	1.62703	0.433966	3.74922	0.000177385	0.00428193	AT1G74458		transmembrane protein
BnaA09g05940D	86.1824	1.62646	0.279158	5.82631	5.67e-09	8.78e-07	AT5G62200	EMBRYO-SPECIFIC PROTEIN 3B (ATS3B)	Embryo-specific protein 3, (ATS3)
BnaA04g10260D	95.5039	1.6253	0.421998	3.85145	0.000117422	0.00318468	AT5G40390	SEED IMBIBITION 1-LIKE (SIP1)	Encodes a protein which might be involved in the formation of verbascose. A T-DNA insertion mutant was shown to have a decreased amount of verbascose (as well as mannitol) whereas the levels of raffinose and stachyose remained unchanged. Enhances drought tolerance through raffinose synthesis or galactinol hydrolysis.
BnaA01g26530D	18.0465	1.62455	0.531017	3.05933	0.00221834	0.0265268	AT5G57030	LUTEIN DEFICIENT 2 (LUT2)	Lutein-deficient 2 (LUT2) required for lutein biosynthesis, member of the xanthophyll class of carotenoids. Encodes lycopene epsilon cyclase
BnaA06g13780D	822.054	1.62361	0.22514	7.21157	5.53e-13	2.35e-10	AT1G19600		pfkB-like carbohydrate kinase family protein
BnaA05g34670D	860.76	1.62095	0.227636	7.12078	1.07e-12	4.31e-10	AT2G39510	USUALLY MULTIPLE ACIDS MOVE IN AND OUT TRANSPORTERS 14 (UMAMIT14)	Encodes a plasma membrane-localized amino acid transporter likely involved in amino acid export in the developing seed.
BnaC05g16290D	196.81	1.62094	0.33291	4.86901	1.12e-06	7.66e-05	AT1G21000	PLATZ1	PLATZ transcription factor family protein
BnaA03g34720D	50.7516	1.61989	0.355156	4.56106	5.09e-06	0.000265328	AT3G17710		F-box and associated interaction domains-containing protein
BnaA07g20150D	207.95	1.61917	0.327811	4.93933	7.84e-07	5.77e-05	AT1G80920	J8	A nuclear encoded soluble protein found in the chloroplast stroma. Negatively regulated by light and has rapid turnover in darkness.
BnaC03g22180D	33.2571	1.61909	0.526138	3.07731	0.00208874	0.0254791	AT2G39660	BOTRYTIS-INDUCED KINASE1 (BIK1)	Encodes a plasma membrane-localized ser/thr protein kinase that is a crucial component of host response signaling required to activate the resistance responses to Botrytis and A. brassicicola infection. It is likely a negative regulator of salicylic acid accumulation and basal defense against virulent bacterial pathogens. Together with ER plays opposing roles in leaf morphogenesis and inflorescen…
BnaAnng10700D	45.9117	1.61783	0.404082	4.00371	6.24e-05	0.00195612	AT3G04880	DNA-DAMAGE-REPAIR/TOLERATION 2 (DRT102)	encodes a novel protein involved in DNA repair from UV damage. Isolated by functional complementation of E. coli UV-sensitive mutants (UVR genes).
BnaA06g21330D	252.97	1.61747	0.387288	4.1764	2.96e-05	0.00109325	AT5G61820		stress up-regulated Nod 19 protein
BnaA04g29300D	362.336	1.61722	0.320084	5.05248	4.36e-07	3.55e-05	AT2G40330	PYR1-LIKE 6 (PYL6)	Encodes a member of the PYR (pyrabactin resistance )/PYL(PYR1-like)/RCAR (regulatory components of ABA receptor) family proteins with 14 members. PYR/PYL/RCAR family proteins function as abscisic acid sensors. Mediate ABA-dependent regulation of protein phosphatase 2Cs ABI1 and ABI2.
BnaC03g11900D	46.9269	1.617	0.492851	3.28091	0.00103472	0.0155782	AT5G59530		2-oxoglutarate (2OG) and Fe(II)-dependent oxygenase superfamily protein
BnaA05g04810D	21.9986	1.61641	0.542523	2.97943	0.00288783	0.0318103	AT2G45380		myeloid leukemia factor
BnaC08g31330D	43.1172	1.61639	0.450018	3.59182	0.000328373	0.0067544	AT3G61390		RING/U-box superfamily protein
BnaA03g40970D	28.9489	1.61534	0.552004	2.92632	0.00342998	0.0357488	AT3G50800		PADRE protein.
BnaA02g02830D	33.7121	1.61486	0.44139	3.65857	0.000253622	0.00558443	AT5G15830	BASIC LEUCINE-ZIPPER 3 (bZIP3)	basic leucine-zipper 3
BnaA10g04540D	21.4258	1.6135	0.511234	3.15609	0.001599	0.0210906	AT1G07090	LIGHT SENSITIVE HYPOCOTYLS 6 (LSH6)	LIGHT-DEPENDENT SHORT HYPOCOTYLS-like protein (DUF640)
BnaC01g00660D	137.531	1.61201	0.314186	5.13075	2.89e-07	2.51e-05	AT4G39780		encodes a member of the DREB subfamily A-6 of ERF/AP2 transcription factor family. The protein contains one AP2 domain. There are 8 members in this subfamily including RAP2.4.
BnaC03g45290D	25.8808	1.60999	0.464908	3.46302	0.000534139	0.00968932	AT2G13790	SOMATIC EMBRYOGENESIS RECEPTOR-LIKE KINASE 4 (SERK4)	somatic embryogenesis receptor-like kinase 4
BnaC04g02430D	33.4337	1.6097	0.485897	3.31285	0.000923509	0.0143278	AT1G53310	PHOSPHOENOLPYRUVATE CARBOXYLASE 1 (PPC1)	Encodes one of four Arabidopsis phosphoenolpyruvate carboxylase proteins.Plays an important role in carbon and nitrogen metabolism.
BnaC03g43570D	177.219	1.60957	0.524654	3.06787	0.00215593	0.0260511	AT3G23920	BAM1	Encodes a chloroplast beta-amylase. Is necessary for leaf starch breakdown in the absence of BAM3.Activity of BAM1 increases 4 days after osmotic stress. BAM1 has a higher temperature optimum than BAM3 (PMID:25293962).
BnaA09g01600D	891.462	1.60946	0.335665	4.79484	1.63e-06	0.000103958	AT4G03510	RING MEMBRANE-ANCHOR 1 (RMA1)	RMA1 encodes a novel 28 kDa protein with a RING finger motif and a C-terminal membrane-anchoring domain that is involved in the secretory pathway. Has E3 ubiquitin ligase activity.
BnaC03g32010D	128.223	1.60863	0.396885	4.05313	5.05e-05	0.00165001	AT4G00700	MULTIPLE C2 DOMAIN AND TRANSMEMBRANE REGION PROTEIN 9 (MCTP9)	C2 calcium/lipid-binding plant phosphoribosyltransferase family protein
BnaC07g48680D	209.165	1.60858	0.354507	4.5375	5.69e-06	0.000290853	AT5G37170		O-methyltransferase family protein
BnaC03g74580D	17.6888	1.60837	0.542176	2.96651	0.00301205	0.0328044	AT2G18880	VERNALIZATION5/VIN3-LIKE 2 (VEL2)	vernalization5/VIN3-like protein
BnaC08g34170D	163.761	1.60804	0.289569	5.55321	2.8e-08	3.61e-06	AT2G24150	HEPTAHELICAL PROTEIN 3 (HHP3)	heptahelical transmembrane protein HHP3
BnaC07g35430D	36.7196	1.60755	0.525069	3.06159	0.00220167	0.0264254	AT4G18540		transmembrane protein
BnaA04g08970D	17.5539	1.60647	0.535059	3.00242	0.00267845	0.0302559	AT5G38990	MEDOS 1 (MDS1)	Involved in growth adaptation upon exposure to metal ions. Contributes together with the other MDS genes to the complex network of CrRLK1Ls that positively and negatively affect growth.
BnaC04g05980D	845.197	1.60553	0.212214	7.56564	3.86e-14	2.02e-11	AT2G39510	USUALLY MULTIPLE ACIDS MOVE IN AND OUT TRANSPORTERS 14 (UMAMIT14)	Encodes a plasma membrane-localized amino acid transporter likely involved in amino acid export in the developing seed.
BnaA09g42290D	43.5531	1.60503	0.425186	3.77489	0.00016008	0.00398103	AT2G23000	SERINE CARBOXYPEPTIDASE-LIKE 10 (scpl10)	serine carboxypeptidase-like 10
BnaC05g24580D	183.573	1.60174	0.498924	3.21039	0.00132556	0.0185543	AT1G32450	NRT1/ PTR FAMILY 7.3 (NPF7.3)	Transmembrane nitrate transporter. Involved in xylem transport of nitrate from root to shoot. Induced in response to high and low concentrations of nitrate. Not involved in nitrate uptake. Expressed in root pericycle cells under the control of MYB59. Also functions as a proton-coupled H+/K+ antiporter for K+ loading into the xylem.
BnaA05g28120D	43.6496	1.60145	0.567978	2.81955	0.00480904	0.0454511	AT3G10815	BCA2A ZINC FINGER ATL 3 BTL03	RING/U-box superfamily protein
BnaC02g39390D	34.184	1.59953	0.429799	3.72157	0.000197985	0.00464456	AT5G28630		glycine-rich protein
BnaAnng32620D	24.6315	1.59946	0.531316	3.01038	0.00260922	0.0297282	AT5G59780	MYB DOMAIN PROTEIN 59 (MYB59)	Encodes a putative transcription factor (MYB59). In roots it is involved in K+/NO3- transport and expression of the NPF7.3 transporter.
BnaA06g22270D	39.2598	1.59863	0.467792	3.41739	0.000632241	0.0109896	AT5G62770		membrane-associated kinase regulator, putative (DUF1645)
BnaC01g41900D	63.4238	1.59783	0.461749	3.46038	0.000539405	0.00974593	AT4G15740		Calcium-dependent lipid-binding (CaLB domain) family protein
BnaA02g10460D	105.012	1.59773	0.279682	5.71268	1.11e-08	1.56e-06	AT5G53110	ATL96)	ATL= Arabidopsis Toxicos en Levadura.RING/U-box superfamily protein
BnaA03g52390D	21.2653	1.59701	0.510079	3.13091	0.00174263	0.0224388	AT4G33180		alpha/beta-Hydrolases superfamily protein
BnaC03g20780D	17.084	1.59635	0.555455	2.87396	0.00405366	0.0403791	AT2G46470	INNER MEMBRANE PROTEIN OXA1-LIKE (OXA1L)	inner membrane protein OXA1-like protein
BnaC06g08720D	67.771	1.59464	0.348668	4.57352	4.8e-06	0.000253145	AT1G49240	ACTIN 8 (ACT8)	Member of a subclass of actins composed of ACT2 and ACT8. Its mRNA is strongly expressed in strongly expressed in leaves, roots, stems, flowers, pollen, and siliques. However, protein expression, assayed by a ACT8:GUS fusion reporter, is very low in pollen.
BnaC06g31030D	176.011	1.59443	0.298702	5.33786	9.41e-08	9.81e-06	AT1G69920	GLUTATHIONE S-TRANSFERASE TAU 12 (GSTU12)	Encodes glutathione transferase belonging to the tau class of GSTs. Naming convention according to Wagner et al. (2002).
BnaC06g19600D	779.725	1.59317	0.297808	5.34967	8.81e-08	9.26e-06	AT1G80920	J8	A nuclear encoded soluble protein found in the chloroplast stroma. Negatively regulated by light and has rapid turnover in darkness.
BnaA02g26210D	44.6913	1.59313	0.467365	3.40876	0.000652584	0.0112308	AT2G02100	LOW-MOLECULAR-WEIGHT CYSTEINE-RICH 69 (LCR69)	Predicted to encode a PR (pathogenesis-related) protein. Belongs to the plant defensin (PDF) family with the following members: At1g75830/PDF1.1, At5g44420/PDF1.2a, At2g26020/PDF1.2b, At5g44430/PDF1.2c, At2g26010/PDF1.3, At1g19610/PDF1.4, At1g55010/PDF1.5, At2g02120/PDF2.1, At2g02100/PDF2.2, At2g02130/PDF2.3, At1g61070/PDF2.4, At5g63660/PDF2.5, At2g02140/PDF2.6, At5g38330/PDF3.1 and At4g30070/PDF…
BnaC01g17670D	62.5725	1.59285	0.401742	3.96485	7.34e-05	0.00222335	AT4G25760	GLUTAMINE DUMPER 2 (GDU2)	Encodes a member of the GDU (glutamine dumper) family proteins involved in amino acid export: At4g31730 (GDU1), At4g25760 (GDU2), At5g57685 (GDU3), At2g24762 (GDU4), At5g24920 (GDU5), At3g30725 (GDU6) and At5g38770 (GDU7).
BnaC01g01320D	46.0382	1.59208	0.502666	3.16727	0.00153878	0.0205812	AT4G37730	BASIC LEUCINE-ZIPPER 7 (bZIP7)	basic leucine-zipper 7
BnaC04g18440D	21.8453	1.59203	0.547888	2.90575	0.00366369	0.037529	AT1G58360	AMINO ACID PERMEASE 1 (AAP1)	Encodes AAP1 (amino acid permease 1), a neutral amino acid transporter expressed in seeds. Functions in amino acid uptake into embryos. The transporter also functions in acquisition of glutamate and neutral amino acids by the root.
BnaC09g29800D	25.977	1.5916	0.48325	3.29353	0.000989365	0.0150492
BnaA01g13500D	51.9572	1.59156	0.380053	4.18772	2.82e-05	0.00105264	AT4G23880		hypothetical protein
BnaC08g35970D	19.1359	1.5902	0.493767	3.22055	0.00127945	0.0181024	AT2G21185		transmembrane protein
BnaA09g29140D	19.4964	1.58833	0.537877	2.95297	0.00314735	0.0338864	AT1G26680		transcriptional factor B3 family protein
BnaA05g33820D	131.141	1.58767	0.389984	4.0711	4.68e-05	0.00155612	AT3G01490	CONVERGENCE OF BLUE LIGHT AND CO2 (CBC1)	Belongs to the Raf-like kinase subfamily of the mitogen-activated protein kinase kinase kinase (MAPKKK) family. Negatively regulates stomatal opening by negatively regulating plasma membrane H+-ATPase phosphorylation.
BnaC04g12680D	182.537	1.58743	0.316839	5.01022	5.44e-07	4.31e-05	AT2G32020		Acyl-CoA N-acyltransferases (NAT) superfamily protein
BnaC05g05850D	43.7749	1.58557	0.408399	3.88241	0.000103428	0.00289108	AT1G08180	SIAMESE-RELATED 2 (SMR2)	cyclin-dependent kinase inhibitor
BnaC06g02390D	34.4785	1.58536	0.478003	3.31663	0.000911116	0.0141988	AT1G48960		Adenine nucleotide alpha hydrolases-like superfamily protein
BnaC03g01810D	51.3519	1.58479	0.366595	4.32301	1.54e-05	0.000644296	AT5G04890	RESTRICTED TEV MOVEMENT 2 (RTM2)	Specifically restricts the long-distance movement of tobacco etch potyvirus (TEV) without involving either hypersensitive cell death or systemic acquired resistance. Multidomain protein containing an N-terminal region with high similarity to plant small heat shock proteins (HSPs).
BnaC08g10100D	38.8489	1.58355	0.36199	4.37457	1.22e-05	0.000536696	AT4G15093	LIGB	catalytic LigB subunit of aromatic ring-opening dioxygenase family
BnaA09g26780D	17.4943	1.58297	0.555992	2.84711	0.00441183	0.0428304	AT1G29520		AWPM-19-like family protein
BnaA03g50180D	246.469	1.58192	0.376466	4.20203	2.65e-05	0.000998364	AT4G30460		glycine-rich protein
BnaC07g29940D	69.4006	1.58156	0.497215	3.18083	0.00146853	0.0198938	AT5G24530	DOWNY MILDEW RESISTANT 6 (DMR6)	Encodes a putative 2OG-Fe(II) oxygenase that is defense-associated but required for susceptibility to downy mildew. The mRNA is cell-to-cell mobile.
BnaA03g37860D	25.1113	1.57882	0.47337	3.33529	0.000852107	0.0135402	AT2G04795		hypothetical protein
BnaCnng27870D	132.974	1.57863	0.305089	5.17432	2.29e-07	2.07e-05
BnaC08g21640D	233.016	1.5771	0.37767	4.17587	2.97e-05	0.00109446	AT3G50260	COOPERATIVELY REGULATED BY ETHYLENE AND JASMONATE 1 (CEJ1)	Encodes a member of the DREB subfamily A-5 of ERF/AP2 transcription factor family. The protein contains one AP2 domain. Involved in defense and freezing stress responses. There are 16 members in this subfamily including RAP2.1, RAP2.9 and RAP2.10. The mRNA is cell-to-cell mobile.
BnaC04g54310D	47.1394	1.57683	0.375522	4.19902	2.68e-05	0.00100913	AT2G30970	ASP1	ASPARTATE AMINOTRANSFERASE 1
BnaA01g24500D	85.662	1.57669	0.297978	5.2913	1.21e-07	1.22e-05	AT3G22800		Leucine-rich repeat (LRR) family protein
BnaA09g41560D	39.753	1.57635	0.419113	3.76116	0.00016913	0.00414157	AT2G24220	PURINE PERMEASE 5 (PUP5)	Member of a family of proteins related to PUP1, a purine transporter. May be involved in the transport of purine and purine derivatives such as cytokinins, across the plasma membrane.
BnaA08g29620D	45.4897	1.57594	0.358548	4.39534	1.11e-05	0.000498657	AT1G49950	TELOMERE REPEAT BINDING FACTOR 1 (TRB1)	Encodes a telomeric DNA binding protein and Single Myb Histone (SMH) gene family member. In vitro, an N-terminal Myb domain enables it to interact with double-stranded telomeric repeats.Mutations in TRB1 and TRB3 enhance the lhp1 mutant phenotype. Triple mutants are more strongly affected than the respective double mutants with lhp1. TRB1 binds non-H3K27me3 target genes predominantly at the trans…
BnaA03g42620D	21.9707	1.57547	0.467116	3.37275	0.000744209	0.0123333	AT4G16480	INOSITOL TRANSPORTER 4 (INT4)	Encodes a high affinity H+:<i>myo</i>-inositol symporter. The only other compound shown to be transported was pinitol, a methylated derivative of <i>myo</i>-inositol. The mRNA is cell-to-cell mobile.
BnaC04g16200D	21.0711	1.5736	0.536219	2.93462	0.00333955	0.0350741	AT2G28090	HEAVY METAL ASSOCIATED PROTEIN 17 (ATHMP17)	Heavy metal transport/detoxification superfamily protein
BnaC03g58370D	1408.11	1.57003	0.39058	4.01975	5.83e-05	0.00185739	AT1G02250	NAC DOMAIN CONTAINING PROTEIN 5 (NAC005)	Encodes a member of the NAC family of transcription factors. ANAC005 contains sequences specifying both nuclear and plasma membrane targeting. Overexpression results in increased xylem differentiation suggesting ANAC005 promotes xylem formation.
BnaC05g16380D	49.8365	1.5683	0.357438	4.3876	1.15e-05	0.000513589	AT1G21130	INDOLE GLUCOSINOLATE O-METHYLTRANSFERASE 4 (IGMT4)	O-methyltransferase family protein
BnaC07g27970D	23.5847	1.56785	0.561817	2.79068	0.00525981	0.0482026	AT5G61440	ACHT5	Encodes a member of the thioredoxin family protein. Located in the chloroplast. The mRNA is cell-to-cell mobile.
BnaA05g33940D	59.0694	1.56765	0.327026	4.79367	1.64e-06	0.000104336	AT3G01350		Major facilitator superfamily protein
BnaA01g05980D	31.7974	1.56756	0.42715	3.66981	0.000242733	0.005426	AT4G31240	NUCLEOREDOXIN 2 (NRX2)	protein kinase C-like zinc finger protein
BnaA08g08010D	26.6248	1.56639	0.489475	3.20014	0.00137362	0.0189692	AT1G31130		polyadenylate-binding protein 1-B-binding protein
BnaAnng35340D	176.23	1.56468	0.406353	3.85055	0.000117852	0.00319336	AT1G17147		VQ motif-containing protein
BnaA08g14990D	75.3178	1.56461	0.303573	5.15399	2.55e-07	2.25e-05	AT4G35450	ANKYRIN REPEAT-CONTAINING PROTEIN 2 (AKR2)	Involved in targeting of chloroplast outer membrane proteins to the chloroplast. Double mutants of AKR2A and the highly homologous AKR2B have yellow leaves, significantly reduced chloroplast proteins, and no thylakoid membranes.
BnaC01g21790D	113.056	1.56185	0.341765	4.56994	4.88e-06	0.000256818	AT1G49420		Heavy metal transport/detoxification superfamily protein
BnaA04g16190D	608.721	1.55955	0.290047	5.37688	7.58e-08	8.19e-06	AT2G28000	CHAPERONIN-60ALPHA (CPN60A)	Encodes chaperonin-60 alpha, a molecular chaperone involved in Rubisco folding. Mutants display aberrant chloroplast and embryo development. The mRNA is cell-to-cell mobile.
BnaA08g16230D	198.064	1.55873	0.462639	3.36921	0.000753835	0.0124509	AT4G39770	TREHALOSE-6-PHOSPHATE PHOSPHATASE H (TPPH)	Haloacid dehalogenase-like hydrolase (HAD) superfamily protein
BnaCnng74170D	295.309	1.55806	0.332998	4.67889	2.88e-06	0.000168008	AT1G26630	FUMONISIN B1-RESISTANT12 (FBR12)	Eukaryotic translation initiation factor 5A-2. Involved in programmed cell death triggered as a response to pseudomonas syringae infection. Loss of function mutants are more resistant to infection. The mRNA is cell-to-cell mobile.
BnaC03g11050D	558.805	1.55783	0.402094	3.87428	0.000106939	0.00296158	AT5G22920	RING ZINC-FINGER PROTEIN 34 (RZPF34)	Encodes a protein with sequence similarity to RING, zinc finger proteins. Loss of function mutations show reduced (15%) stomatal aperture under non stress conditions.
BnaCnng38100D	82.2446	1.55757	0.298105	5.2249	1.74e-07	1.65e-05	AT5G53290	CYTOKININ RESPONSE FACTOR 3 (CRF3)	encodes a member of the ERF (ethylene response factor) subfamily B-5 of ERF/AP2 transcription factor family. The protein contains one AP2 domain. There are 7 members in this subfamily. CRF proteins relocalize to the nucleus in response to cytokinin.
BnaC05g49660D	86.9168	1.55733	0.366791	4.24583	2.18e-05	0.000855262	AT1G14520	MYO-INOSITOL OXYGENASE 1 (MIOX1)	Encodes MIOX1. Belongs to myo-inositol oxygenase gene family.
BnaCnng52620D	101.208	1.55649	0.255273	6.09735	1.08e-09	2.1e-07	AT2G15680	CALMODULIN-LIKE 30 (CML30)	Encodes a calmodulin-like protein.
BnaC09g52360D	237.312	1.5555	0.205898	7.5547	4.2e-14	2.18e-11	AT2G03760	SULPHOTRANSFERASE 12 (SOT12)	Encodes a brassinosteroid sulfotransferase. In vitro experiements show that this enzyme has a preference for 24-epibrassinosteroids, particularly 24-epicathasterone, but does not act on castasterone and brassinolide. It also shows sulfating activity toward flavonoids. It is differentially expressed during development, being more abundant in young seedlings and actively growing cell cultures. Expr…
BnaC02g04990D	65.2405	1.55528	0.356083	4.36774	1.26e-05	0.000549496
BnaA07g29680D	84.5681	1.55462	0.267048	5.8215	5.83e-09	8.97e-07	AT1G66570	SUCROSE-PROTON SYMPORTER 7 (SUC7)	sucrose-proton symporter 7
BnaA02g33650D	280.855	1.55444	0.479884	3.2392	0.00119864	0.0172843	AT5G63160	BT1	BTB and TAZ domain protein. Short-lived nuclear-cytoplasmic protein targeted for degradation by the 26S proteosome pathway. Acts redundantly with BT2 and BT3 during female gametophyte development.
BnaC03g50570D	304.942	1.55412	0.361871	4.29469	1.75e-05	0.000714057	AT5G63790	NAC DOMAIN CONTAINING PROTEIN 102 (NAC102)	Encodes a member of the NAC family of transcription factors. ANAC102 appears to have a role in mediating response to low oxygen stress (hypoxia) in germinating seedlings. Its expression can be induced by beta-cyclocitral, an oxidized by-product of beta-carotene generated in the chloroplasts, mediates a protective retrograde response that lowers the levels of toxic peroxides and carbonyls, limitin…
BnaA03g39950D	25.2855	1.55358	0.447535	3.47142	0.000517706	0.00945802	AT5G61090		Polynucleotidyl transferase, ribonuclease H-like superfamily protein
BnaC04g33900D	22.8519	1.55303	0.515811	3.01086	0.00260513	0.0296873	AT2G20380		Galactose oxidase/kelch repeat superfamily protein
BnaC09g37510D	66.3873	1.55238	0.450551	3.44552	0.000569965	0.0101674	AT5G20250	DARK INDUCIBLE 10 (DIN10)	encodes a member of glycosyl hydrolase family 36. Expression is induced within 3 hours of dark treatment, in senescing leaves and treatment with exogenous photosynthesis inhibitor. Induction of gene expression was suppressed in excised leaves supplied with sugar. The authors suggest that the gene's expression pattern is responding to the level of sugar in the cell. The mRNA is cell-to-cell mobile.
BnaA03g34290D	233.571	1.55056	0.475937	3.25792	0.00112232	0.0165062	AT3G16770	ETHYLENE-RESPONSIVE ELEMENT BINDING PROTEIN (EBP)	Encodes a member of the ERF (ethylene response factor) subfamily B-2 of the plant specific ERF/AP2 transcription factor family (RAP2.3). The protein contains one AP2 domain. There are 5 members in this subfamily including RAP2.2 AND RAP2.12.It is localized to the nucleus and acts as a transcriptional activator through the GCC-box. It has been identified as a suppressor of Bax-induced cell death b…
BnaC03g15310D	44.9441	1.54941	0.477757	3.2431	0.00118235	0.0171121	AT5G52900	MEMBRANE-ASSOCIATED KINASE REGULATOR 6 (MAKR6)	Encodes a member of the MAKR (MEMBRANE-ASSOCIATED KINASE REGULATOR) gene family. MAKRs have putative kinase interacting motifs and membrane localization signals. Known members include: AT5G26230 (MAKR1), AT1G64080 (MAKR2), AT2G37380 (MAKR3), AT2G39370 (MAKR4), AT5G52870 (MAKR5) and AT5G52900 (MAKR6).
BnaA10g01830D	77.8528	1.54694	0.457326	3.38257	0.000718103	0.0120597	AT1G03340		hypothetical protein
BnaC09g04350D	82.8639	1.54597	0.48952	3.15814	0.00158781	0.0209833	AT5G24490		30S ribosomal protein
BnaA05g01790D	78.7766	1.54588	0.403078	3.83519	0.000125469	0.00334116	AT2G40610	EXPANSIN A8 (EXPA8)	member of Alpha-Expansin Gene Family. Naming convention from the Expansin Working Group (Kende et al, 2004. Plant Mol Bio). Involved in the formation of nematode-induced syncytia in roots of Arabidopsis thaliana.
BnaA04g01330D	44.9241	1.54514	0.364902	4.2344	2.29e-05	0.000890485	AT2G44590	DYNAMIN-LIKE 1D (DL1D)	DYNAMIN-like 1D
BnaA04g24770D	111.32	1.54507	0.385318	4.00985	6.08e-05	0.00191595	AT2G43020	POLYAMINE OXIDASE 2 (PAO2)	Encodes a polyamine oxidase.
BnaA09g44060D	797.034	1.54461	0.26332	5.86589	4.47e-09	7.2e-07	AT2G19590	ACC OXIDASE 1 (ACO1)	encodes a protein whose sequence is similar to 1-aminocyclopropane-1-carboxylate oxidase
BnaCnng64820D	24.4051	1.54226	0.543966	2.83521	0.00457958	0.0439503	AT1G34420		leucine-rich repeat transmembrane protein kinase family protein
BnaAnng30440D	10158.8	1.54106	0.276319	5.57709	2.45e-08	3.19e-06	AT1G73260	KUNITZ TRYPSIN INHIBITOR 1 (KTI1)	Encodes a trypsin inhibitor involved in modulating programmed cell death in plant-pathogen interactions.
BnaC07g47310D	164.713	1.54008	0.222879	6.90995	4.85e-12	1.68e-09	AT2G21640		Encodes a protein of unknown function that is a marker for oxidative stress response.Expression in rosette leaves is activated by high concentration of boron.
BnaA03g04930D	45.5999	1.54001	0.374526	4.11189	3.92e-05	0.00136489	AT5G14500		aldose 1-epimerase family protein
BnaA06g30820D	43.0812	1.53989	0.354901	4.33894	1.43e-05	0.000610132	AT3G29400	EXOCYST SUBUNIT EXO70 FAMILY PROTEIN E1 (EXO70E1)	A member of EXO70 gene family, putative exocyst subunits, conserved in land plants. Arabidopsis thaliana contains 23 putative EXO70 genes, which can be classified into eight clusters on the phylogenetic tree.
BnaAnng15760D	19.502	1.53903	0.52514	2.9307	0.00338199	0.0353879	AT1G07090	LIGHT SENSITIVE HYPOCOTYLS 6 (LSH6)	LIGHT-DEPENDENT SHORT HYPOCOTYLS-like protein (DUF640)
BnaA06g28640D	223.349	1.53889	0.269123	5.71817	1.08e-08	1.53e-06	AT5G27660	DEGRADATION OF PERIPLASMIC PROTEINS 14 (DEG14)	Encodes a protein with similarity to human PARK13, a mitochondrial protease implicated in Parkinson disease. DEG14 is induced by heat stress and involved in degradation of misfolded proteins.
BnaC01g07930D	991.14	1.53606	0.291655	5.2667	1.39e-07	1.36e-05	AT4G30450		glycine-rich protein
BnaC05g23810D	2736.15	1.53592	0.393861	3.89964	9.63e-05	0.00274082	AT1G30820	CTP SYNTHASE 1 (CTPS1)	Cytidine triphosphate synthase.
BnaA05g35240D	51.6931	1.5354	0.355118	4.32363	1.53e-05	0.000642923	AT2G32090	GLYOXALASE I-LIKE;9 (GLXI-LIKE;9)	Lactoylglutathione lyase / glyoxalase I family protein
BnaC03g74320D	153.861	1.5353	0.450128	3.41081	0.00064769	0.0111738	AT2G05440	GLYCINE RICH PROTEIN 9 (GRP9)	GLYCINE RICH PROTEIN 9
BnaAnng18620D	16.2514	1.53502	0.538093	2.8527	0.0043349	0.0422921	AT3G25490		Protein kinase family protein
BnaA09g35370D	23.7893	1.53421	0.480503	3.19293	0.00140836	0.0193408	AT3G55790		transmembrane protein
BnaC08g12710D	22.9051	1.53083	0.490335	3.122	0.00179626	0.0228997	AT4G27950	CYTOKININ RESPONSE FACTOR 4 (CRF4)	Encodes a member of the ERF (ethylene response factor) subfamily B-5 of ERF/AP2 transcription factor family. The protein contains one AP2 domain. There are 7 members in this subfamily. CRF proteins relocalize to the nucleus in response to cytokinin.
BnaA04g18930D	137.956	1.53055	0.468487	3.267	0.00108693	0.0161342	AT2G32660	RECEPTOR LIKE PROTEIN 22 (RLP22)	receptor like protein 22
BnaC04g53300D	439.649	1.52883	0.316395	4.83205	1.35e-06	8.88e-05	AT2G40000	ORTHOLOG OF SUGAR BEET HS1 PRO-1 2 (HSPRO2)	ortholog of sugar beet HS1 PRO-1 2
BnaC03g64660D	82.3366	1.52701	0.295551	5.16665	2.38e-07	2.14e-05	AT4G21865		hypothetical protein
BnaC05g18020D	86.6831	1.52675	0.317116	4.81448	1.48e-06	9.57e-05	AT1G22770	GIGANTEA (GI)	Together with CONSTANTS (CO) and FLOWERING LOCUS T (FT), GIGANTEA promotes flowering under long days in a circadian clock-controlled flowering pathway. GI acts earlier than CO and FT in the pathway by increasing CO and FT mRNA abundance. Located in the nucleus. Regulates several developmental processes, including photoperiod-mediated flowering, phytochrome B signaling, circadian clock, carbohydra…
BnaC03g61580D	63.2116	1.52667	0.496883	3.07249	0.00212281	0.0257828	AT4G36880	CYSTEINE PROTEINASE1 (CP1)	cysteine proteinase1
BnaA01g04670D	25.0248	1.52661	0.503782	3.0303	0.00244312	0.0283889	AT4G32300	S-DOMAIN-2 5 (SD2-5)	S-domain-2 5
BnaA10g26700D	61.6939	1.52611	0.32722	4.66386	3.1e-06	0.000178125	AT5G03230		senescence regulator (Protein of unknown function, DUF584)
BnaAnng30080D	69.6209	1.52466	0.502563	3.03377	0.0024152	0.0281975	AT3G47295		hypothetical protein
BnaC05g40690D	32.8659	1.52312	0.503163	3.02709	0.00246917	0.0285903	AT3G12490	CYSTATIN B (CYSB)	Encodes a protein with cysteine proteinase inhibitor activity. Overexpression increases tolerance to abiotic stressors (i.e.salt,osmotic, cold stress).
BnaA06g23500D	240.534	1.52226	0.396221	3.84196	0.000122057	0.00327988	AT5G64510	TUNICAMYCIN INDUCED 1 (TIN1)	Encodes Tunicamycin Induced 1(TIN1), a plant-speci_x001E_c ER stress-inducible protein. TIN1 mutation affects pollen surface morphology. Transcriptionally induced by treatment with the N-linked glyclsylation inhibitor tunicamycin.
BnaA06g38030D	21.9128	1.52196	0.506897	3.00251	0.00267764	0.0302559	AT1G09970	LRRXI-23	RLK7 belongs to a leucine-rich repeat class of receptor-likekinase (LRR-RLKs). It is involved in the control of germination speed and the tolerance to oxidant stress. The mRNA is cell-to-cell mobile.
BnaA03g51690D	38.1181	1.5209	0.451677	3.36722	0.000759294	0.0125061	AT5G24920	GLUTAMINE DUMPER 5 (GDU5)	Encodes a member of the GDU (glutamine dumper) family proteins involved in amino acid export: At4g31730 (GDU1), At4g25760 (GDU2), At5g57685 (GDU3), At2g24762 (GDU4), At5g24920 (GDU5), At3g30725 (GDU6) and At5g38770 (GDU7).
BnaA03g52880D	53.4432	1.51647	0.484454	3.13026	0.00174653	0.0224646	AT4G34560		transmembrane protein
BnaCnng20550D	58.8693	1.51631	0.467872	3.24086	0.00119169	0.0172067	AT5G04330	CYTOCHROME P450 84A4 (CYP84A4)	Cytochrome P450 superfamily protein
BnaC09g42800D	85.7736	1.51589	0.307982	4.92201	8.57e-07	6.14e-05	AT5G14730		Unknown protein, expression induced by IDL7 and stress.
BnaC01g36020D	20.8194	1.515	0.510154	2.96969	0.00298103	0.0325336
BnaA07g00960D	365.314	1.51391	0.406066	3.72824	0.000192819	0.00456896	AT2G19810	OXIDATION-RELATED ZINC FINGER 1 (OZF1)	Encodes Oxidation-related Zinc Finger 1 (OZF1), a plasma membrane protein involved in oxidative stress.
BnaAnng08070D	58.8247	1.51366	0.466861	3.24222	0.00118603	0.017157	AT5G51780	BHLH	basic helix-loop-helix (bHLH) DNA-binding superfamily protein
BnaA06g06020D	25.5441	1.51343	0.501517	3.0177	0.00254697	0.0292615	AT1G10220		ZCF37
BnaC07g40500D	48.1367	1.51343	0.328797	4.60293	4.17e-06	0.000224497	AT4G26850	VITAMIN C DEFECTIVE 2 (VTC2)	Encodes a novel protein involved in ascorbate biosynthesis, which was shown to catalyze the transfer of GMP from GDP-galactose to a variety of hexose-1-phosphate acceptors. Recessive mutation has a reduced amount of vitamin C, lower level of non-photochemical quenching, and reduced rate of conversion of violaxanthin to zeaxanthin in high light.
BnaA05g16370D	76.1132	1.51014	0.447706	3.37305	0.000743391	0.0123267	AT1G32160		beta-casein (DUF760)
BnaCnng25130D	63.586	1.50883	0.512275	2.94536	0.00322583	0.0343519	AT1G64590		NAD(P)-binding Rossmann-fold superfamily protein
BnaC03g60640D	115.231	1.50857	0.400876	3.76319	0.000167762	0.00411491	AT4G39770	TREHALOSE-6-PHOSPHATE PHOSPHATASE H (TPPH)	Haloacid dehalogenase-like hydrolase (HAD) superfamily protein
BnaCnng27880D	77.2932	1.50687	0.459843	3.27693	0.00104942	0.0157278
BnaA02g23330D	453.148	1.50627	0.351951	4.27977	1.87e-05	0.000753773	AT5G42830		HXXXD-type acyl-transferase family protein
BnaA10g15190D	115.527	1.50324	0.499804	3.00766	0.00263269	0.0299148	AT5G20230	BLUE-COPPER-BINDING PROTEIN (BCB)	Encodes a Al-stress-induced gene. Along with TCF, it promotes lignin biosynthesis in response to cold stress. The mRNA is cell-to-cell mobile.
BnaC08g30850D	50.958	1.50238	0.327493	4.58753	4.49e-06	0.00023953	AT3G60690	SMALL AUXIN UPREGULATED RNA 59 (SAUR59)	SAUR-like auxin-responsive protein family
BnaC03g08810D	120.964	1.50228	0.467914	3.21059	0.00132462	0.0185528	AT5G18130		transmembrane protein
BnaC03g31560D	75.5726	1.50179	0.370815	4.04996	5.12e-05	0.00166336	AT4G00780		TRAF-like family protein
BnaA09g20000D	47.1932	1.50016	0.330587	4.53788	5.68e-06	0.000290583	AT4G05000	VPS28-2	Vacuolar protein sorting-associated protein VPS28 family protein
BnaA03g10520D	37.9712	1.4993	0.450966	3.32464	0.000885322	0.0139216	AT1G63205		Cystatin/monellin superfamily protein
BnaA02g36690D	17.7076	1.49902	0.510627	2.93565	0.00332854	0.035019	AT5G43150		elongation factor
BnaA01g01550D	223.566	1.4976	0.489989	3.0564	0.00224013	0.0266747	AT4G36040	DNAJ11 (J11)	Chaperone DnaJ-domain superfamily protein
BnaC09g51060D	394.195	1.49746	0.465351	3.21793	0.00129121	0.0182276	AT2G18700	TREHALOSE PHOSPHATASE/SYNTHASE 11 (TPS11)	Encodes an enzyme putatively involved in trehalose biosynthesis. The protein has a trehalose synthase (TPS)-like domain that may or may not be active as well as a trehalose phosphatase (TPP)-like domain.
BnaC08g17850D	82.0986	1.49719	0.528675	2.83197	0.00462615	0.0442421	AT1G18210	CML27	Calcium-binding EF-hand family protein
BnaA03g08180D	26.3646	1.49592	0.477856	3.13048	0.00174519	0.0224571	AT5G20970		HSP20-like chaperones superfamily protein
BnaA04g10700D	46.1544	1.49546	0.343398	4.35488	1.33e-05	0.000575673	AT5G40940	PUTATIVE FASCICLIN-LIKE ARABINOGALACTAN PROTEIN 20 (FLA20)	Fasciclin-like arabinogalactan protein. Possibly involved in embryogenesis and seed development.
BnaC02g13140D	68.4343	1.49533	0.330794	4.52042	6.17e-06	0.000309851
BnaA09g52090D	53.8749	1.49423	0.37184	4.01848	5.86e-05	0.00186102	AT4G00940	DNA BINDING WITH ONE FINGER 4.1 (DOF4.1)	Dof-type zinc finger DNA-binding family protein
BnaC05g16350D	223.365	1.4941	0.26418	5.65559	1.55e-08	2.1e-06	AT1G21120	INDOLE GLUCOSINOLATE O-METHYLTRANSFERASE 2 (IGMT2)	O-methyltransferase family protein
BnaC01g30780D	104.51	1.49405	0.261583	5.71156	1.12e-08	1.57e-06	AT3G23430	PHOSPHATE 1 (PHO1)	Encodes a protein with the mainly hydrophilic N-terminal and the C-terminal containing 6 potential membrane-spanning domains. The mutant is deficient in the transfer of phosphate from root epidermal and cortical cells to the xylem. Its expression is repressed by phosphate (Pi) in shoots, and transiently induced by phosphite (Phi) in roots and shoots. PHO is expressed in developing ovules and play…
BnaC04g49100D	9507.7	1.49399	0.323262	4.62161	3.81e-06	0.000207664	AT2G43610		Chitinase family protein
BnaA07g06210D	246.526	1.49186	0.234474	6.36259	1.98e-10	4.84e-08	AT3G23810	S-ADENOSYL-L-HOMOCYSTEINE (SAH) HYDROLASE 2 (SAHH2)	S-adenosyl-l-homocysteine (SAH) hydrolase 2
BnaA03g40370D	52.629	1.4918	0.455	3.27867	0.00104297	0.0156588	AT5G61590	DECREASE WAX BIOSYNTHESIS (DEWAX)	Encodes an AP2/ERF-type transcription factor that is preferentially expressed in the epidermis and induced by darkness and negatively regulates cuticular wax biosynthesis.
BnaC03g06530D	230.753	1.49173	0.267473	5.57712	2.45e-08	3.19e-06	AT5G14500		aldose 1-epimerase family protein
BnaA03g48890D	517.835	1.49156	0.424176	3.51637	0.000437491	0.00835974	AT4G27890	BOB2	HSP20-like chaperones superfamily protein
BnaA06g39660D	651.376	1.49118	0.441106	3.38056	0.000723388	0.012105	AT3G30775	EARLY RESPONSIVE TO DEHYDRATION 5 (ERD5)	Encodes a proline oxidase that is predicted to localize to the inner mitochondrial membrane, its mRNA expression induced by high levels of Al and by osmotic stress. The promoter contains an L-proline-inducible element.
BnaC08g20340D	52.6626	1.49018	0.345704	4.31056	1.63e-05	0.000674474	AT3G48590	NUCLEAR FACTOR Y, SUBUNIT C1 (NF-YC1)	Encodes a protein with similarity to a subunit of the CCAAT promoter motif binding complex of yeast.One of two members of this class (HAP5A) and expressed in vegetative and reproductive tissues.
BnaC07g30190D	80.612	1.48999	0.298931	4.98439	6.22e-07	4.75e-05	AT5G24270	SALT OVERLY SENSITIVE 3 (SOS3)	encodes a calcium sensor that is essential for K+ nutrition, K+/Na+ selectivity, and salt tolerance. The protein is similar to calcineurin B. Lines carrying recessive mutations are hypersensitive to Na+ and Li+ stresses and is unable to grow in low K+. The growth defect is rescued by extracellular calcium.
BnaCnng48700D	391.759	1.48837	0.263431	5.64992	1.61e-08	2.17e-06	AT2G23610	METHYL ESTERASE 3 (MES3)	Encodes a protein shown to have carboxylesterase activity, methyl IAA esterase activity, and methyl jasmonate esterase activity in vitro. This protein does not act on methyl salicylate, MeGA4, or MEGA9 in vitro.
BnaC07g48800D	189.794	1.48557	0.469876	3.16163	0.0015689	0.0208377	AT2G01520	MLP-LIKE PROTEIN 328 (MLP328)	Encodes a cis-cinnamic acid responsive gene that is a member of the major latex protein-like gene family and plays a role in promoting vegetative growth and delaying &#64258;owering. The mRNA is cell-to-cell mobile.
BnaA09g24330D	241.286	1.48446	0.408559	3.63341	0.000279697	0.00599856	AT1G32450	NRT1/ PTR FAMILY 7.3 (NPF7.3)	Transmembrane nitrate transporter. Involved in xylem transport of nitrate from root to shoot. Induced in response to high and low concentrations of nitrate. Not involved in nitrate uptake. Expressed in root pericycle cells under the control of MYB59. Also functions as a proton-coupled H+/K+ antiporter for K+ loading into the xylem.
BnaC08g03130D	68.7456	1.48355	0.305139	4.86187	1.16e-06	7.89e-05	AT1G49000		transmembrane protein
BnaAnng00090D	54.267	1.4829	0.403887	3.67158	0.000241054	0.00539507	AT5G01840	OVATE FAMILY PROTEIN 1 (OFP1)	Encodes a member of the plant specific ovate protein family. Members of this family have been shown to bind to KNOX and BELL- like TALE class homeodomain proteins. This interaction may mediate relocalization of the TALE homeodomain from the nucleus to the cytoplasm. Functions as a transcriptional repressor that suppresses cell elongation. May also directly affect microtubule organization via inte…
BnaC05g00740D	1295.57	1.48267	0.179652	8.25305	1.54e-16	1.3e-13	AT1G01170		ozone-responsive stress-like protein (DUF1138)
BnaC09g06780D	215.412	1.48243	0.247702	5.98475	2.17e-09	3.8e-07	AT5G65110	ACYL-COA OXIDASE 2 (ACX2)	Encodes an acyl-CoA oxidase presumably involved in long chain fatty acid biosynthesis.
BnaA06g12780D	18.8034	1.48235	0.515803	2.87387	0.00405473	0.0403791	AT1G58190	RECEPTOR LIKE PROTEIN 9 (RLP9)	receptor like protein 9
BnaA05g03050D	42.3384	1.48069	0.432495	3.4236	0.000617976	0.0108052	AT2G42790	CITRATE SYNTHASE 3 (CSY3)	Encodes a peroxisomal citrate synthase that is expressed throughout seedling and shoot development.
BnaAnng13190D	48.7818	1.47962	0.460733	3.21145	0.00132067	0.0185165	AT5G37070		hypothetical protein (Protein of unknown function, DUF538)
BnaC04g50170D	387.818	1.47958	0.427882	3.45792	0.000544373	0.00981765	AT2G45220	PECTIN METHYLESTERASE 17 (PME17)	Plant invertase/pectin methylesterase inhibitor superfamily
BnaC04g39840D	198.552	1.4789	0.236556	6.25182	4.06e-10	8.88e-08	AT2G28570		hypothetical protein
BnaA10g01450D	25.0298	1.47591	0.503735	2.92993	0.00339036	0.0354406	AT1G02860	NITROGEN LIMITATION ADAPTATION (NLA)	Encodes a ubiquitin E3 ligase with RING and SPX domains that is involved in mediating immune responses and mediates degradation of PHT1s at plasma membranes. Targeted by MIR827. Ubiquitinates PHT1;3, PHT1;2, PHT1;1/AtPT1 and PHT1;4/AtPT2.
BnaC04g17420D	35.3099	1.47481	0.414336	3.55946	0.000371625	0.00740792
BnaC02g31870D	49.7818	1.47318	0.494091	2.9816	0.00286749	0.0316422	AT5G45840	MALE DISCOVERER1 (MDIS1)	Encodes a leucine-rich-repeat RLK that is localized to the plasma membrane of pollen tubes and functions with MIK1/2 as the male receptor of the pollen tube chemo-attractant LURE1.MDIS1 forms a complex with MIK1/2 and binds LURE1.
BnaA02g25030D	247.651	1.47277	0.186498	7.897	2.86e-15	1.92e-12	AT5G47120	BAX INHIBITOR 1 (BI1)	Encodes BI-1, a homolog of mammalian Bax inhibitor 1. Functions as an attenuator of biotic and abiotic types of cell death. Bax-induced cell death can be downregulated by ectopically expressing AtBI in planta. The mRNA is cell-to-cell mobile.
BnaA07g06370D	27.341	1.47258	0.508485	2.89601	0.00377945	0.0383227	AT3G23570		alpha/beta-Hydrolases superfamily protein
BnaC04g05770D	165.687	1.47213	0.249079	5.91031	3.41e-09	5.67e-07	AT2G39700	EXPANSIN A4 (EXPA4)	putative expansin. Naming convention from the Expansin Working Group (Kende et al, 2004. Plant Mol Bio). Involved in the formation of nematode-induced syncytia in roots of Arabidopsis thaliana.
BnaA05g17260D	83.0018	1.47134	0.375408	3.9193	8.88e-05	0.00257757	AT3G22370	ALTERNATIVE OXIDASE 1A (AOX1A)	Encodes AOX1a, an isoform of alternative oxidase that is expressed in rosettes, flowers, and root. The alternative oxidase of plant mitochondria transfers electrons from the ubiquinone pool to oxygen without energy conservations. It is regulated through transcriptional control and by pyruvate. Plays a role in shoot acclimation to low temperature. Also is capable of ameliorating reactive oxygen sp…
BnaA06g11520D	26.9505	1.47107	0.443437	3.31744	0.000908477	0.0141728	AT1G17200	CASP-LIKE PROTEIN 2A1 (CASPL2A1)	Uncharacterized protein family (UPF0497)
BnaC01g07360D	50.4839	1.47063	0.367476	4.00199	6.28e-05	0.00196889	AT4G31020		alpha/beta-Hydrolases superfamily protein
BnaA01g28260D	827.112	1.46987	0.383554	3.83224	0.000126983	0.00336782	AT3G16050	PYRIDOXINE BIOSYNTHESIS 1.2 (PDX1.2)	Encodes a protein with pyridoxal phosphate synthase activity whose transcripts were detected mostly in roots and accumulate during senescence. The protein was found in very low abundance, which prevented a specific localisation.
BnaC05g49600D	60.0329	1.4691	0.358187	4.10149	4.1e-05	0.00141044	AT1G14860	NUDIX HYDROLASE HOMOLOG 18 (NUDT18)	nudix hydrolase homolog 18
BnaA02g10810D	177.573	1.46842	0.245275	5.98681	2.14e-09	3.77e-07	AT5G52540		keratin-associated protein, putative (DUF819)
BnaA09g24110D	97.5686	1.46828	0.500836	2.93166	0.00337152	0.035314	AT1G32940	SBT3.5	Subtilase family protein
BnaC08g16460D	64.6618	1.46743	0.315394	4.65268	3.28e-06	0.00018545	AT1G14890		Plant invertase/pectin methylesterase inhibitor superfamily protein
BnaC07g41750D	49.7912	1.46712	0.421993	3.47666	0.000507707	0.00929836	AT4G29140	ACTIVATED DISEASE SUSCEPTIBILITY 1 (ADS1)	Encodes Activated Disease Susceptibility 1 (ADS1), a putative MATE (multidrug and toxic compound extrusion) transport protein that negatively regulates plant disease resistance.
BnaC06g40610D	66.8705	1.46681	0.294943	4.9732	6.59e-07	4.97e-05	AT1G80380	GLYCERATE KINASE (GLYK)	encodes a glycerate kinase which catalyzes the last step of photorespiration C2 cycle.
BnaCnng37560D	92.7541	1.46676	0.322352	4.55019	5.36e-06	0.000277688	AT3G46640	PHYTOCLOCK 1 (PCL1)	Encodes a myb family transcription factor with a single Myb DNA-binding domain (type SHAQKYF) that is unique to plants and is essential for circadian rhythms, specifically for transcriptional regulation within the circadian clock. LUX is required for normal rhythmic expression of multiple clock outputs in both constant light and darkness. It is coregulated with TOC1 and seems to be repressed by C…
BnaC07g39620D	122.943	1.46674	0.356344	4.11608	3.85e-05	0.00134683	AT4G25400		basic helix-loop-helix (bHLH) DNA-binding superfamily protein
BnaC06g38190D	180.274	1.46614	0.314276	4.66512	3.08e-06	0.00017739	AT5G64870	FLOTILLIN3 (FLOT3)	Belongs to the group of plant flotillins, which are plasma membrane proteins. Flot3 is found in membrane nanodomains.
BnaA08g11390D	1322.13	1.46601	0.337582	4.34269	1.41e-05	0.00060109	AT4G34131	UDP-GLUCOSYL TRANSFERASE 73B3 (UGT73B3)	UDP-glucosyl transferase 73B3
BnaA06g23970D	31.8325	1.46486	0.527421	2.7774	0.00547961	0.0495859
BnaA08g22320D	39.6788	1.46454	0.415135	3.52788	0.000418903	0.00809677	AT1G18900		Pentatricopeptide repeat (PPR) superfamily protein
BnaA03g33270D	2560.68	1.46424	0.183941	7.96038	1.72e-15	1.19e-12	AT3G14200		Chaperone DnaJ-domain superfamily protein
BnaC05g20140D	160.236	1.46398	0.356294	4.1089	3.98e-05	0.00137718
BnaA07g32300D	48.0793	1.46374	0.395308	3.70277	0.000213261	0.00490883	AT1G76080	CHLOROPLASTIC DROUGHT-INDUCED STRESS PROTEIN OF 32 KD (CDSP32)	Encodes a thioredoxin localized in chloroplast stroma. Known as CDSP32 (CHLOROPLASTIC DROUGHT-INDUCED STRESS PROTEIN OF 32 KD).
BnaA07g10790D	36.2952	1.46277	0.507672	2.88134	0.00395992	0.0397066	AT1G21920	MORN-MOTIF REPEAT PROTEIN REGULATING FLOWERING 1 ( (MRF1)	MRF1 is related to SET7/9 proteins but contains an atypical SET domain. It is expressed in phloem and mutants have a weak late flowering phenotype. Phosphatidylinositol 4-phosphate 5-kinase (PIP5K) enzyme family member.
BnaC04g35060D	33.2834	1.46206	0.437781	3.3397	0.00083869	0.0133964	AT2G22540	SHORT VEGETATIVE PHASE (SVP)	Encodes a nuclear protein that acts as a floral repressor and that functions within the thermosensory pathway. SVP represses FT expression via direct binding to the vCArG III motif in the FT promoter.
BnaC07g40310D	49.6526	1.46166	0.367804	3.97403	7.07e-05	0.00215482	AT4G26430	COP9 SIGNALOSOME SUBUNIT 6B (CSN6B)	one of two genes encoding subunit 6 of COP9 signalosome complex
BnaC07g23610D	38.4356	1.46027	0.422764	3.45411	0.000552119	0.00991811	AT3G26510		Octicosapeptide/Phox/Bem1p family protein
BnaCnng37030D	240.919	1.45973	0.240841	6.06098	1.35e-09	2.57e-07	AT5G43400		plant/protein
BnaA06g00400D	114.61	1.45955	0.243693	5.98928	2.11e-09	3.74e-07	AT1G55320	ACYL-ACTIVATING ENZYME 18 (AAE18)	Encodes a protein with similarity to acyl activating enzymes. AAE18 is localized to the peroxisome where it may be involved in metabolism of auxin precursors to active auxins.
BnaA05g20470D	23.5103	1.45841	0.456338	3.1959	0.00139395	0.0191782
BnaC05g20130D	148.421	1.45815	0.33866	4.30564	1.67e-05	0.000685315	AT1G26665		Mediator complex, subunit Med10
BnaA06g37900D	281.633	1.45732	0.423843	3.43835	0.000585263	0.0103891	AT1G09460		Carbohydrate-binding X8 domain superfamily protein
BnaA01g16450D	206.844	1.45467	0.300997	4.83283	1.35e-06	8.86e-05	AT4G27450		aluminum induced protein with YGL and LRDR motifs
BnaC05g45900D	34.8193	1.45463	0.425082	3.42199	0.000621644	0.0108437	AT3G05930	GERMIN-LIKE PROTEIN 8 (GLP8)	germin-like protein (GLP8)
BnaA08g16070D	89.0999	1.45458	0.42174	3.44899	0.00056268	0.010071	AT4G40070	ATL32)	ATL= Arabidopsis Toxicos en Levadura.RING/U-box superfamily protein
BnaC09g08060D	27.1712	1.4542	0.441275	3.29546	0.000982606	0.0149811	AT5G66440		tRNA-methyltransferase non-catalytic subunit trm6MTase subunit
BnaA10g16170D	1733.62	1.45322	0.256846	5.65794	1.53e-08	2.08e-06	AT5G18840		Major facilitator superfamily protein
BnaCnng16170D	593.228	1.4522	0.350413	4.14426	3.41e-05	0.00122705	AT5G40730	AGO24	Encodes an arabinogalactan-protein (AGP24).
BnaA06g24090D	87.548	1.45089	0.455568	3.1848	0.00144854	0.0197241	AT5G65140	TREHALOSE-6-PHOSPHATE PHOSPHATASE J (TPPJ)	Haloacid dehalogenase-like hydrolase (HAD) superfamily protein
BnaC05g28300D	24.1594	1.44729	0.47968	3.0172	0.00255119	0.0292696	AT5G49690		UDP-Glycosyltransferase superfamily protein
BnaA10g24690D	74.2819	1.44723	0.328231	4.40918	1.04e-05	0.000475367	AT5G05860	UDP-GLUCOSYL TRANSFERASE 76C2 (UGT76C2)	Encodes a cytokinin N-glucosyltransferase that is involved in cytokinin homeostasis and cytokinin response in planta through cytokinin N-glucosylation. Expression is induced by ABA, mannitol and drought stress. Analysis of overexpressors and loss of function mutants indicate a role in response to osmotic and drought stress.
BnaA09g30390D	106.316	1.4467	0.477151	3.03196	0.00242972	0.0283055	AT1G22770	GIGANTEA (GI)	Together with CONSTANTS (CO) and FLOWERING LOCUS T (FT), GIGANTEA promotes flowering under long days in a circadian clock-controlled flowering pathway. GI acts earlier than CO and FT in the pathway by increasing CO and FT mRNA abundance. Located in the nucleus. Regulates several developmental processes, including photoperiod-mediated flowering, phytochrome B signaling, circadian clock, carbohydra…
BnaC09g18480D	142.15	1.44608	0.293742	4.92296	8.52e-07	6.13e-05	AT5G44390	BBE25	FAD-binding Berberine family protein
BnaA05g01780D	43.5599	1.44478	0.407802	3.54284	0.000395835	0.00774159	AT2G40600		appr-1-p processing enzyme family protein
BnaA04g25680D	147.081	1.44429	0.38097	3.79107	0.00015	0.00381058	AT2G44370		Cysteine/Histidine-rich C1 domain family protein
BnaCnng43810D	109.194	1.44342	0.42234	3.41768	0.000631572	0.0109812	AT2G31750	UDP-GLUCOSYL TRANSFERASE 74D1 (UGT74D1)	Encodes an auxin glycosyltransferase that is likely to be involved in regulation of auxin by glycosylation.
BnaC03g53200D	175.481	1.4432	0.203969	7.07559	1.49e-12	5.78e-10	AT3G48330	PROTEIN-L-ISOASPARTATE METHYLTRANSFERASE 1 (PIMT1)	Encodes protein-L-isoaspartate methyltransferase. Important for maintaining viability as the seed ages. Involved in germination.
BnaC05g17730D	51.0646	1.44168	0.384213	3.7523	0.00017522	0.00424921	AT1G22430		GroES-like zinc-binding dehydrogenase family protein
BnaA03g37570D	19.0003	1.44166	0.50746	2.84093	0.00449824	0.043384	AT3G24730		mRNA splicing factor, thioredoxin-like U5 snRNP
BnaC04g09280D	89.2195	1.44127	0.432773	3.33031	0.000867505	0.0137211	AT2G35910	ATL70)	ATL= Arabidopsis Toxicos en Levadura.RING/U-box superfamily protein
BnaC04g27780D	91.1979	1.44123	0.468855	3.07393	0.00211256	0.025693	AT3G52840	BGAL2	beta-galactosidase 2
BnaC01g01700D	44.1281	1.44023	0.401748	3.5849	0.000337204	0.00688918	AT4G36900	RELATED TO AP2 10 (RAP2.10)	Encodes a member of the DREB subfamily A-5 of ERF/AP2 transcription factor family (RAP2.10). The protein contains one AP2 domain. There are 16 members in this subfamily including RAP2.9 and RAP2.1.
BnaA05g05910D	97.362	1.43958	0.336881	4.27326	1.93e-05	0.000771919	AT2G39700	EXPANSIN A4 (EXPA4)	putative expansin. Naming convention from the Expansin Working Group (Kende et al, 2004. Plant Mol Bio). Involved in the formation of nematode-induced syncytia in roots of Arabidopsis thaliana.
BnaA09g28080D	209.052	1.4391	0.348751	4.12644	3.68e-05	0.00130382	AT5G13090		hypothetical protein
BnaCnng11290D	22.4184	1.43883	0.486983	2.95458	0.00313096	0.0337581	AT5G41410	BEL10	Homeodomain protein required for ovule identity.Loss of function mutations show homeotic conversion of integuments to carpels.Forms heterodimers with STM and KNAT1. Interacts with AG-SEP heterodimers is thought to restrict WUS expression. BEL interacts with MADS box dimers composed of SEP1(or SEP3) and AG, SHP1, SHP2 and STK. The interaction of BEL1 with AG-SEP3 is required for proper integument …
BnaC07g43750D	79.2509	1.43829	0.280797	5.12217	3.02e-07	2.6e-05	AT4G32295	KINASE-INDUCIBLE DOMAIN INTERACTING 9 (KIX9)	histone acetyltransferase
BnaC02g20400D	38.6204	1.43775	0.448614	3.20487	0.00135121	0.0187651	AT1G70870		Polyketide cyclase/dehydrase and lipid transport superfamily protein
BnaC03g37960D	1152.68	1.43775	0.242331	5.933	2.97e-09	5.03e-07	AT3G13470	CHAPERONIN-60BETA2 (CPN60BETA2)	Encodes a subunit of chloroplasts chaperonins that are involved in mediating the folding of newly synthesized, translocated, or stress-denatured proteins. Cpn60 subunits are: Cpn60alpha1 (At2g28000), AtCpn60alpha2 (At5g18820), AtCpn60beta1 (At1g55490), AtCpn60beta2 (At3g13470), AtCpn60beta3 (At5g56500), AtCpn60beta4 (At1g26230).
BnaC07g35220D	250.755	1.43769	0.363742	3.95251	7.73e-05	0.00231888	AT4G18340		Glycosyl hydrolase superfamily protein
BnaA01g13110D	69.674	1.43716	0.438046	3.28085	0.00103496	0.0155782	AT4G23496	SPIRAL1-LIKE5 (SP1L5)	Belongs to a six-member gene family in Arabidopsis; all members share high sequence similarity in amino- and carboxy-terminal regions. Regulates cortical microtubule organization. Mutant plants exhibit altered patterns of root, leaf and petal growth as a result of defective anisotropic cell expansion.
BnaC08g30450D	20.1723	1.43696	0.494389	2.90655	0.00365443	0.0374471	AT3G18930	ATL65)	ATL= Arabidopsis Toxicos en Levadura.RING/U-box superfamily protein
BnaC08g12000D	259.467	1.43696	0.343791	4.17974	2.92e-05	0.00108341	AT4G25300		2-oxoglutarate (2OG) and Fe(II)-dependent oxygenase superfamily protein
BnaC07g30880D	22.2045	1.43647	0.467729	3.07115	0.00213233	0.0258463	AT5G23360		GRAM domain-containing protein / ABA-responsive protein-like protein
BnaA06g31160D	402.957	1.43602	0.213547	6.7246	1.76e-11	5.55e-09	AT3G28930	AVRRPT2-INDUCED GENE 2 (AIG2)	avrRpt2-induced gene that exhibits RPS2- and avrRpt2-dependent induction early after infection with Pseudomonas syringae pv maculicola strain ES4326 carrying avrRpt2
BnaC08g32740D	142.921	1.43601	0.221204	6.49182	8.48e-11	2.3e-08	AT5G26330		Cupredoxin superfamily protein
BnaC03g58470D	64.9989	1.43497	0.340236	4.21757	2.47e-05	0.00094553	AT1G28260		Telomerase activating protein Est1
BnaC05g38890D	100.178	1.43459	0.373935	3.83648	0.000124811	0.00333178	AT3G14690	CYTOCHROME P450, FAMILY 72, SUBFAMILY A, POLYPEPTIDE 15 (CYP72A15)	putative cytochrome P450 The mRNA is cell-to-cell mobile.
BnaC07g02460D	164.507	1.43246	0.316929	4.51982	6.19e-06	0.000309851	AT2G19110	HEAVY METAL ATPASE 4 (HMA4)	Encodes a protein with similarity to Zn ATPase. Can rescue Zn deficiency in yeast and Cd resistance, suggesting a role in Zn and Cd transport. The mRNA is cell-to-cell mobile.
BnaA02g19950D	23.8907	1.43236	0.503248	2.84623	0.00442399	0.0429061	AT1G80180	MAPK SUBSTRATES IN THE STOMATAL LINEAGE 1 (MASS1)	Encodes a substrate of the MAPK kinases. Phenotypic analyses of Arabidopsis expressing phosphorylation site mutant forms of At1g80180.1 showed clustered stomata and higher stomatal index in cotyledons expressing the phosphomimetic form of At1g80180.1. Tightly connected with MAPK signaling to fine-tune stomatal production and patterning.
BnaC03g49150D	73.5116	1.43228	0.502172	2.85218	0.00434205	0.0423339	AT5G65140	TPPJ	Haloacid dehalogenase-like hydrolase (HAD) superfamily protein
BnaC04g21900D	31.6526	1.43154	0.399375	3.58446	0.000337779	0.00689616	AT3G61190	BON ASSOCIATION PROTEIN 1 (BAP1)	Encodes a protein with a C2 domain that binds to BON1 in yeast two hybrid analyses. Its ability to bind to phospholipids is enhanced by calcium ions. Involved in maintaining cell homeostasis.
BnaA09g42820D	132.636	1.43118	0.427738	3.34593	0.00082006	0.0131978	AT2G22122		hypothetical protein
BnaC05g49280D	863.613	1.43003	0.374108	3.82251	0.000132103	0.00347482	AT1G12780	UDP-D-GLUCOSE/UDP-D-GALACTOSE 4-EPIMERASE 1 (UGE1)	Encodes a UDP-glucose epimerase that catalyzes the interconversion of the sugar nucleotides UDP-glucose UDP-galactose via a UDP-4-keto-hexose intermediate. Responsive to stress.
BnaAnng36390D	227.413	1.42956	0.223684	6.39095	1.65e-10	4.16e-08	AT5G48150	PHYTOCHROME A SIGNAL TRANSDUCTION 1 (PAT1)	Member of GRAS gene family. Semi-dominant mutant has a reduced response to far-red light and appears to act early in the phytochrome A signaling pathway.
BnaC08g33860D	22.7974	1.42889	0.456157	3.13247	0.00173344	0.0223463	AT2G24645		Transcriptional factor B3 family protein
BnaC07g38770D	76.4405	1.42577	0.407857	3.49577	0.000472698	0.00884367	AT4G24180	THAUMATIN-LIKE PROTEIN 1 (TLP1)	Root-specific expression activated in response to rhizobacteria and ACC. Role in induced systemic resistance.
BnaA01g23310D	3258.6	1.42519	0.224232	6.35589	2.07e-10	5.04e-08	AT3G24100	BIA	Encodes a secreted peptide that enhances stress indued cell death.
BnaC09g21720D	21.3139	1.42463	0.476988	2.98671	0.00281996	0.0313025	AT3G26100		Regulator of chromosome condensation (RCC1) family protein
BnaA06g02940D	37.778	1.4226	0.395518	3.59679	0.000322168	0.00665566	AT1G15890		Disease resistance protein (CC-NBS-LRR class) family
BnaC08g49870D	1160.99	1.42088	0.321781	4.4157	1.01e-05	0.000464965	AT5G44920	TIR-KASH PROTEIN (TIK)	Encodes a KASH domain protein that localizes to the nuclear envelope and affects nuclear morphology.
BnaA10g24390D	160.142	1.42021	0.22625	6.27718	3.45e-10	7.74e-08	AT5G06570		alpha/beta-Hydrolases superfamily protein
BnaA08g28780D	37.2676	1.4191	0.397255	3.57226	0.000353914	0.00713941	AT1G06970	CATION/HYDROGEN EXCHANGER 14 (CHX14)	member of Putative Na+/H+ antiporter family
BnaA09g43070D	25.7263	1.41899	0.483353	2.93572	0.00332775	0.035019	AT2G21560		nucleolar-like protein
BnaC05g23260D	199.978	1.41818	0.365893	3.87593	0.000106218	0.00294678	AT1G30370	DAD1-LIKE ACYLHYDROLASE (DLAH)	Encodes a mitochondria-localized class III phospholipase A1 that plays a role in seed viability.
BnaC07g31340D	75.1713	1.4177	0.400197	3.5425	0.000396358	0.00774926	AT5G61590	DECREASE WAX BIOSYNTHESIS (DEWAX)	Encodes an AP2/ERF-type transcription factor that is preferentially expressed in the epidermis and induced by darkness and negatively regulates cuticular wax biosynthesis.
BnaC01g19640D	630.885	1.41663	0.157296	9.00612	2.13e-19	2.87e-16	AT4G27450		aluminum induced protein with YGL and LRDR motifs
BnaC04g56540D	85.195	1.41642	0.452854	3.12776	0.00176141	0.0225969	AT5G37070		hypothetical protein (Protein of unknown function, DUF538)
BnaA09g38430D	44.2749	1.41442	0.439407	3.21893	0.00128671	0.0181858	AT3G61090		Putative endonuclease or glycosyl hydrolase
BnaC03g08160D	55.207	1.41393	0.316895	4.46182	8.13e-06	0.000387409	AT5G17090		Cystatin/monellin superfamily protein
BnaA07g06110D	100.869	1.41307	0.27449	5.14797	2.63e-07	2.31e-05	AT4G02465		hypothetical protein
BnaC03g48300D	47.927	1.40843	0.333636	4.22146	2.43e-05	0.00093092	AT5G27660	DEGRADATION OF PERIPLASMIC PROTEINS 14 (DEG14)	Encodes a protein with similarity to human PARK13, a mitochondrial protease implicated in Parkinson disease. DEG14 is induced by heat stress and involved in degradation of misfolded proteins.
BnaA01g27540D	188.199	1.40795	0.395758	3.55761	0.000374244	0.00744505	AT3G16860	COBRA-LIKE PROTEIN 8 PRECURSOR (COBL8)	COBRA-like protein 8 precursor
BnaC03g34800D	34.8631	1.40685	0.401732	3.50197	0.000461828	0.0086843	AT1G59660	DRA2-LIKE (DRAL)	Encodes a protein with similarity to mammalian nucleoporin Nup98.Its expression is upregulated in mutants that are NUP deficient. Nucleoportin which redundantly inhibits flowering together with Nup98a through multiple pathways including clock, photoperiod, and age pathways. Gates flowering in a CONSTANS (CO)-independent mode and bypasses the CO checkpoint in photoperiodic signaling and integrated…
BnaC03g24340D	7618.64	1.4053	0.2495	5.63246	1.78e-08	2.38e-06	AT2G43610		Chitinase family protein
BnaC06g27630D	82.3501	1.40516	0.48449	2.90029	0.00372814	0.0380046	AT2G26670	REVERSAL OF THE DET PHENOTYPE 4 (TED4)	Encodes a plastid heme oxygenase necessary for phytochrome chromophore biosynthesis and for coupling the expression of some nuclear genes to the functional state of the chloroplast.
BnaC08g30280D	114.548	1.40455	0.258525	5.43294	5.54e-08	6.31e-06
BnaA06g24510D	20.3423	1.40422	0.488142	2.87667	0.00401902	0.0401313	AT5G65613		hypothetical protein
BnaC07g07900D	32	1.40414	0.484359	2.89896	0.00374402	0.0381073	AT3G23610	DUAL SPECIFICITY PROTEIN PHOSPHATASE 1 (DSPTP1)	Encodes a dual specificity protein phosphatase whose activity is modulated by CaM binding.
BnaA04g19920D	32.1336	1.4037	0.463046	3.03146	0.00243375	0.0283301	AT2G34000	ATL99)	ATL= Arabidopsis Toxicos en Levadura.RING/U-box superfamily protein
BnaC04g12630D	25.6795	1.40315	0.450299	3.11605	0.00183289	0.0232763	AT2G32100	OVATE FAMILY PROTEIN 16 (OFP16)	ovate family protein 16
BnaA10g17570D	26.532	1.40246	0.50115	2.79847	0.0051345	0.0474365	AT5G16990	P2	molecular function has not been defined, was shown involved in oxidative stress tolerance. The mRNA is cell-to-cell mobile.
BnaA05g21110D	422.264	1.40083	0.264613	5.2939	1.2e-07	1.2e-05	AT3G19010	2-OXOGLUTARATE OXYGENASE (2-OXOGLUTARATE OXYGENASE)	2-oxoglutarate (2OG) and Fe(II)-dependent oxygenase superfamily protein
BnaA03g49580D	30.352	1.40076	0.428319	3.27037	0.00107407	0.0159959	AT4G29590		S-adenosyl-L-methionine-dependent methyltransferases superfamily protein
BnaC01g01790D	550.963	1.3985	0.344212	4.0629	4.85e-05	0.00160011	AT4G36990	HEAT SHOCK FACTOR 4 (HSF4)	Encodes a protein whose sequence is similar to heat shock factors that regulate the expression of heat shock proteins. Transcript level is increased in response to heat shock. However, overexpression of this gene did not result in the increase of decrease of heat shock proteins.
BnaA06g03870D	31.9708	1.39677	0.484395	2.88354	0.00393235	0.0395067	AT1G48320	DHNA-COA THIOESTERASE 1 (DHNAT1)	Encodes one of the two functional DHNA-CoA (1,4-dihydroxy-2-naphthoyl-CoA) thioesterases found in Arabidopsis.
BnaC06g31500D	63.1301	1.39555	0.298383	4.67703	2.91e-06	0.000169201	AT1G70480	JASSY	Protein residing in the chloroplast outer membrane, has channel-like properties facilitating the export of the jasmonate precursor 12-oxophytodienoic acid (OPDA) from the chloroplast.
BnaC05g13380D	31.3346	1.39538	0.431731	3.23206	0.00122899	0.0176188	AT1G17200	CASP-LIKE PROTEIN 2A1 (CASPL2A1)	Uncharacterized protein family (UPF0497)
BnaC05g49230D	155.389	1.39451	0.281569	4.95265	7.32e-07	5.43e-05	AT1G09970	LRRXI-23	RLK7 belongs to a leucine-rich repeat class of receptor-likekinase (LRR-RLKs). It is involved in the control of germination speed and the tolerance to oxidant stress. The mRNA is cell-to-cell mobile.
BnaA03g44960D	41.5032	1.39403	0.435967	3.19756	0.00138596	0.0190995	AT4G21910		MATE efflux family protein
BnaC07g27440D	1292.84	1.39356	0.411248	3.38861	0.000702467	0.0118375	AT5G28770	BZO2H3	BASIC LEUCINE ZIPPER protein which regulates the circadian oscillator gene PSEUDO RESPONSE REGULATOR7 (PRR7) to change the circadian phase in response to sugars. It upregulates PRR7 in response to low energy. bZIP63 and PRR7 are required for correct oscillator phase under light/dark cycles. bZIP protein BZO2H3 mRNA, partial cds
BnaC01g22310D	200.512	1.39267	0.235367	5.917	3.28e-09	5.47e-07	AT4G20235	CYTOCHROME P450, FAMILY 71, SUBFAMILY A, POLYPEPTIDE 28 (CYP71A28)	cytochrome P450, family 71, subfamily A, polypeptide 28
BnaA06g30410D	81.8391	1.3924	0.278376	5.00188	5.68e-07	4.44e-05	AT5G48150	PHYTOCHROME A SIGNAL TRANSDUCTION 1 (PAT1)	Member of GRAS gene family. Semi-dominant mutant has a reduced response to far-red light and appears to act early in the phytochrome A signaling pathway.
BnaA07g14230D	87.827	1.39201	0.303024	4.59373	4.35e-06	0.000233356	AT2G29060		GRAS family transcription factor
BnaC02g03470D	236.539	1.39193	0.211876	6.56955	5.05e-11	1.43e-08	AT5G02810	PSEUDO-RESPONSE REGULATOR 7 (PRR7)	PRR7 and PRR9 are partially redundant essential components of a temperature-sensitive circadian system. CCA1 and LHY had a positive effect on PRR7 expression levels. Acts as transcriptional repressor of CCA1 and LHY. Acts additively with EC, PRR5 and PRR9 to regulate hypocotyl growth under photoperiodic conditions.
BnaA01g05960D	1975.37	1.39101	0.196249	7.088	1.36e-12	5.36e-10	AT4G31290	GAMMA-GLUTAMYL CYCLOTRANSFERASE 2;2 (GGCT2;2)	ChaC-like family protein
BnaA03g30330D	198.47	1.39022	0.501218	2.77369	0.00554238	0.0499245	AT3G08040	DTX43	Encodes a member of the MATE (multidrug and toxin efflux family), expressed in roots but not shoots. Mutants accumulate excess iron, manganese and zinc, and express root Fe(III) chelatase activity even under iron sufficiency conditions. FRD3 is likely to function in root xylem loading of an iron chelator or other factor necessary for efficient iron uptake out of the xylem or apoplastic space and …
BnaC05g41220D	451.231	1.38983	0.313786	4.42922	9.46e-06	0.000441578	AT1G55310	SC35-LIKE SPLICING FACTOR 33 (SCL33)	Encodes a SR spliceosome protein that is localized to nuclear specks, interacts with SR45 and the U1-70K protein of the U1 snRNP, has sequence similar to human SC35 protein. Barta et al (2010) have proposed a nomenclature for Serine/Arginine-Rich Protein Splicing Factors (SR proteins): Plant Cell. 2010, 22:2926.
BnaC07g12460D	52.2198	1.38948	0.491349	2.82789	0.00468554	0.0446562	AT1G26800	MPSR1	MPSR1 is cytoplasmic E3 ligase that senses misfolded proteins independently of chaperones and targets those proteins for degradation via the 26S proteasome. Involved in the regulation of the homeostasis of sensor NLR immune receptors.
BnaAnng38140D	104.61	1.38827	0.340944	4.07184	4.66e-05	0.00155208	AT4G19700	RING	Encodes BOI (Botrytis Susceptible 1 Interactor). Has E3 ubiquitin ligase activity. Interacts with and ubiquitinates BOS1 (Botrytis Susceptible 1). It prevents caspase activation and attenuates cell death.
BnaA07g31580D	113.627	1.38814	0.393751	3.52542	0.00042281	0.00816107	AT1G74458		transmembrane protein
BnaC02g42720D	429.035	1.38615	0.323111	4.29002	1.79e-05	0.000726745	AT5G63790	NAC DOMAIN CONTAINING PROTEIN 102 (NAC102)	Encodes a member of the NAC family of transcription factors. ANAC102 appears to have a role in mediating response to low oxygen stress (hypoxia) in germinating seedlings. Its expression can be induced by beta-cyclocitral, an oxidized by-product of beta-carotene generated in the chloroplasts, mediates a protective retrograde response that lowers the levels of toxic peroxides and carbonyls, limitin…
BnaA07g30510D	22.6464	1.38407	0.480702	2.87927	0.00398592	0.0398906	AT1G72950		Disease resistance protein (TIR-NBS class)
BnaC09g04110D	106.638	1.3824	0.292534	4.72559	2.29e-06	0.000138853	AT5G25190	ETHYLENE AND SALT INDUCIBLE 3 (ESE3)	encodes a member of the ERF (ethylene response factor) subfamily B-6 of ERF/AP2 transcription factor family. The protein contains one AP2 domain. There are 12 members in this subfamily including RAP2.11.
BnaC07g14700D	32.9227	1.38197	0.408297	3.38472	0.000712522	0.0119933	AT1G21000	PLATZ1	PLATZ transcription factor family protein
BnaA05g25160D	176.875	1.38115	0.341592	4.04327	5.27e-05	0.00170593	AT3G14280		LL-diaminopimelate aminotransferase
BnaC02g48820D	659.981	1.38079	0.33045	4.17852	2.93e-05	0.0010865	AT5G64260	EXORDIUM LIKE 2 (EXL2)	EXORDIUM like 2
BnaC07g02850D	141.723	1.37836	0.252466	5.45959	4.77e-08	5.58e-06	AT5G45160	RHD-LIKE2 (RL2)	Root hair defective 3 GTP-binding protein (RHD3)
BnaC06g07370D	44.7735	1.37823	0.477545	2.88608	0.00390077	0.0392831	AT2G07240		cysteine-type peptidase
BnaC02g47130D	51.1911	1.37762	0.387466	3.55546	0.000377324	0.00748871	AT5G46110	ACCLIMATION OF PHOTOSYNTHESIS TO ENVIRONMENT 2 (APE2)	Encodes a chloroplast triose phosphate / 3-phosphoglycerate translocator that transports triose phosphates derived from the Calvin cycle in the stroma to the cytosol for use in sucrose synthesis and other biosynthetic processes. A tpt mutant has altered acclimation responses. The mRNA is cell-to-cell mobile.
BnaA02g06880D	170.112	1.37617	0.391795	3.51247	0.000443958	0.00844001	AT5G59730	EXOCYST SUBUNIT EXO70 FAMILY PROTEIN H7 (EXO70H7)	A member of EXO70 gene family, putative exocyst subunits, conserved in land plants. Arabidopsis thaliana contains 23 putative EXO70 genes, which can be classified into eight clusters on the phylogenetic tree. The mRNA is cell-to-cell mobile.
BnaC03g34210D	39.6217	1.37421	0.401874	3.41949	0.000627383	0.0109148	AT3G05290	PEROXISOMAL ADENINE NUCLEOTIDE CARRIER 1 (PNC1)	encodes a peroxisomal adenine nucleotide transporter, involved in fatty acid beta-oxidation during early stage of postgerminative growth.
BnaA01g01300D	56.8753	1.37398	0.424719	3.23503	0.0012163	0.0174921	AT4G36410	UBIQUITIN-CONJUGATING ENZYME 17 (UBC17)	ubiquitin-conjugating enzyme
BnaA09g04610D	475.34	1.37182	0.274144	5.00401	5.62e-07	4.41e-05	AT5G25280		serine-rich protein-like protein
BnaC04g09100D	48.3103	1.37049	0.471107	2.90908	0.00362495	0.0372161	AT2G36220		hypothetical protein
BnaA05g29880D	1193.8	1.36808	0.231934	5.89856	3.67e-09	6.02e-07	AT3G07770	HEAT SHOCK PROTEIN 89.1 (Hsp89.1)	HEAT SHOCK PROTEIN 89.1
BnaA03g08720D	711.727	1.36791	0.376495	3.63327	0.000279855	0.00599867	AT5G22920	RING ZINC-FINGER PROTEIN 34 (RZPF34)	Encodes a protein with sequence similarity to RING, zinc finger proteins. Loss of function mutations show reduced (15%) stomatal aperture under non stress conditions.
BnaC03g31720D	83.9278	1.36758	0.273674	4.99712	5.82e-07	4.52e-05	AT4G01010	CYCLIC NUCLEOTIDE-GATED CHANNEL 13 (CNGC13)	member of Cyclic nucleotide gated channel family
BnaA04g22460D	88.0578	1.36664	0.405815	3.36765	0.000758129	0.0125038	AT2G40250		SGNH hydrolase-type esterase superfamily protein
BnaA02g02120D	74.8645	1.36663	0.40461	3.37765	0.00073109	0.0121851	AT5G14360		Ubiquitin-like superfamily protein
BnaC01g13210D	356.184	1.3663	0.287063	4.75958	1.94e-06	0.00012023	AT4G21860	METHIONINE SULFOXIDE REDUCTASE B 2 (MSRB2)	methionine sulfoxide reductase B 2
BnaCnng70760D	102.437	1.3662	0.322364	4.23807	2.25e-05	0.000878657	AT2G21190		ER lumen protein retaining receptor family protein
BnaC04g29960D	262.297	1.36441	0.183862	7.42085	1.16e-13	5.68e-11	AT1G65290	MITOCHONDRIAL ACYL CARRIER PROTEIN 2 (mtACP2)	Encodes a member of the mitochondrial acyl carrier protein (ACP) family. As part of the mitochondrial matrix, it is likely to be involved in fatty acid or lipoic acid biogenesis. The mRNA is cell-to-cell mobile.
BnaA02g33270D	102.789	1.36381	0.362056	3.76684	0.000165325	0.00407886	AT5G62180	CARBOXYESTERASE 20 (CXE20)	carboxyesterase 20
BnaA09g27410D	111.978	1.36342	0.352676	3.86594	0.000110662	0.00304231	AT1G28260		Telomerase activating protein Est1
BnaC05g42150D	608.487	1.36309	0.16313	8.35585	6.5e-17	5.56e-14	AT3G10985	SENESCENCE ASSOCIATED GENE 20 (SAG20)	A senescence-associated gene whose expression is induced in response to treatment with Nep1, a fungal protein that causes necrosis. The mRNA is cell-to-cell mobile.
BnaA07g03070D	39.0836	1.36287	0.442622	3.07907	0.00207646	0.0253659	AT2G17220	KINASE 3 (KIN3)	Encodes a putative serine/threonine-specific protein kinase kin3. Protein is N-myristoylated.
BnaC09g51590D	26.6972	1.36223	0.472848	2.8809	0.00396544	0.0397481	AT1G36510		Nucleic acid-binding proteins superfamily
BnaA05g33670D	70.5666	1.36153	0.383576	3.54957	0.000385862	0.00761365	AT1G61270	HISTIDINE TRANSPORTER 3 (LHT3)	Involved in transport of 1-Aminocyclopropane-1-carboxylic acid (ACC).
BnaC05g22730D	29.9777	1.35884	0.408067	3.32994	0.000868649	0.0137328	AT1G29760	SEIPIN2 (SEIPIN2)	Membrane protein involved in lipid droplet biogenesis primarily in pollen. The interaction motif on SEIPIN2 for VAP27-1 is restricted to the N-terminal 30 amino acids that contain an FFAT motif.
BnaC05g40060D	177.001	1.35796	0.358958	3.78307	0.000154903	0.00388996	AT3G13310	DNA J PROTEIN C66 (DJC66)	Chaperone DnaJ-domain superfamily protein
BnaA06g01550D	121.912	1.35722	0.283081	4.79446	1.63e-06	0.000104041	AT1G52380		NUP50 (Nucleoporin 50 kDa) protein
BnaA08g16920D	222.746	1.35397	0.299349	4.52307	6.09e-06	0.000307086	AT4G38740	ROTAMASE CYP 1 (ROC1)	Encodes cytosolic cyclophilin ROC1.
BnaA02g27690D	25.1009	1.35365	0.44195	3.0629	0.00219204	0.0263474	AT3G25905	CLAVATA3/ESR-RELATED 27 (CLE27)	Member of a large family of putative ligands homologous to the Clavata3 gene. Consists of a single exon.
BnaA05g17470D	53.3215	1.35321	0.331055	4.08758	4.36e-05	0.00147458	AT1G48320	DHNA-COA THIOESTERASE 1 (DHNAT1)	Encodes one of the two functional DHNA-CoA (1,4-dihydroxy-2-naphthoyl-CoA) thioesterases found in Arabidopsis.
BnaA02g00580D	112.285	1.35267	0.372867	3.62775	0.000285901	0.0061028	AT5G10530	L-TYPE LECTIN RECEPTOR KINASE IX.1 (LECRK-IX.1)	Concanavalin A-like lectin protein kinase family protein
BnaC03g16970D	54.3753	1.35146	0.465694	2.90204	0.00370743	0.0378611	AT2G30500	NETWORKED 4B (NET4B)	Kinase interacting (KIP1-like) family protein
BnaC03g30020D	194.334	1.35097	0.365675	3.69445	0.000220364	0.00503504	AT4G04810	METHIONINE SULFOXIDE REDUCTASE B4 (MSRB4)	methionine sulfoxide reductase B4
BnaC05g21780D	259.375	1.3509	0.31465	4.29333	1.76e-05	0.000717943	AT1G28330	DORMANCY-ASSOCIATED PROTEIN-LIKE 1 (DYL1)	dormancy-associated protein (DRM1)
BnaA04g20380D	44.0192	1.35043	0.388359	3.47729	0.000506514	0.00928201	AT2G34790	MATERNAL EFFECT EMBRYO ARREST 23 (MEE23)	Encodes a BBE-like enzyme that acts in monolignol metabolism by catalyzing the oxidation of aromatic allylic alcohols, such as coumaryl-, sinapyl-, and coniferyl alcohol, to the corresponding aldehydes.
BnaA02g35040D	69.0513	1.35028	0.397933	3.39324	0.000690711	0.0117044	AT5G16400	THIOREDOXIN F2 (TRXF2)	Encodes an f-type thioredoxin (Trx-f2) localized in chloroplast stroma.
BnaC09g36680D	46.4766	1.3499	0.350986	3.84602	0.000120052	0.00323926	AT5G21930	P-TYPE ATPASE OF ARABIDOPSIS 2 (PAA2)	P-Type ATPase, mediates copper transport to chloroplast thylakoid lumen. Required for accumulation of copper-containing plastocyanin in the thylakoid lumen and for effective photosynthetic electron transport
BnaCnng35280D	39.0655	1.3496	0.370261	3.64499	0.000267403	0.00580017	AT1G31350	KAR-UP F-BOX 1 (KUF1)	KAR-UP F-box 1
BnaC07g34870D	51.8655	1.34944	0.441521	3.05635	0.00224051	0.0266747	AT4G17840	BALANCE OF CHLOROPHYLL METABOLISM 4 (BCM4)	CAAX protease self-immunity protein
BnaA10g14330D	98.9254	1.34825	0.385467	3.49771	0.000469267	0.00879619	AT5G21930	P-TYPE ATPASE OF ARABIDOPSIS 2 (PAA2)	P-Type ATPase, mediates copper transport to chloroplast thylakoid lumen. Required for accumulation of copper-containing plastocyanin in the thylakoid lumen and for effective photosynthetic electron transport
BnaA05g09340D	151.913	1.34753	0.328272	4.10492	4.04e-05	0.00139657	AT2G34500	CYTOCHROME P450, FAMILY 710, SUBFAMILY A, POLYPEPTIDE 1 (CYP710A1)	Encodes a protein with C22-sterol desaturase activity. The enzyme was shown to catalyze in the presence of NADPH the conversion of &beta;-sitosterol to stigmasterol, but not that of 24-<i>epi</i>-campesterol to brassicasterol (unlike CYP710A2).
BnaC02g33490D	66.6118	1.34674	0.282554	4.76629	1.88e-06	0.000117407	AT5G47740		Adenine nucleotide alpha hydrolases-like superfamily protein
BnaA04g00710D	2838.76	1.34648	0.252379	5.33516	9.55e-08	9.9e-06	AT1G01620	PLASMA MEMBRANE INTRINSIC PROTEIN 1C (PIP1C)	a member of the plasma membrane intrinsic protein subfamily PIP1. localizes to the plasma membrane and exhibits water transport activity in Xenopus oocyte. expressed ubiquitously and protein level decreases slightly during leaf development.
BnaA07g26170D	72.0646	1.3463	0.4397	3.06186	0.00219964	0.0264092	AT1G67030	ZINC FINGER PROTEIN 6 (ZFP6)	Encodes a novel C2H2 zinc finger protein containing only a single zinc finger which plays a key role in regulating trichome development by integrating GA and cytokinin signaling. The mRNA is cell-to-cell mobile.
BnaCnng14990D	170.77	1.346	0.319394	4.21424	2.51e-05	0.000957498	AT4G13550	HEAT INDUCIBLE LIPASE1 (HIL1)	Heat stress inducible plastid monogalactosyldiacylglycerol lipase.
BnaA03g47370D	127.507	1.34579	0.374362	3.59489	0.00032453	0.00668808	AT4G25400		basic helix-loop-helix (bHLH) DNA-binding superfamily protein
BnaCnng40400D	525.132	1.34572	0.260272	5.17045	2.34e-07	2.11e-05	AT3G09390	METALLOTHIONEIN 2A (MT2A)	metallothionein, binds to and detoxifies excess copper and other metals, limiting oxidative damage
BnaA10g17080D	47.3067	1.34411	0.346094	3.88367	0.00010289	0.00287879	AT5G17650		glycine/proline-rich protein
BnaCnng59460D	195.591	1.34397	0.364044	3.69178	0.000222688	0.0050744	AT5G59730	EXOCYST SUBUNIT EXO70 FAMILY PROTEIN H7 (EXO70H7)	A member of EXO70 gene family, putative exocyst subunits, conserved in land plants. Arabidopsis thaliana contains 23 putative EXO70 genes, which can be classified into eight clusters on the phylogenetic tree. The mRNA is cell-to-cell mobile.
BnaAnng23190D	663.727	1.34322	0.282385	4.75671	1.97e-06	0.000121574	AT1G01620	PLASMA MEMBRANE INTRINSIC PROTEIN 1C (PIP1C)	a member of the plasma membrane intrinsic protein subfamily PIP1. localizes to the plasma membrane and exhibits water transport activity in Xenopus oocyte. expressed ubiquitously and protein level decreases slightly during leaf development.
BnaC02g37440D	102.765	1.34011	0.354911	3.77592	0.00015942	0.00397466	AT3G28740	CYTOCHROME P450, FAMILY 81, SUBFAMILY D, POLYPEPTIDE 11 (CYP81D11)	Encodes a member of the cytochrome p450 family. Expression is upregulated in response to cis-jasmonate treatment. Overexpression induces synthesis of volatile compounds that affect chemical ecology and insect interactions.
BnaC07g29080D	32.6919	1.34002	0.408794	3.27799	0.00104547	0.0156856	AT5G25790		Tesmin/TSO1-like CXC domain-containing protein
BnaA03g06390D	64.5782	1.33952	0.308212	4.34611	1.39e-05	0.000594823	AT5G17090		Cystatin/monellin superfamily protein
BnaC05g23020D	1593.84	1.33912	0.288181	4.64681	3.37e-06	0.00018907	AT1G30070		SGS domain-containing protein
BnaA03g48020D	136.553	1.33902	0.246011	5.44293	5.24e-08	6.02e-06	AT4G26430	COP9 SIGNALOSOME SUBUNIT 6B (CSN6B)	one of two genes encoding subunit 6 of COP9 signalosome complex
BnaC01g21260D	78.2732	1.33846	0.281094	4.76162	1.92e-06	0.000119353	AT4G17050	UREIDOGLYCINE AMINOHYDROLASE (UGLYAH)	Encodes a protein with ureidoglycine aminohydrolase activity.
BnaC08g14740D	145.172	1.33744	0.39675	3.37099	0.000748981	0.0123881	AT1G61360		S-locus lectin protein kinase family protein
BnaC04g56100D	106.579	1.33718	0.393272	3.40014	0.000673523	0.011504	AT5G40390	SEED IMBIBITION 1-LIKE (SIP1)	Encodes a protein which might be involved in the formation of verbascose. A T-DNA insertion mutant was shown to have a decreased amount of verbascose (as well as mannitol) whereas the levels of raffinose and stachyose remained unchanged. Enhances drought tolerance through raffinose synthesis or galactinol hydrolysis.
BnaCnng06500D	76.4208	1.33654	0.341299	3.91606	9e-05	0.00260093	AT1G08930	EARLY RESPONSE TO DEHYDRATION 6 (ERD6)	encodes a putative sucrose transporter whose gene expression is induced by dehydration and cold. The mRNA is cell-to-cell mobile.
BnaC09g48990D	52.4969	1.33601	0.364756	3.66277	0.000249507	0.00551943	AT5G06570		alpha/beta-Hydrolases superfamily protein
BnaC07g28360D	1866.97	1.33536	0.357672	3.73346	0.000188867	0.00449933	AT5G27920		F-box family protein
BnaC02g03880D	37.9756	1.3352	0.474626	2.81315	0.00490586	0.0461474	AT5G11550		ARM repeat superfamily protein
BnaA06g04960D	52.6549	1.33502	0.465592	2.86737	0.00413898	0.0409283	AT1G08570	ATYPICAL CYS HIS RICH THIOREDOXIN 4 (ACHT4)	Encodes a member of the thioredoxin family protein. Located in the chloroplast. Shows high activity towards the chloroplast 2-Cys peroxiredoxin A, and poor activity towards the chloroplast NADP-malate dehydrogenase. The mRNA is cell-to-cell mobile.
BnaC01g10760D	89.6318	1.33449	0.372458	3.58293	0.000339767	0.00693435	AT4G18340		Glycosyl hydrolase superfamily protein
BnaA08g18450D	52.9044	1.33429	0.467664	2.85309	0.00432962	0.0422545	AT1G28260		Telomerase activating protein Est1
BnaA06g36080D	377.289	1.33361	0.175512	7.59837	3e-14	1.6e-11	AT5G46250	LA RELATED PROTEIN 6A (LARP6A)	RNA-binding protein
BnaA02g30770D	65.812	1.33305	0.333281	3.99977	6.34e-05	0.00198312
BnaA06g27540D	40.9764	1.33286	0.352509	3.78106	0.000156164	0.00390667	AT5G25190	ETHYLENE AND SALT INDUCIBLE 3 (ESE3)	encodes a member of the ERF (ethylene response factor) subfamily B-6 of ERF/AP2 transcription factor family. The protein contains one AP2 domain. There are 12 members in this subfamily including RAP2.11.
BnaA03g04090D	149.773	1.33264	0.316053	4.21651	2.48e-05	0.000949141	AT5G12950		proline-tRNA ligase (DUF1680)
BnaC07g15270D	449.085	1.33197	0.185202	7.192	6.39e-13	2.66e-10	AT1G20620	CATALASE 3 (CAT3)	Catalase, catalyzes the breakdown of hydrogen peroxide (H2O2) into water and oxygen. The mRNA is cell-to-cell mobile.
BnaA01g17570D	259.877	1.33172	0.228228	5.83505	5.38e-09	8.38e-07	AT4G16190		Papain family cysteine protease
BnaA01g35930D	26.2508	1.3312	0.4372	3.04484	0.00232807	0.0274351	AT1G61215	BROMODOMAIN 4 (BRD4)	Bromodomain protein with a DNA binding motif
BnaC04g47500D	53.8303	1.33109	0.443071	3.00424	0.00266247	0.0301719	AT5G42440		Protein kinase superfamily protein
BnaC05g44660D	424.97	1.33015	0.356084	3.73549	0.000187352	0.00447463	AT3G07310		phosphoserine aminotransferase, putative (DUF760)
BnaA07g05590D	37.1723	1.32978	0.390805	3.40267	0.000667296	0.011429	AT3G47740	ATP-BINDING CASSETTE A3 (ABCA3)	member of ATH subfamily
BnaA05g27950D	650.181	1.32909	0.178736	7.43605	1.04e-13	5.15e-11	AT3G10985	SENESCENCE ASSOCIATED GENE 20 (SAG20)	A senescence-associated gene whose expression is induced in response to treatment with Nep1, a fungal protein that causes necrosis. The mRNA is cell-to-cell mobile.
BnaA02g11040D	25.8199	1.32826	0.463946	2.86297	0.00419697	0.0413356	AT5G52070		Agenet domain-containing protein
BnaA05g12550D	209.154	1.32641	0.366771	3.61646	0.000298665	0.00631139	AT2G29490	GLUTATHIONE S-TRANSFERASE TAU 1 (GSTU1)	Encodes glutathione transferase belonging to the tau class of GSTs. Naming convention according to Wagner et al. (2002).
BnaA06g29270D	1122.93	1.32435	0.413943	3.19935	0.00137738	0.0189989	AT5G28770	BZO2H3	BASIC LEUCINE ZIPPER protein which regulates the circadian oscillator gene PSEUDO RESPONSE REGULATOR7 (PRR7) to change the circadian phase in response to sugars. It upregulates PRR7 in response to low energy. bZIP63 and PRR7 are required for correct oscillator phase under light/dark cycles. bZIP protein BZO2H3 mRNA, partial cds
BnaCnng09400D	133.979	1.32384	0.367305	3.60421	0.000313101	0.00653464	AT3G48240		Octicosapeptide/Phox/Bem1p family protein
BnaC08g44630D	101.21	1.32311	0.381471	3.46845	0.000523469	0.0095456	AT1G06130	GLYOXALASE 2-4 (GLX2-4)	glyoxalase 2-4
BnaA03g24140D	56.6316	1.32186	0.354698	3.72671	0.000193992	0.00458317	AT1G34120	INOSITOL POLYPHOSPHATE 5-PHOSPHATASE I (IP5PI)	Encodes an inositol polyphosphate 5-phosphatase that appears to have Type I activity. It can dephosphorylate IP3(inositol(1,4,5)P3) and IP4 (inositol(1,3,4,5)P4), but it does not act on I(1)P, I(1,4)P2, or phosphatidylinositol(4,5)P2.
BnaC05g29280D	65.148	1.32148	0.403548	3.27465	0.00105794	0.0158035	AT3G23080		Polyketide cyclase/dehydrase and lipid transport superfamily protein
BnaAnng35830D	506.487	1.32131	0.433367	3.04894	0.00229654	0.0271557	AT1G30720	BBE10	FAD-binding Berberine family protein
BnaA08g12440D	83.5226	1.31957	0.345671	3.81742	0.000134854	0.00352232	AT4G31510		major centromere autoantigen B-like protein
BnaA05g26980D	24.256	1.31949	0.447688	2.94735	0.00320508	0.0342774	AT3G12040		Encodes a 3-methyladenine-DNA glycosylase. Arabdiopsis cDNA complements the methyl methanesulfonate-sensitive phenotype of an Escherichia coli double mutant deficient in 3-methyladenine glycosylases (DNA-3-methyladenine glycosidases I and II, EC 3.2.2.20 and 3.2.2.21, respectively, encoded by tag and alkA).
BnaA07g16200D	325.874	1.31856	0.192272	6.85779	6.99e-12	2.37e-09	AT3G53990	UNIVERSAL STRESS PROTEIN (ATUSP)	Encodes universal stress protein (USP). Functions as a molecular chaperone under heat shock and oxidative stress conditions. Chaperone activity and assembly into complexes is redox regulated.
BnaA09g30430D	147.344	1.31827	0.455015	2.8972	0.00376515	0.038217	AT1G22710	SUCROSE-PROTON SYMPORTER 2 (SUC2)	Encodes for a high-affinity transporter essential for phloem loading and long-distance transport. A major sucrose transporter, AtSUC2 can also transport a wide range of physiological and synthetic glucose conjugates with both &#945;- or &#946;-linkage.
BnaC04g56930D	62.6293	1.31796	0.3916	3.36557	0.000763843	0.0125432	AT2G45360		ankyrin repeat/KH domain protein (DUF1442)
BnaAnng00330D	109.156	1.31655	0.345647	3.80895	0.000139558	0.00360421	AT3G09390	METALLOTHIONEIN 2A (MT2A)	metallothionein, binds to and detoxifies excess copper and other metals, limiting oxidative damage
BnaC02g23270D	38.1816	1.31619	0.377619	3.48549	0.000491228	0.00909526	AT1G80180	MAPK SUBSTRATES IN THE STOMATAL LINEAGE 1 (MASS1)	Encodes a substrate of the MAPK kinases. Phenotypic analyses of Arabidopsis expressing phosphorylation site mutant forms of At1g80180.1 showed clustered stomata and higher stomatal index in cotyledons expressing the phosphomimetic form of At1g80180.1. Tightly connected with MAPK signaling to fine-tune stomatal production and patterning.
BnaA06g23810D	79.608	1.31597	0.353221	3.72562	0.000194833	0.00459754	AT5G64870	FLOTILLIN3 (FLOT3)	Belongs to the group of plant flotillins, which are plasma membrane proteins. Flot3 is found in membrane nanodomains.
BnaCnng36680D	105.891	1.31572	0.443513	2.96658	0.00301132	0.0328035	AT3G52060	GNTL	Encodes a plasmodesmal glycosyltransferase-like protein. Mutation results in defects in seed germination and delayed plant growth.
BnaCnng01510D	153.018	1.3156	0.271881	4.83889	1.31e-06	8.65e-05	AT4G01550	NAC DOMAIN CONTAINING PROTEIN 69 (NAC069)	Encodes a plasma-membrane bound NAC transcription factor, whose controlled proteolytic activation allows it to enter the nucleus.
BnaA01g02380D	24.1127	1.31472	0.446175	2.94663	0.00321254	0.0343058	AT4G34810	SMALL AUXIN UPREGULATED RNA 5 (SAUR5)	SAUR-like auxin-responsive protein family
BnaC01g39170D	244.425	1.3141	0.439619	2.98918	0.00279729	0.0311676	AT3G09270	GLUTATHIONE S-TRANSFERASE TAU 8 (GSTU8)	Encodes glutathione transferase belonging to the tau class of GSTs. Naming convention according to Wagner et al. (2002).
BnaA01g17470D	46.6388	1.31299	0.36838	3.56422	0.000364943	0.00730677	AT4G16380	HEAVY METAL ASSOCIATED PROTEIN 35 (ATHMP35)	Heavy metal transport/detoxification superfamily protein
BnaA01g18270D	1491.19	1.31254	0.168193	7.80376	6.01e-15	3.82e-12	AT4G15910	DROUGHT-INDUCED 21 (DI21)	encodes a gene whose transcript level in root and leaves increases to progressive drought stress. The transcript level is also affected by changes of endogenous or exogenous abscisic acid level. It appears to be a member of plant-specific gene family that includes late embryo-abundant and zinc- IAA-induced proteins in other plants. The mRNA is cell-to-cell mobile.
BnaA03g44280D	355.649	1.31229	0.279492	4.69528	2.66e-06	0.000156785	AT4G19880		Glutathione S-transferase family protein
BnaC02g28850D	280.459	1.31077	0.279258	4.69377	2.68e-06	0.000157631	AT5G42830		HXXXD-type acyl-transferase family protein
BnaCnng45130D	32.601	1.31049	0.374763	3.49686	0.000470775	0.00881885	AT1G02300	CHB1	Encodes a capase involved in stress induced cell death.
BnaA03g29540D	43.1134	1.3097	0.381913	3.42932	0.000605103	0.0106591	AT4G32670		RING/FYVE/PHD zinc finger superfamily protein
BnaA03g51540D	296.152	1.30938	0.287369	4.55644	5.2e-06	0.000270747	AT4G31510		major centromere autoantigen B-like protein
BnaA09g39630D	26.0996	1.30911	0.436369	3	0.00269977	0.030408
BnaC04g25520D	35.4367	1.30882	0.388146	3.37198	0.000746296	0.012354	AT3G55400	OVULE ABORTION 1 (OVA1)	methionyl-tRNA synthetase / methionine-tRNA ligase / MetRS (cpMetRS)
BnaC08g00080D	87.7708	1.30827	0.377111	3.46918	0.000522041	0.00952839	AT1G02920	GLUTATHIONE S-TRANSFERASE 7 (GSTF7)	Encodes glutathione transferase belonging to the phi class of GSTs. Naming convention according to Wagner et al. (2002).
BnaC09g47300D	31.3194	1.30766	0.45623	2.86623	0.00415387	0.0410206	AT5G08730	ARIADNE 16 (ARI16)	IBR domain-containing protein
BnaA03g11610D	69.62	1.30744	0.357697	3.65516	0.00025702	0.00563497	AT5G55050		GDSL-motif esterase/acyltransferase/lipase. Enzyme group with broad substrate specificity that may catalyze acyltransfer or hydrolase reactions with lipid and non-lipid substrates. The mRNA is cell-to-cell mobile.
BnaC09g36040D	59.6704	1.30674	0.35024	3.73098	0.00019074	0.00453172	AT5G60800	EAVY METAL-ASSOCIATED ISOPRENYLATED PLANT PROTEIN3 (HIPP3)	Heavy metal transport/detoxification superfamily protein
BnaC04g52190D	41.6042	1.30655	0.343715	3.80126	0.000143962	0.00369533	AT2G40900	USUALLY MULTIPLE ACIDS MOVE IN AND OUT TRANSPORTERS 11 (UMAMIT11)	Encodes a plasma membrane-localized amino acid transporter likely involved in amino acid export in the developing seed.
BnaA02g21070D	641.474	1.30572	0.236325	5.52511	3.29e-08	4.16e-06	AT4G04640	PC1	One of two genes (with ATPC2) encoding the gamma subunit of Arabidopsis chloroplast ATP synthase.
BnaA06g13880D	99.6395	1.30534	0.296803	4.39802	1.09e-05	0.000494063	AT1G19715		Mannose-binding lectin superfamily protein
BnaC02g08030D	83.7247	1.3051	0.448298	2.91122	0.00360016	0.0370616	AT3G44670	DANGEROUS MIX2H (DM2H)	Disease resistance protein (TIR-NBS-LRR class) family
BnaA06g24500D	52.0797	1.30453	0.367645	3.54835	0.000387656	0.00763418	AT5G65600	L-TYPE LECTIN RECEPTOR KINASE IX.2 (LECRK-IX.2)	Concanavalin A-like lectin protein kinase family protein
BnaC03g66530D	173.68	1.30379	0.237259	5.4952	3.9e-08	4.78e-06	AT4G33565	ATL83)	ATL= Arabidopsis Toxicos en Levadura.RING/U-box superfamily protein
BnaA01g09380D	114.431	1.30309	0.223824	5.82194	5.82e-09	8.97e-07	AT4G18580		hypothetical protein
BnaC04g13520D	77.6339	1.30303	0.341869	3.8115	0.000138125	0.00357348	AT2G31220	BHLH10	Encodes a bHLH transcription factor that together with bHLH089 and bHLH091 is important for the normal transcriptome of the developing Arabidopsis anther, possibly by forming a feed-forward loop with DYT1.
BnaA05g29010D	383.453	1.30289	0.353665	3.68398	0.000229624	0.00520035	AT3G09390	METALLOTHIONEIN 2A (MT2A)	metallothionein, binds to and detoxifies excess copper and other metals, limiting oxidative damage
BnaA03g33850D	113.975	1.30272	0.402036	3.2403	0.00119405	0.0172224	AT3G15370	EXPANSIN 12 (EXPA12)	member of Alpha-Expansin Gene Family. Naming convention from the Expansin Working Group (Kende et al, 2004. Plant Mol Bio)
BnaA09g13300D	204.626	1.30235	0.211518	6.15716	7.41e-10	1.51e-07	AT1G12010	1-AMINO-CYCLOPROPANE-1-CARBOXYLIC ACID OXIDASE 3 (ACO3)	Encodes a protein that appears to have 1-amino-cyclopropane-1-carboxylic acid oxidase activity based on mutant analyses. The mRNA is cell-to-cell mobile.
BnaA06g32850D	66.0101	1.30187	0.309471	4.20677	2.59e-05	0.000981424	AT3G26510		Octicosapeptide/Phox/Bem1p family protein
BnaC05g23500D	43.9589	1.30176	0.360644	3.60955	0.000306726	0.00643799	AT1G30515		GATA zinc finger protein
BnaC06g00540D	95.6317	1.3016	0.345671	3.76543	0.000166262	0.00409342	AT1G43910		P-loop containing nucleoside triphosphate hydrolases superfamily protein
BnaC07g39290D	89.5387	1.30118	0.465184	2.79712	0.00515602	0.0475762	AT4G25090	RBOHG	Riboflavin synthase-like superfamily protein
BnaA10g11570D	43.3722	1.29916	0.463234	2.80454	0.00503883	0.04692	AT5G57630	CIPK21	CBL-interacting protein kinase.When mutated plants are hypersensitive to salt and osmotic stress.
BnaC05g12170D	23.5263	1.29899	0.445839	2.91359	0.00357303	0.0368817	AT1G15940	PDS5E	One of 5 PO76/PDS5 cohesion cofactor orthologs of Arabidopsis.
BnaC06g34130D	252.073	1.2982	0.17731	7.32164	2.45e-13	1.08e-10	AT1G73220	ORGANIC CATION/CARNITINE TRANSPORTER1 (OCT1)	Encodes Organic Cation Transporter 1 (OCT1), likely to be involved in polyamine transport.
BnaC04g12030D	29.6454	1.29801	0.414626	3.13056	0.00174475	0.0224571	AT1G65960	GLUTAMATE DECARBOXYLASE 2 (GAD2)	glutamate decarboxylase (GAD2) The mRNA is cell-to-cell mobile.
BnaAnng02750D	73.9303	1.29756	0.466513	2.7814	0.0054125	0.0491821	AT3G05640	E GROWTH-REGULATING 1 (EGR1)	EGR1 functions as a negative regulator of plant growth with prominent effect on plant growth during drought stress.EGR1 regulates microtubule organization and likely affects additional cytoskeleton and trafficking processes along the plasma membrane.
BnaC02g05290D	91.7031	1.29669	0.260677	4.97431	6.55e-07	4.95e-05	AT5G14360		Ubiquitin-like superfamily protein
BnaC04g36320D	291.105	1.29562	0.388293	3.3367	0.000847789	0.0134872	AT2G24550		major centromere autoantigen B-like protein
BnaC08g10160D	168.373	1.29503	0.223688	5.78946	7.06e-09	1.06e-06	AT4G15410	SERINE/THREONINE PROTEIN PHOSPHATASE 2A 55 KDA REGULATORY SUBUNIT B PRIME GAMMA (PUX5)	serine/threonine protein phosphatase 2A 55 kDa regulatory subunit B prime gamma
BnaAnng17990D	136.4	1.29428	0.323936	3.99549	6.46e-05	0.00200797	AT4G38470	SERINE/THREONINE/TYROSINE KINASE 46 (STY46)	Serine/threonine kinase that phosphorylate transit peptides of chloroplast and mitochondria targeted pre-proteins.
BnaC05g06630D	526.753	1.29397	0.305907	4.22994	2.34e-05	0.000901777	AT1G09140	SERINE/ARGININE-RICH PROTEIN SPLICING FACTOR 30 (SR30)	Encodes a serine-arginine rich RNA binding protein involved in regulation of splicing (including splicing of itself). Exists as 3 alternative spliced forms that are differentially expressed. AT1G09140.1 predominantly accumulates in the cytosol in light grown plants.Barta et al (2010) have proposed a nomenclature for Serine/Arginine-Rich Protein Splicing Factors (SR proteins): Plant Cell. 2010, 22…
BnaAnng26280D	433.962	1.2937	0.442228	2.92541	0.00344008	0.0358098	AT3G15630		plant/protein
BnaA09g47680D	646.853	1.29247	0.32955	3.92191	8.78e-05	0.00255347	AT1G11260	SUGAR TRANSPORTER 1 (STP1)	Encodes a H+/hexose cotransporter. The mRNA is cell-to-cell mobile.
BnaA03g00870D	1098.67	1.29178	0.215077	6.00615	1.9e-09	3.42e-07	AT5G03380	HEAVY METAL ASSOCIATED PROTEIN 43 (ATHMP43)	Heavy metal transport/detoxification superfamily protein
BnaA08g05490D	61.1985	1.29136	0.361215	3.57505	0.000350162	0.00708916	AT1G70470		transmembrane protein
BnaA08g27400D	1312.77	1.2903	0.291493	4.42653	9.58e-06	0.000445362	AT1G03220	SECRETED ASPARTIC PROTEASE 2 (SAP2)	Eukaryotic aspartyl protease family protein
BnaA03g25890D	712.995	1.2901	0.213575	6.0405	1.54e-09	2.86e-07	AT4G02980	ENDOPLASMIC RETICULUM AUXIN BINDING PROTEIN 1 (ABP1)	Auxin binding protein involved in cell elongation and cell division. ABP1 is ubiquitinated in vitro and in planta by AtRma2. ABP1 was thought to be embryo lethal but further experimentation has demonstrated that lethality is due to a linked mutation in another gene.
BnaA09g06220D	21.7822	1.28986	0.456206	2.82736	0.00469332	0.0447107	AT5G62770		membrane-associated kinase regulator, putative (DUF1645)
BnaC07g34950D	44.2711	1.28924	0.370336	3.48126	0.000499057	0.00919123	AT3G62850		zinc finger protein-like protein
BnaA06g02190D	195.16	1.28858	0.286121	4.50362	6.68e-06	0.000329373	AT5G44578		transmembrane protein
BnaA05g00150D	64.0368	1.28846	0.383853	3.35666	0.0007889	0.0128251	AT2G47890		B-box type zinc finger protein with CCT domain-containing protein
BnaA07g12280D	41.4489	1.28832	0.404947	3.18147	0.00146532	0.0198762	AT5G66900	N REQUIREMENT GENE 1.1 (NRG1.1)	RPW8 -CNL gene is required for signal transduction of TNLs; functionally redundant to NRG1.2. Exhibits autoimmunity.
BnaA08g10180D	349.063	1.28552	0.222895	5.76736	8.05e-09	1.19e-06	AT4G05530	INDOLE-3-BUTYRIC ACID RESPONSE 1 (IBR1)	Encodes a peroxisomal member of the short-chain dehydrogenase/reductase (SDR) family of enzymes. Loss of IBR1 function causes increased resistance to indole-3-butyric acid without affecting plant responses to IAA, NAA, and 2,4-D. This enzyme may be responsible for catalyzing a dehydrogenation step in the beta-oxidation-like conversion of IBA to IAA. The mRNA is cell-to-cell mobile.
BnaC05g41910D	243.871	1.28506	0.251587	5.1078	3.26e-07	2.77e-05	AT3G11280		Putative transcription factors interacting with the gene product of VHA-B1 (vacuolar ATPase subunit B1; as shown through yeast two-hybrid assay).
BnaC07g33760D	93.2754	1.28462	0.27574	4.6588	3.18e-06	0.000181506	AT4G16520	AUTOPHAGY 8F (ATG8F)	Autophagy protein.
BnaA03g20840D	1112.61	1.28456	0.384046	3.3448	0.00082343	0.0132376	AT2G44670		senescence-associated family protein (DUF581)
BnaC07g38760D	167.127	1.28344	0.385519	3.32912	0.000871194	0.0137694	AT4G24160		Encodes a soluble lysophosphatidic acid acyltransferase with additional triacylglycerol lipase and phosphatidylcholine hydrolyzing enzymatic activities. Plays a pivotal role in maintaining the lipid homeostasis by regulating both phospholipid and neutral lipid levels.
BnaA06g35460D	260.924	1.28338	0.265696	4.83026	1.36e-06	8.92e-05	AT5G47550	CYSTEINE PROTEINASE INHIBITOR 5 (CYS5)	Putative phytocystatin expressed in seedlings and induced by heat stress and abscisic acid. Overexpression increases germination rate and heat stress tolerance. CYS5 is a target of ABF1 and ABF3 transcriptional regulators which bind to its promoter.
BnaA07g11200D	107.521	1.28316	0.450402	2.84892	0.00438673	0.0426498	AT1G20900	AHL27	Encodes an AT hook domain containing protein that acts redundantly with SOB3 to modulate hypocotyl growth inhibition in response to light.
BnaA10g17020D	91.8741	1.28305	0.297869	4.30744	1.65e-05	0.000680669	AT5G17760		P-loop containing nucleoside triphosphate hydrolases superfamily protein
BnaC06g22970D	49.1923	1.28238	0.362764	3.53501	0.000407753	0.00792571	AT1G74458		transmembrane protein
BnaC01g21800D	27.5488	1.27982	0.434363	2.94644	0.00321451	0.0343206	AT4G16380	HEAVY METAL ASSOCIATED PROTEIN 35 (ATHMP35)	Heavy metal transport/detoxification superfamily protein
BnaAnng07430D	131.414	1.27906	0.264059	4.84385	1.27e-06	8.5e-05	AT3G13640	ATP-BINDING CASSETTE E1 (ABCE1)	member of RLI subfamily
BnaC09g21030D	93.2986	1.27845	0.29347	4.35633	1.32e-05	0.000573528	AT3G06810	IBA-RESPONSE 3 (IBR3)	Encodes a protein with similarity to acyl-CoA dehydrogenases. Mutations in IBR3 render plants resistant to indole-3-butryic acid, a putative storage form of the biologically active auxin IAA (indole-3-acetic acid). IBR3 is hypothesized to carry out the second step in a &#946;-oxidation-like process of IBA metabolism in Arabidopsis. Though its subcellular location has not been determined, IBR3 has…
BnaCnng40680D	581.481	1.27837	0.168339	7.59404	3.1e-14	1.64e-11	AT3G08740		elongation factor P (EF-P) family protein
BnaC08g01480D	87.0553	1.27801	0.333293	3.83449	0.000125826	0.00334692	AT1G05710		basic helix-loop-helix (bHLH) DNA-binding superfamily protein
BnaA03g56710D	235.301	1.27795	0.178192	7.17173	7.41e-13	3.06e-10	AT2G42590	GENERAL REGULATORY FACTOR 9 (GRF9)	14-3-3 gene. Binds calcium and displays induced structural changes.
BnaC05g36760D	47.7881	1.27772	0.344481	3.70911	0.000207991	0.00482891	AT2G39330	JACALIN-RELATED LECTIN 23 (JAL23)	jacalin-related lectin 23
BnaC04g09320D	58.2498	1.27701	0.339285	3.76381	0.000167344	0.00410807
BnaA06g05210D	39.0703	1.27572	0.365257	3.49265	0.000478257	0.00890613	AT1G08930	EARLY RESPONSE TO DEHYDRATION 6 (ERD6)	encodes a putative sucrose transporter whose gene expression is induced by dehydration and cold. The mRNA is cell-to-cell mobile.
BnaC07g21000D	145.893	1.27442	0.220604	5.77695	7.61e-09	1.13e-06	AT2G01660	PLASMODESMATA-LOCATED PROTEIN 6 (PDLP6)	Encodes a plasmodesmal protein that may be involved in the intercellular movement of molecules through the plasmodesmata. The protein has two DUF26 domains and a single transmembrane domain.
BnaC01g00330D	245.275	1.27409	0.202536	6.29071	3.16e-10	7.18e-08	AT2G21770	CELLULOSE SYNTHASE A9 (CESA9)	cellulose synthase, related to CESA6.
BnaA02g10450D	712.032	1.27381	0.170853	7.45558	8.95e-14	4.48e-11	AT5G53120	SPERMIDINE SYNTHASE 3 (SPDS3)	encodes a novel spermine synthase and is a paralog of previously characterized spermidine synthases, SPDS1 and SPDS2. SPDS3 forms heterodimers with SDPS2, which in turn forms heterodimers with SDPS1 in vivo. The gene does not complement speDelta3 deficiency of spermidine synthase in yeast but DOES complement speDelta4 deficiency.
BnaCnng41130D	38.9329	1.27191	0.439823	2.89187	0.00382962	0.0386985	AT5G17890	DA1-RELATED PROTEIN 4 (DAR4)	Encodes a protein that appears to be involved in defense responses. Contains TIR, NB-LRR and LIM domains. A gain of function allele exhibits cold dependent phenotypes including apparent activation of defense responses and an increased freezing tolerance. The mRNA is cell-to-cell mobile.
BnaA09g03450D	24.9738	1.27151	0.43459	2.92578	0.00343596	0.0357922	AT5G28640	ANGUSTIFOLIA 3 (AN3)	Encodes a protein with similarity to mammalian transcriptional coactivator that is involved in cell proliferation during leaf and flower development. Loss of function mutations have narrow, pointed leaves and narrow floral organs. AN3 interacts with members of the growth regulating factor (GRF) family of transcription factors.
BnaC01g35070D	279.413	1.27138	0.319111	3.98412	6.77e-05	0.00208354	AT3G16770	ETHYLENE-RESPONSIVE ELEMENT BINDING PROTEIN (EBP)	Encodes a member of the ERF (ethylene response factor) subfamily B-2 of the plant specific ERF/AP2 transcription factor family (RAP2.3). The protein contains one AP2 domain. There are 5 members in this subfamily including RAP2.2 AND RAP2.12.It is localized to the nucleus and acts as a transcriptional activator through the GCC-box. It has been identified as a suppressor of Bax-induced cell death b…
BnaA06g40720D	192.244	1.27118	0.3026	4.20087	2.66e-05	0.00100221	AT2G21640		Encodes a protein of unknown function that is a marker for oxidative stress response.Expression in rosette leaves is activated by high concentration of boron.
BnaA01g13710D	204.815	1.27081	0.246685	5.15155	2.58e-07	2.27e-05	AT4G24230	ACYL-COA-BINDING DOMAIN 3 (ACBP3)	acyl-CoA-binding protein ACBP3. Localized extracellularly in transiently expressed tobacco BY-2 cells and onion epidermal cells. Binds arachidonyl-CoA with high affinity. Microarray data shows up-regulation of many biotic- and abiotic-stress-related genes in an ACBP3 OE-1 in comparison to wild type.
BnaA09g56450D	55.4411	1.27027	0.318078	3.99359	6.51e-05	0.00201885	AT1G16120	WALL ASSOCIATED KINASE-LIKE 1 (WAKL1)	Encodes a WAK-like receptor-like kinase with a cytoplasmic Ser/Thr protein kinase domain and an extracellular domain with EGF-like repeats.
BnaA05g24200D	45.2663	1.26949	0.368488	3.44515	0.000570752	0.0101784	AT3G15353	METALLOTHIONEIN 3 (MT3)	metallothionein, binds to and detoxifies excess copper and other metals, limiting oxidative damage
BnaC01g37490D	84.9322	1.26884	0.336969	3.76545	0.000166253	0.00409342	AT3G13710	PRENYLATED RAB ACCEPTOR 1.F4 (PRA1.F4)	prenylated RAB acceptor 1.F4
BnaCnng70900D	43.165	1.26875	0.437062	2.90291	0.00369711	0.0377695	AT5G62770		membrane-associated kinase regulator, putative (DUF1645)
BnaA03g58610D	566.581	1.26844	0.212247	5.97625	2.28e-09	3.99e-07	AT4G22690	CYTOCHROME P450, FAMILY 706, SUBFAMILY A, POLYPEPTIDE 1 (CYP706A1)	member of CYP706A The mRNA is cell-to-cell mobile.
BnaA03g07370D	91.6399	1.26832	0.270829	4.68309	2.83e-06	0.000164998	AT5G18780		F-box/RNI-like superfamily protein
BnaCnng23380D	574.152	1.26291	0.443742	2.84606	0.00442639	0.0429083	AT4G38470	STY46	Serine/threonine kinase that phosphorylate transit peptides of chloroplast and mitochondria targeted pre-proteins.
BnaA10g15560D	153.623	1.26288	0.316606	3.98881	6.64e-05	0.00205136	AT5G19590		DUF538 family protein (Protein of unknown function, DUF538)
BnaA03g19860D	432.54	1.26187	0.249021	5.06735	4.03e-07	3.33e-05	AT2G42680	MULTIPROTEIN BRIDGING FACTOR 1A (MBF1A)	One of three genes in A. thaliana encoding multiprotein bridging factor 1, a highly conserved transcriptional coactivator. May serve as a bridging factor between a bZIP factor and TBP. Its expression is developmentally regulated. The mRNA is cell-to-cell mobile.
BnaC09g37560D	482.584	1.26121	0.392452	3.21367	0.00131049	0.0184117	AT5G20230	BLUE-COPPER-BINDING PROTEIN (BCB)	Encodes a Al-stress-induced gene. Along with TCF, it promotes lignin biosynthesis in response to cold stress. The mRNA is cell-to-cell mobile.
BnaC05g08470D	115.089	1.26098	0.40763	3.09343	0.00197858	0.0245253	AT1G11080	SERINE CARBOXYPEPTIDASE-LIKE 31 (scpl31)	serine carboxypeptidase-like 31
BnaA06g22840D	29.5427	1.26065	0.429113	2.9378	0.00330551	0.0348699	AT5G63710		Leucine-rich repeat protein kinase family protein
BnaA01g33800D	66.4977	1.2602	0.355201	3.54786	0.000388377	0.00764127	AT3G03980		NAD(P)-binding Rossmann-fold superfamily protein
BnaC07g31270D	32.953	1.25946	0.407447	3.0911	0.00199419	0.0246412	AT5G61540		N-terminal nucleophile aminohydrolases (Ntn hydrolases) superfamily protein
BnaC06g37790D	1633.83	1.25871	0.256156	4.91383	8.93e-07	6.37e-05	AT1G76990	ACT DOMAIN REPEAT 3 (ACR3)	ACT domain repeat 3
BnaC04g51790D	46.6675	1.25766	0.389138	3.23192	0.00122963	0.0176236
BnaA05g29190D	85.0288	1.25713	0.367828	3.41772	0.000631483	0.0109812	AT3G09035		Concanavalin A-like lectin family protein
BnaC01g41070D	152.867	1.2567	0.309814	4.05629	4.99e-05	0.00163599	AT4G19700	RING	Encodes BOI (Botrytis Susceptible 1 Interactor). Has E3 ubiquitin ligase activity. Interacts with and ubiquitinates BOS1 (Botrytis Susceptible 1). It prevents caspase activation and attenuates cell death.
BnaA06g31400D	28.3766	1.25615	0.41833	3.00276	0.00267539	0.0302488	AT3G28570		P-loop containing nucleoside triphosphate hydrolases superfamily protein
BnaA02g08160D	173.36	1.2551	0.243041	5.16417	2.42e-07	2.17e-05	AT1G80660	H(+)-ATPASE 9 (HA9)	H[+]-ATPase 9
BnaC02g42300D	49.3009	1.25471	0.338033	3.71179	0.000205797	0.00478739	AT5G62820	CASP-LIKE PROTEIN 4A2 (CASPL4A2)	Uncharacterized protein family (UPF0497)
BnaA03g12380D	49.4272	1.25421	0.410356	3.05641	0.00224007	0.0266747	AT5G53220		hypothetical protein
BnaC04g44820D	520.571	1.2541	0.296425	4.23076	2.33e-05	0.000899676	AT2G35840		Sucrose-6F-phosphate phosphohydrolase family protein
BnaC05g06220D	107.85	1.25397	0.364135	3.44371	0.000573797	0.0102204	AT1G08570	ATYPICAL CYS HIS RICH THIOREDOXIN 4 (ACHT4)	Encodes a member of the thioredoxin family protein. Located in the chloroplast. Shows high activity towards the chloroplast 2-Cys peroxiredoxin A, and poor activity towards the chloroplast NADP-malate dehydrogenase. The mRNA is cell-to-cell mobile.
BnaC01g35940D	31.2016	1.25359	0.395434	3.17015	0.00152359	0.0204475	AT1G52710		Rubredoxin-like superfamily protein
BnaC06g06720D	156.341	1.25322	0.331678	3.77842	0.000157827	0.00393828	AT1G53940	GDSL-MOTIF LIPASE 2 (GLIP2)	Encodes a lipase, has in vitro lipase activity with p-nitrophenyl acetate and p-nitrophenyl butyrate, gene expression induced by hormones, negatively regulates auxin signaling, involved in disease resistance
BnaC04g40570D	520.771	1.25192	0.396473	3.15764	0.00159052	0.0210068	AT2G29480	GLUTATHIONE S-TRANSFERASE TAU 2 (GSTU2)	Encodes glutathione transferase belonging to the tau class of GSTs. Naming convention according to Wagner et al. (2002).
BnaA04g07030D	224.944	1.25175	0.249993	5.00713	5.52e-07	4.36e-05	AT4G13180		NAD(P)-binding Rossmann-fold superfamily protein
BnaC05g43370D	61.9732	1.25108	0.411261	3.04207	0.00234961	0.0276669	AT3G09580		FAD/NAD(P)-binding oxidoreductase family protein
BnaA01g13660D	54.0027	1.25061	0.428199	2.92064	0.00349315	0.0362669	AT4G24180	THAUMATIN-LIKE PROTEIN 1 (TLP1)	Root-specific expression activated in response to rhizobacteria and ACC. Role in induced systemic resistance.
BnaA08g11580D	34.4449	1.24986	0.382667	3.26617	0.00109012	0.0161654	AT4G33520	P-TYPE ATP-ASE 1 (PAA1)	Encodes a putative metal-transporting P-type ATPase PAA1. An alternative-splicing event of the PAA1 pre-mRNA produces a copper chaperon named PCH1. The mRNA is cell-to-cell mobile.
BnaA01g09690D	103.421	1.24941	0.412441	3.0293	0.00245125	0.0284553	AT4G18880	HEAT SHOCK TRANSCRIPTION FACTOR A4A (HSF A4A)	Encodes a member of Heat Stress Transcription Factor(Hsf) family that is a substrate of the MPK3/MPK6 signaling and regulates stress responses.
BnaC05g22530D	37.5779	1.24863	0.363087	3.43894	0.000583992	0.0103707	AT1G29520		AWPM-19-like family protein
BnaA05g03090D	46.725	1.24791	0.39701	3.14326	0.00167075	0.0217551	AT2G42750	DNA J PROTEIN C77 (DJC77)	DNAJ heat shock N-terminal domain-containing protein
BnaA09g09670D	28.6646	1.24571	0.415722	2.9965	0.00273102	0.03065	AT2G18630		transmembrane protein, putative (DUF677)
BnaA03g44190D	99.299	1.24459	0.248455	5.0093	5.46e-07	4.33e-05	AT4G19860		Encodes a cytosolic calcium-independent phospholipase A.
BnaA01g14870D	59.0097	1.24411	0.352602	3.52837	0.000418124	0.00808912	AT4G25640	DETOXIFYING EFFLUX CARRIER 35 (DTX35)	Encodes a multidrug and toxin efflux family transporter. Involved in flavonoid metabolism, affecting Root growth, seed development and germination, and pollen development, release and viability.
BnaC03g76950D	63.9739	1.24407	0.375035	3.31722	0.000909186	0.0141782	AT4G19980		hypothetical protein
BnaCnng24720D	299.284	1.24385	0.247243	5.03088	4.88e-07	3.92e-05	AT2G36830	GAMMA TONOPLAST INTRINSIC PROTEIN (GAMMA-TIP)	Encodes a tonoplast intrinsic protein, which functions as water channel. It has also been shown to be able to facilitate the transport of urea and hydrogen peroxide. Highly expressed in vascular tissues of the root, stem, cauline leaves and flowers but not in the apical meristems. The mRNA is cell-to-cell mobile.
BnaA09g49820D	60.4413	1.24339	0.336946	3.69018	0.000224094	0.00509465	AT1G06650		encodes a protein whose sequence is similar to 2-oxoglutarate-dependent dioxygenase The mRNA is cell-to-cell mobile.
BnaA02g04560D	1020.5	1.24335	0.256821	4.84131	1.29e-06	8.58e-05	AT5G19890		Peroxidase superfamily protein
BnaA09g27140D	2991.44	1.24291	0.338343	3.6735	0.000239248	0.00536482	AT1G28680	COUMARIN SYNTHASE (COSY)	Catalyses trans-cis isomerization and lactonization in the biosynthesis of coumarins in roots.
BnaC04g49030D	28.1506	1.24269	0.415844	2.98836	0.0028048	0.0312218	AT2G43540		transmembrane protein
BnaC08g35090D	428.843	1.24232	0.20635	6.02044	1.74e-09	3.2e-07	AT2G22430	HOMEOBOX PROTEIN 6 (HB6)	Encodes a homeodomain leucine zipper class I (HD-Zip I) protein that is a target of the protein phosphatase ABI1 and regulates hormone responses in Arabidopsis.
BnaA03g42920D	31.0448	1.24094	0.434059	2.85892	0.00425084	0.0417271
BnaA01g06260D	146.965	1.24087	0.267674	4.63575	3.56e-06	0.000197346	AT4G30880		Bifunctional inhibitor/lipid-transfer protein/seed storage 2S albumin superfamily protein
BnaC09g30290D	79.4672	1.24068	0.28298	4.38434	1.16e-05	0.000517429	AT5G53940		Yippee family putative zinc-binding protein
BnaA05g30310D	67.5482	1.2403	0.283667	4.37237	1.23e-05	0.000540417	AT5G43490		myb-like protein X
BnaC06g43560D	71.1701	1.23968	0.408069	3.03793	0.00238212	0.0279469
BnaA03g46490D	397.249	1.23928	0.331033	3.74367	0.000181348	0.00435996	AT4G24160		Encodes a soluble lysophosphatidic acid acyltransferase with additional triacylglycerol lipase and phosphatidylcholine hydrolyzing enzymatic activities. Plays a pivotal role in maintaining the lipid homeostasis by regulating both phospholipid and neutral lipid levels.
BnaC03g21860D	390.629	1.23758	0.350523	3.53068	0.000414489	0.00803723	AT2G39050	EUONYMUS LECTIN S3 (EULS3)	Encodes a nucleocytoplasmic lectin that is capable of binding carbohydrates. It is involved in ABA mediated stomatal movement and increased expression is correlated with increased resistance to Pseudomonas syringae.
BnaCnng44050D	110.324	1.23742	0.358999	3.44685	0.000567159	0.0101358	AT3G12920	BRG3	Encodes one of the BRGs (BOI-related gene) involved in resistance to Botrytis cinerea.
BnaC02g11920D	72.0732	1.23707	0.30542	4.05039	5.11e-05	0.00166336	AT5G57015	CASEIN KINASE I-LIKE 12 (ckl12)	Member of CKL gene family (member of CKL-B group).
BnaA06g23370D	430.299	1.23658	0.332203	3.72236	0.000197371	0.00463519	AT5G64250		Aldolase-type TIM barrel family protein
BnaC04g38440D	73.3047	1.23597	0.400549	3.0857	0.00203074	0.0249363	AT2G26740	SOLUBLE EPOXIDE HYDROLASE (SEH)	Encodes a soluble epoxide hydrolase whose expression is induced by auxin and water stress.
BnaC03g72780D	41.2715	1.23581	0.362467	3.40945	0.000650933	0.0112155	AT2G27140		HSP20-like chaperones superfamily protein
BnaAnng09080D	54.9086	1.23503	0.366229	3.3723	0.000745438	0.0123468	AT1G75590	SMALL AUXIN UPREGULATED RNA 52 (SAUR52)	SAUR-like auxin-responsive protein family
BnaC06g21970D	642.318	1.23335	0.327042	3.77123	0.000162445	0.00402122
BnaC07g13680D	170.034	1.23306	0.273106	4.51496	6.33e-06	0.000315124	AT1G22490	BHLH094	basic helix-loop-helix (bHLH) DNA-binding superfamily protein
BnaC01g32580D	1563.84	1.2328	0.406287	3.0343	0.00241095	0.028159	AT3G20370		TRAF-like family protein
BnaC05g15250D	150.066	1.23224	0.238655	5.16327	2.43e-07	2.17e-05	AT1G19660	BIFUNCTIONAL NUCLEASE IN BASAL DEFENSE RESPONSE 2 (BBD2)	Wound-responsive family protein
BnaC04g56700D	37.8525	1.23176	0.367803	3.34897	0.000811138	0.0131078	AT2G40113		Pollen Ole e 1 allergen and extensin family protein
BnaA10g04490D	470.022	1.2316	0.260713	4.72396	2.31e-06	0.000139685	AT1G07040		plant/protein
BnaC06g36210D	153.023	1.2309	0.275652	4.46542	7.99e-06	0.000382966	AT1G75440	UBIQUITIN-CONJUGATING ENZYME 16 (UBC16)	ubiquitin-conjugating enzyme 16
BnaA06g30440D	56.6091	1.23009	0.3145	3.91125	9.18e-05	0.0026434	AT5G48090	EDM2-LIKE PROTEIN1 (ELP1)	EDM2-like protein1
BnaA09g17630D	51.6848	1.23003	0.440623	2.79158	0.00524516	0.0481324	AT5G45380	DUR3	urea-proton symporter DEGRADATION OF UREA 3 (DUR3)
BnaA09g18440D	133.511	1.22871	0.295136	4.16318	3.14e-05	0.00114637	AT5G47720	ACETOACETYL-COA THIOLASE 1 (AACT1)	Encodes a functional acetoacetyl-CoA thiolase that is functionally redundant with AACT2. Loss-of-function mutants show no apparent growth phenotypes.
BnaA05g00920D	63.8083	1.22851	0.380183	3.23136	0.00123203	0.0176402	AT2G46970	PHYTOCHROME INTERACTING FACTOR 3-LIKE 1 (PIL1)	encodes a novel Myc-related bHLH transcription factor, which physically associated with APRR1/TOC1 and is a member of PIF3 transcription factor family.
BnaC05g19190D	362.469	1.22659	0.366528	3.3465	0.000818389	0.0131836	AT3G05690	NUCLEAR FACTOR Y, SUBUNIT A2 (NF-YA2)	Encodes a subunit of CCAAT-binding complex, binds to CCAAT box motif present in some plant promoter sequences. One of three members of this class (HAP2A, HAP2B, HAP2C), it is expressed in vegetative and reproductive tissues.
BnaA03g21500D	65.9174	1.22631	0.43064	2.84765	0.00440427	0.0427851	AT2G46600	KIC	Calcium-binding EF-hand family protein
BnaA02g32170D	67.4504	1.2258	0.300428	4.08018	4.5e-05	0.00150791	AT5G25160	ZINC FINGER PROTEIN 3 (ZFP3)	Encodes a zinc finger protein containing only a single zinc finger.
BnaA02g30360D	32.2499	1.22576	0.383788	3.19385	0.0014039	0.0192927	AT5G48640		Cyclin family protein
BnaA03g00850D	868.334	1.22561	0.322332	3.80232	0.000143348	0.00368279	AT3G09840	CDC48A	Encodes a cell division cycle protein, a member of AAA-type ATPases gene family. Expressed throughout the plant in regions of cell division. Within the cell, sub-cellular localization varies depending on the stage of the cell cycle.Mutants in which the expression of CDC48A is altered show defects in cytokinesis, cell expansion and cell differentiation. The mRNA is cell-to-cell mobile.
BnaC03g03270D	405.555	1.22505	0.295271	4.14888	3.34e-05	0.0012062	AT5G07860		HXXXD-type acyl-transferase family protein
BnaC07g28090D	255.316	1.22501	0.294874	4.15436	3.26e-05	0.00118224	AT5G27660	DEGRADATION OF PERIPLASMIC PROTEINS 14 (DEG14)	Encodes a protein with similarity to human PARK13, a mitochondrial protease implicated in Parkinson disease. DEG14 is induced by heat stress and involved in degradation of misfolded proteins.
BnaC07g49920D	188.853	1.22491	0.333619	3.67158	0.000241051	0.00539507	AT5G61440	ATYPICAL CYS HIS RICH THIOREDOXIN 5 (ACHT5)	Encodes a member of the thioredoxin family protein. Located in the chloroplast. The mRNA is cell-to-cell mobile.
BnaA09g20040D	50.1731	1.22447	0.358563	3.41493	0.000637977	0.0110665	AT4G04972		hypothetical protein
BnaAnng32750D	50.1957	1.22387	0.345198	3.54541	0.00039201	0.00768714	AT3G52480		transmembrane protein
BnaA05g19740D	25.9223	1.22369	0.438481	2.79074	0.00525871	0.0482026	AT3G21260	GLTP3	Glycolipid transfer protein (GLTP) family protein
BnaC07g20300D	79.9804	1.22356	0.374882	3.26386	0.00109907	0.0162481	AT5G47550	CYSTEINE PROTEINASE INHIBITOR 5 (CYS5)	Putative phytocystatin expressed in seedlings and induced by heat stress and abscisic acid. Overexpression increases germination rate and heat stress tolerance. CYS5 is a target of ABF1 and ABF3 transcriptional regulators which bind to its promoter.
BnaA03g02640D	733.74	1.22214	0.420522	2.90623	0.0036581	0.0374782	AT5G08790	ATAF2	induced by wounding, belongs to a large family of putative transcriptional activators with NAC domain.
BnaA03g40000D	214.311	1.22092	0.291283	4.19152	2.77e-05	0.00103717
BnaAnng08670D	139.232	1.22045	0.297717	4.09937	4.14e-05	0.00142079	AT5G19110		Eukaryotic aspartyl protease family protein
BnaC03g15290D	43.5463	1.21944	0.334386	3.6468	0.000265523	0.00577211	AT5G53010		calcium-transporting ATPase
BnaC08g18690D	31.1279	1.21938	0.394052	3.09446	0.00197171	0.0244658	AT1G19270	DA (LARGE IN CHINESE) 1 (DA1)	Encodes a ubiquitin-activated peptidase that is a member of a small (7 member) ubiquitin binding protein family. It appears to play a role in regulation of endoreduplication in leaf epidermal tissue. Together with CUC2/CUC3-UBP15 part of a regulatory module which controls the initiation of axillary meristems, thereby determining plant architecture.
BnaA10g16320D	843.014	1.21929	0.372102	3.27677	0.00105001	0.0157288	AT5G18650	MYB30-INTERACTING E3 LIGASE 1 (MIEL1)	Encodes a RING-type E3 ubiquitin ligase that interacts with and ubiquitinates MYB30, leads to MYB30 proteasomal degradation and downregulation of its transcriptional activity. Since MYB30 is a positive regulator of Arabidopsis HR and defence responses, MIEL1 is involved in the negative regulation of these processes. The mRNA is cell-to-cell mobile.
BnaC01g07220D	2440.43	1.21762	0.196398	6.19976	5.66e-10	1.19e-07	AT4G31290	GAMMA-GLUTAMYL CYCLOTRANSFERASE 2;2 (GGCT2;2)	ChaC-like family protein
BnaA07g26390D	91.8858	1.21657	0.277105	4.39028	1.13e-05	0.000507942	AT1G67440	EMBRYO DEFECTIVE 1688 (emb1688)	Homolog of bacterial rsgA, functions in chloroplast ribosome biogenesis.
BnaA02g23290D	34.2151	1.21575	0.389442	3.12177	0.00179768	0.0229129	AT5G42750	BRI1 KINASE INHIBITOR 1 (BKI1)	Encodes a plasma-membrane associated phosphoprotein that interacts directly with the kinase domain of BRI1 through the evolutionarily conserved C-terminal BIM motif binding to the C-lobe of the BRI1 kinase domain. It interferes with the interaction between BRI1 with its signalling partner, the plasma membrane localised LRR-receptor kinase BAK1 by inhibiting the transphosphorylation to keep BRI1 a…
BnaA10g27170D	208.367	1.21518	0.262846	4.62316	3.78e-06	0.00020707	AT3G09390	METALLOTHIONEIN 2A (MT2A)	metallothionein, binds to and detoxifies excess copper and other metals, limiting oxidative damage
BnaA02g04440D	258.922	1.21469	0.290866	4.17612	2.97e-05	0.00109394	AT5G19730		Pectin lyase-like superfamily protein
BnaC02g34050D	180.665	1.21431	0.307661	3.9469	7.92e-05	0.00235685	AT2G01610		Plant invertase/pectin methylesterase inhibitor superfamily protein
BnaC01g06730D	97.1724	1.2138	0.418985	2.897	0.00376752	0.0382285	AT4G31730	GLUTAMINE DUMPER 1 (GDU1)	Glutamine dumper1 is a putative transmembrane protein. It is involved in glutamine secretion The mRNA is cell-to-cell mobile.
BnaC04g02910D	450.973	1.21215	0.387608	3.12725	0.0017645	0.0226267	AT2G43400	ELECTRON-TRANSFER FLAVOPROTEIN:UBIQUINONE OXIDOREDUCTASE (ETFQO)	Encodes a unique electron-transfer flavoprotein:ubiquinone oxidoreductase that is localized to the mitochondrion. Mutants are more sensitive to sugar starvation when plants are kept in the dark for long periods.
BnaA08g18370D	123.13	1.2115	0.390093	3.10566	0.00189852	0.0238533	AT1G28380	NECROTIC SPOTTED LESIONS 1 (NSL1)	This gene is predicted to encode a protein involved in negatively regulating salicylic acid-related defense responses and cell death programs. nsl1 mutants develop necrotic lesions spontaneously and show other features of a defense response, such as higher levels of SA and disease resistance-related transcripts, in the absence of a biotic stimulus. The NSL1 protein is predicted to have a MACPF do…
BnaC09g38470D	1040.24	1.21103	0.413026	2.9321	0.00336676	0.0352766	AT5G19120		Eukaryotic aspartyl protease family protein
BnaA06g34070D	574.922	1.20951	0.364776	3.31578	0.000913888	0.0142146	AT2G02710	PAS/LOV PROTEIN B (PLPB)	Encodes a putative blue light receptor protein.
BnaA09g29240D	39.8691	1.20933	0.42277	2.8605	0.00422977	0.0415755	AT1G26770	EXPANSIN A10 (EXPA10)	Encodes an expansin. Naming convention from the Expansin Working Group (Kende et al, Plant Mol Bio). Involved in the formation of nematode-induced syncytia in roots of Arabidopsis thaliana.
BnaC07g45430D	252.282	1.20919	0.20933	5.77645	7.63e-09	1.13e-06	AT4G35150		O-methyltransferase family protein
BnaCnng43930D	44.3286	1.20736	0.416348	2.89988	0.00373308	0.0380434	AT2G17650		AMP-dependent synthetase and ligase family protein
BnaC04g48480D	50.2779	1.20651	0.38942	3.09821	0.00194691	0.0242759	AT2G42690		alpha/beta-Hydrolases superfamily protein
BnaA02g13080D	36.2117	1.20613	0.422378	2.85558	0.00429583	0.0420467	AT1G67340		HCP-like superfamily protein with MYND-type zinc finger
BnaC02g01150D	448.659	1.20519	0.274709	4.38716	1.15e-05	0.000513864	AT5G08380	ALPHA-GALACTOSIDASE 1 (AGAL1)	alpha-galactosidase 1
BnaA01g13040D	100.381	1.20471	0.244541	4.9264	8.38e-07	6.03e-05	AT4G23430	TRANSLOCON AT THE INNER ENVELOPE MEMBRANE OF CHLOROPLASTS 32-IVA (Tic32-IVa)	NAD(P)-binding Rossmann-fold superfamily protein
BnaA09g12730D	403.043	1.2047	0.227237	5.30153	1.15e-07	1.17e-05	AT1G62770	PMEI9	PMEI9 pectin methyleseterase inhibitor. Expressed in many plant tissues.
BnaC09g40270D	35.9775	1.20389	0.37899	3.17658	0.00149022	0.0201139
BnaC04g42720D	635.56	1.20384	0.338769	3.55358	0.000380026	0.00752459	AT2G32020		Acyl-CoA N-acyltransferases (NAT) superfamily protein
BnaC04g52060D	132.771	1.20325	0.328089	3.66744	0.000244992	0.00546118	AT2G46970	PHYTOCHROME INTERACTING FACTOR 3-LIKE 1 (PIL1)	encodes a novel Myc-related bHLH transcription factor, which physically associated with APRR1/TOC1 and is a member of PIF3 transcription factor family.
BnaA06g08850D	92.4771	1.20248	0.260627	4.61378	3.95e-06	0.000214263	AT1G13830		Carbohydrate-binding X8 domain superfamily protein
BnaC08g06690D	287.762	1.20158	0.38429	3.12675	0.00176751	0.0226555	AT1G35720	ANNEXIN 1 (ANNAT1)	Encodes a member of the annexin gene family, a diverse, multigene family of calcium-dependent, membrane-binding proteins. The protein was determined to have peroxidase activity. This activity is thought to be dependent on the presence of post-translational modifications (most likely phosphorylation). The protein was shown to be present as a mixture of monomer and homodimer. The homodimerization s…
BnaA05g01170D	139.341	1.20054	0.300691	3.9926	6.54e-05	0.00202517	AT2G46690	SMALL AUXIN UPREGULATED RNA 32 (SAUR32)	SAUR-like auxin-responsive protein family
BnaA01g00360D	1004.31	1.20023	0.353706	3.3933	0.000690551	0.0117044	AT4G37610	BT5	BTB and TAZ domain protein. Located in cytoplasm and expressed in fruit, flower and leaves.
BnaA04g04830D	550.791	1.20012	0.35312	3.39863	0.000677238	0.0115475	AT3G53260	PHENYLALANINE AMMONIA-LYASE 2 (PAL2)	Encodes phenylalanine lyase. Arabidopsis has four PALs: AT2G37040 (PAL1), AT3G53260 (PAL2), AT5G04230 (PAL3) and AT3G10340 (PAL4).
BnaA07g05890D	75.9703	1.19999	0.295574	4.05986	4.91e-05	0.00161837	AT1G34355	PARALLEL SPINDLE 1 (PS1)	Encodes PS1 (Parallel Spindle 1). Mutations in PS1 lead to diploid male spores, diploid pollen grains, and spontaneous triploid plants in the next generation. Female meiosis is not affected in the mutants.
BnaC03g73730D	57.4228	1.19854	0.373692	3.2073	0.00133985	0.0186864	AT3G12977	NAC1 LIKE (NAC1L)	NAC transcription regulator. Regulates endosperm cell expansion during germination.
BnaC02g35650D	73.7423	1.19798	0.428871	2.79332	0.00521694	0.0479441	AT3G25730	ARF14	ethylene response DNA binding factor 3
BnaC02g15020D	58.0694	1.19692	0.363689	3.29105	0.000998128	0.0151376	AT5G52545		RNA-binding protein-like RNA recognition motif protein
[truncated: 952 more rows]

## Sheet: DUP_rawcounts
	DUP21r1	DUP21r2	DUP21r3	DUP29r1	DUP29r2	DUP29r3
[truncated: 101,039 more rows]

[truncated: 1 more sheets: DUP DESEQ2]
