# Supplementary material for: Brassica napus Roots Use Different Strategies to Respond to Warm Temperatures
Source: Int J Mol Sci. 2023 Jan 6;24(2):1143. doi: 10.3390/ijms24021143 (PMC9863162; doi:10.3390/ijms24021143)
Supplement: Supplementary file 1 [file ijms-24-01143-s001.zip › Table S3.xlsx]

## Sheet: cluster1
Gene	TAIR10	shortname	Description	DRKlog2FC	DUPlog2FC
BnaA02g31990D	AT5G25450	0	Cytochrome bd ubiquinol oxidase, 14kDa subunit	7.92873	5.39825
BnaA01g26770D	AT3G18390	EMB1865	CRS1 / YhbY (CRM) domain-containing protein	7.19066	7.3056
BnaC03g22600D	AT1G43080	0	Pectin lyase-like superfamily protein	6.99359	6.84076
BnaC09g43040D	AT5G14470	GALK2	GHMP kinase family protein	6.6414	7.66064
BnaC03g56490D	AT4G24040	TRE1	Encodes a trehalase, member of Glycoside Hydrolase Family 37.	6.41471	6.00427
BnaA09g28900D	AT1G26390	BBE4	FAD-binding Berberine family protein	6.33619	3.43883
BnaC06g33810D	AT1G17470	DRG1	Encodes a member of the DRG (developmentally regulated G-protein) family expressed throughout the plant, with highest expression in actively growing tissues. Has GTPase activity.	6.31627	5.69093
BnaA09g44170D	AT1G19400	E-4PDHASE	Tail-anchored (TA) OEP membrane protein which possesses a single C-terminal transmembrane domain targeting post-translationally to plastids.	6.21655	3.15808
BnaAnng31970D	AT2G36460	FBA6	Aldolase superfamily protein	6.09292	4.14475
BnaA07g30360D	AT1G17470	DRG1	Encodes a member of the DRG (developmentally regulated G-protein) family expressed throughout the plant, with highest expression in actively growing tissues. Has GTPase activity.	6.03522	5.44775
BnaC07g35970D	AT5G39560	0	Galactose oxidase/kelch repeat superfamily protein	5.97816	3.26187
BnaA03g35580D	AT4G15380	CYP705A4	member of CYP705A	5.96494	3.03636
BnaA09g37430D	AT3G56150	EIF3C	member of eIF3c - eukaryotic initiation factor 3c	5.92506	3.7597
BnaC01g29510D	AT1G11280	0	S-locus lectin protein kinase family protein	5.875	6.27447
BnaA10g18830D	AT5G15290	CASP5	Uncharacterized protein family (UPF0497)	5.84684	3.94759
BnaC04g30130D	0	0	0	5.82611	3.3245
BnaA03g19050D	AT2G05330	0	BTB/POZ domain-containing protein	5.6303	2.88869
BnaC08g36730D	AT1G19400	E-4PDHASE	Tail-anchored (TA) OEP membrane protein which possesses a single C-terminal transmembrane domain targeting post-translationally to plastids.	5.51282	3.5222
BnaA03g19270D	AT2G40880	CYSA	Encodes a protein with cysteine proteinase inhibitor activity. Overexpression increases tolerance to abiotic stressors (i.e.salt,osmotic, cold stress). The mRNA is cell-to-cell mobile.	5.45551	2.63659
BnaC06g03220D	0	0	0	5.44581	6.27981
BnaA09g15300D	0	0	0	5.37254	5.44915
BnaC02g11770D	AT5G57180	CIA2	Transcription regulator responsible for specific upregulation of the translocon genes atToc33 and atToc75 in leaves. Involved in protein import into chloroplast.	5.34266	4.52479
BnaA03g19040D	AT2G05330	0	BTB/POZ domain-containing protein	5.32926	2.38209
BnaC05g33120D	AT3G23172	0	hypothetical protein	5.30683	3.6917
BnaC05g31280D	AT3G21000	0	Gag-Pol-related retrotransposon family protein	5.25061	2.45062
BnaA09g10030D	AT2G20610	SUPERROOT 1 (SUR1)	Confers auxin overproduction. Mutants have an over-proliferation of lateral roots. Encodes a C-S lyase involved in converting S-alkylthiohydroximate to thiohydroximate in glucosinolate biosynthesis. Induced in epidermal cells attacked by powdery mildew.	5.24188	6.12133
BnaAnng05710D	AT5G45670	0	GDSL-motif esterase/acyltransferase/lipase. Enzyme group with broad substrate specificity that may catalyze acyltransfer or hydrolase reactions with lipid and non-lipid substrates.	5.23496	2.3918
BnaA03g08710D	AT5G22910	CHX9	member of Putative Na+/H+ antiporter family	5.22722	3.30953
BnaA04g20680D	AT2G29720	CTF2B	FAD/NAD(P)-binding oxidoreductase family protein	5.21943	5.15822
BnaC08g05340D	AT4G12970	STOMAGEN (STOMAGEN)	Encodes a cysteine-rich peptide, a secretory factor that is produced in the mesophyll cells and acts on the epidermis to increase stomatal formation. Its mature form is a 45-aa peptide with three intramolecular disulfide bonds. It is proposed that STOMAGEN increases stomatal number by competing with two negative regulators of stomatal density, EPF1 and EPF2. STOMAGEN has been shown to compete wit…	5.19023	2.55103
BnaC08g42000D	AT4G03950	0	Nucleotide/sugar transporter family protein	5.17157	5.42833
BnaA03g52810D	AT1G66570	SUC7	sucrose-proton symporter 7	5.16374	4.95234
BnaC06g30740D	AT1G69523	0	S-adenosyl-L-methionine-dependent methyltransferases superfamily protein	5.15546	2.58162
BnaC02g40580D	AT4G32470	0	Cytochrome bd ubiquinol oxidase, 14kDa subunit	5.14453	3.0202
BnaA07g09830D	AT1G23730	BCA3	beta carbonic anhydrase 3	5.14337	3.48978
BnaA04g09660D	AT5G39850	0	Ribosomal protein S4	5.12954	3.71259
BnaC02g01750D	AT5G07020	MPH1	Encodes an integral thylakoid membrane protein that interacts with PSII core complexes and contributes to the maintenance of PSII homeostasis upon exposure to photoinhibitory light conditions by participating in the protection and stabilization of PSII under photoinhibitory stress.	5.12437	3.11293
BnaA09g23280D	AT1G60370	KURZ UND KLEIN (KUK)	KUK F-box domain protein. Natural variants are associated with GWAS trait for root meristem and cell length. Polymorphisms in the coding sequence are the major causes of KUK allele? dependent natural variation in root development.	5.07667	2.28592
BnaCnng51060D	AT5G64120	PEROXIDASE 71 (PRX71)	Encodes a cell wall bound peroxidase that is induced by hypo-osmolarity and is involved in the lignification of cell walls.	5.02512	2.43256
BnaA04g18670D	AT3G61340	0	F-box and associated interaction domains-containing protein	4.97041	2.93683
BnaAnng21770D	AT3G61090	0	Putative endonuclease or glycosyl hydrolase	4.95767	2.27851
BnaC03g72460D	AT2G47115	0	protein rolling protein	4.9329	3.42414
BnaC04g25560D	AT3G55240	0	Overexpression leads to PEL (Pseudo-Etiolation in Light) phenotype.	4.89367	3.26901
BnaA01g01780D	AT4G35770	SENESCENCE 1 (SEN1)	Senescence-associated gene that is strongly induced by phosphate starvation. Transcripts are differentially regulated at the level of mRNA stability at different times of day. mRNAs are targets of the mRNA degradation pathway mediated by the downstream (DST) instability determinant.	4.84833	3.43813
BnaA03g36250D	AT3G21352	0	transmembrane protein	4.82143	2.24034
BnaC04g09570D	AT1G63190	0	Cystatin/monellin superfamily protein	4.80938	2.66904
BnaC05g42760D	AT3G10360	PUMILIO 4 (PUM4)	Encodes a member of the Arabidopsis Pumilio (APUM) proteins containing PUF domain (eight repeats of approximately 36 amino acids each). PUF proteins regulate both mRNA stability and translation through sequence-specific binding to the 3' UTR of target mRNA transcripts.	4.78067	4.11207
BnaA03g42300D	AT4G15990	0	hypothetical protein	4.73866	3.00769
BnaA02g19960D	AT1G80165	0	cotton fiber protein	4.73053	4.81687
BnaC09g37770D	AT5G19880	0	Peroxidase superfamily protein	4.66494	3.44202
BnaA09g11310D	AT1G63960	0	Copper transport protein family	4.63092	4.43387
BnaA05g25240D	AT3G14210	EPITHIOSPECIFIER MODIFIER 1 (ESM1)	A semidominant QTL which has an epistatic effect on the Epithiospecifier gene. Represses nitrile formation and favors isothiocyanate production during glucosinolate hydrolysis. The functional allele deters the insect herbivory T. ni.	4.62443	2.41479
BnaA07g21140D	AT1G76955	0	Expressed protein	4.61702	2.14844
BnaA07g35640D	AT1G80440	KISS ME DEADLY 1 (KMD1)	Encodes a member of a family of F-box proteins, called the KISS ME DEADLY (KMD) family, that targets type-B ARR proteins for degradation and is involved in the negative regulation of the cytokinin response. Also named as KFB20, a member of a group of Kelch repeat F-box proteins that negatively regulate phenylpropanoid biosynthesis by targeting the phenypropanoid biosynthesis enzyme phenylalanine …	4.61599	3.34674
BnaC04g26200D	AT3G54540	ABCF4	member of GCN subfamily	4.58533	3.03303
BnaA06g32080D	AT3G27470	0	lysine ketoglutarate reductase trans-splicing protein (DUF707)	4.57096	2.77428
BnaA01g13180D	AT1G67635	0	phosphatidylinositol 4-kinase gamma-like protein	4.55144	4.97175
BnaA07g07150D	0	0	0	4.54766	2.04457
BnaA01g18640D	AT4G15393	CYP702A5	a member of the cytochrome P450 gene family. molecular function unknown.	4.52713	2.90768
BnaAnng09390D	AT3G11930	0	Adenine nucleotide alpha hydrolases-like superfamily protein	4.50023	3.30745
BnaA03g43630D	AT4G18160	TPK3	Encodes AtTPK3 (KCO6), a member of the Arabidopsis thaliana K+ channel family of AtTPK/KCO proteins. AtTPK3 is found in the thylakoid stromal lamellae. May form homomeric ion channels in vivo. It modulates the partitioning of the proton motive force (pmf) between the delta psi and delta pH in chloroplasts in vivo at physiological light intensities. Vacuolar K+-conducting TPC1 and TPK1/TPK3 channe…	4.49337	3.93372
BnaC01g02200D	AT2G18328	RAD-LIKE 4 (RL4)	RAD-like 4	4.47494	2.01462
BnaC08g31970D	AT3G62030	ROTAMASE CYP 4 (ROC4)	nuclear-encoded chloroplast stromal cyclophilin CYP20-3 (also known as ROC4). Protein is tyrosine-phosphorylated and its phosphorylation state is modulated in response to ABA in Arabidopsis thaliana seeds.	4.4458	3.41923
BnaA09g14100D	AT1G60550	ENOYL-COA HYDRATASE/ISOMERASE D (ECHID)	enoyl-CoA hydratase/isomerase D	4.44296	3.06082
BnaC03g45960D	AT2G15890	MATERNAL EFFECT EMBRYO ARREST 14 (MEE14)	Encodes CBP1, a regulator of transcription initiation in central cell-mediated pollen tube guidance.	4.43805	3.21025
BnaC03g22670D	AT2G05330	0	BTB/POZ domain-containing protein	4.43745	5.06553
BnaA09g02940D	AT4G39640	GGT1	The gene encodes a gamma-glutamyltransferase (AKA gamma-glutamyl transpeptidase, EC 2.3.2.2) that is located in vascular tissues (predominantly phloem) of leaves and is involved in the degradation of glutathione. The encoded enzyme also mitigates oxidative stress by metabolizing GSSG (oxidized form of GSH - glutathione) in the apoplast.	4.42405	2.44205
BnaC04g22260D	AT3G59490	0	hypothetical protein	4.40885	2.84026
BnaCnng19060D	AT2G02930	GLUTATHIONE S-TRANSFERASE F3 (GSTF3)	Encodes glutathione transferase belonging to the phi class of GSTs. Naming convention according to Wagner et al. (2002).	4.28919	2.80286
BnaA01g28080D	AT3G16390	NITRILE SPECIFIER PROTEIN 3 (NSP3)	Encodes a nitrile-specifier protein NSP3. NSP3 is one out of five (At3g16400/NSP1, At2g33070/NSP2, At3g16390/NSP3, At3g16410/NSP4 and At5g48180/NSP5) A. thaliana epithiospecifier protein (ESP) homologues that promote simple nitrile, but not epithionitrile or thiocyanate formation. The mRNA is cell-to-cell mobile.	4.23085	2.66966
BnaC06g23520D	AT1G73600	NMT3	Encodes a S-adenosyl-L-methionine-dependent phosphoethanolamine N-methyltransferase whose expression is responsive to both phosphate (Pi) and phosphite (Phi) in roots. It catalyzes the three sequential P-base methylation of phosphoethanolamine to phosphocholine. Homologous biochemical function to NMT1 (At3g18000). Double mutants of NMT1 and NMT3 are defective in leaf, root, flower, seed, and poll…	4.21362	3.69204
BnaA07g21650D	AT1G75520	SHI-RELATED SEQUENCE 5 (SRS5)	A member of SHI gene family. Arabidopsis thaliana has ten members that encode proteins with a RING finger-like zinc finger motif. Despite being highly divergent in sequence, many of the SHI-related genes are partially redundant in function and synergistically promote gynoecium, stamen and leaf development in Arabidopsis.SRS5 is a positive regulator of photomorphogenesis.	4.08132	3.55807
BnaC04g01930D	AT2G41510	CKX1	It encodes a protein whose sequence is similar to cytokinin oxidase/dehydrogenase, which catalyzes the degradation of cytokinins.	4.06664	5.67259
BnaA06g16420D	AT3G48590	NF-YC1	Encodes a protein with similarity to a subunit of the CCAAT promoter motif binding complex of yeast.One of two members of this class (HAP5A) and expressed in vegetative and reproductive tissues.	4.0329	3.93885
BnaA02g27870D	AT3G26210	CYP71B23	putative cytochrome P450 The mRNA is cell-to-cell mobile.	4.00461	2.59399
BnaA02g33880D	AT5G63750	ARIADNE 13 (ARI13)	RING/U-box superfamily protein	3.93911	2.95144
BnaC08g35400D	AT2G44630	0	Galactose oxidase/kelch repeat superfamily protein	3.90658	4.30829
BnaA01g28310D	AT3G15990	SULFATE TRANSPORTER 3;4 (SULTR3;4)	Vascular cambium-localized sulfate transporter, mediates xylem-to-phloem transfer of phosphorus. 2 for its preferential distribution	3.89085	1.76865
BnaAnng17560D	AT3G21000	0	Gag-Pol-related retrotransposon family protein	3.88228	1.95528
BnaC08g34750D	AT2G23000	SERINE CARBOXYPEPTIDASE-LIKE 10 (scpl10)	serine carboxypeptidase-like 10	3.84323	2.60166
BnaA09g30630D	AT1G22480	0	Cupredoxin superfamily protein	3.84238	2.22714
BnaA07g33350D	AT1G77145	0	transmembrane protein, putative (DUF506)	3.82149	2.40759
BnaA08g20650D	0	0	0	3.76245	4.88833
BnaA03g38940D	AT2G15960	0	Unknown protein. Expression decreased in response to proline.	3.74361	1.81906
BnaA09g15710D	AT5G42800	DFR	dihydroflavonol reductase. Catalyzes the conversion of dihydroquercetin to leucocyanidin in the biosynthesis of anthocyanins. Not expressed in roots (qRT-PCR). The mRNA is cell-to-cell mobile.	3.71209	2.05357
BnaA06g37010D	AT5G42900	COR27	cold regulated protein 27	3.68475	2.12855
BnaC05g37650D	0	0	0	3.66709	4.13836
BnaA05g25210D	AT5G40990	GDSL LIPASE 1 (GLIP1)	Component of plant resistance. Contains lipase signature motif and GDSL domain. Directly interferes with the fungal infection process by acting on fungal cell walls through its action as a antimicrobial compound. Critical component for both local and systemic resistance responses in the incompatible interaction with Alternaria brassicicola in the ethylene-dependent pathway.	3.66432	2.47309
BnaC07g38070D	0	0	0	3.65725	2.60556
BnaA02g29540D	AT3G28930	AVRRPT2-INDUCED GENE 2 (AIG2)	avrRpt2-induced gene that exhibits RPS2- and avrRpt2-dependent induction early after infection with Pseudomonas syringae pv maculicola strain ES4326 carrying avrRpt2	3.64065	3.77555
BnaC05g36410D	AT3G17020	0	Adenine nucleotide alpha hydrolases-like superfamily protein	3.62721	2.34974
BnaC03g38440D	AT3G14260	0	LURP-one-like protein (DUF567)	3.61038	1.84087
BnaA05g11810D	AT2G30790	PSBP-2	Encodes a 23 kD extrinsic protein that is part of photosystem II and participates in the regulation of oxygen evolution.	3.59441	1.91587
BnaC09g48890D	AT5G06690	WCRKC1	Encodes a thioredoxin (WCRKC1) localized in chloroplast stroma. Contains a WCRKC motif. Functions in redox cascade with 2CPA and 2CPB via the ferredoxin-thioredoxin reductase (FTR)/thioredoxin (Trx) pathway to mediate the light-responsive reductive control of target proteins. Oxidizes redox-regulated proteins.	3.58514	2.72388
BnaC01g00250D	AT1G75830	LOW-MOLECULAR-WEIGHT CYSTEINE-RICH 67 (LCR67)	Predicted to encode a PR (pathogenesis-related) protein. Belongs to the plant defensin (PDF) family with the following members: At1g75830/PDF1.1, At5g44420/PDF1.2a, At2g26020/PDF1.2b, At5g44430/PDF1.2c, At2g26010/PDF1.3, At1g19610/PDF1.4, At1g55010/PDF1.5, At2g02120/PDF2.1, At2g02100/PDF2.2, At2g02130/PDF2.3, At1g61070/PDF2.4, At5g63660/PDF2.5, At2g02140/PDF2.6, At5g38330/PDF3.1 and At4g30070/PDF…	3.5716	2.01123
BnaA08g22630D	AT1G18460	ALPHA/BETA-HYDROLASE	Alpha/beta hydrolase	3.54288	2.3552
BnaA05g05420D	AT2G40330	PYR1-LIKE 6 (PYL6)	Encodes a member of the PYR (pyrabactin resistance )/PYL(PYR1-like)/RCAR (regulatory components of ABA receptor) family proteins with 14 members. PYR/PYL/RCAR family proteins function as abscisic acid sensors. Mediate ABA-dependent regulation of protein phosphatase 2Cs ABI1 and ABI2.	3.48984	2.29989
BnaA09g53680D	AT2G03060	AGAMOUS-LIKE 30 (AGL30)	Encodes a member of the MIKC (MADS box, Keratin binding domain, and C terminal domain containing )family of transcriptional regulators. AGL30 is expressed in pollen.It forms heterodimers with other MICK family members.	3.48696	3.20259
BnaC06g40570D	AT1G80440	KISS ME DEADLY 1 (KMD1)	Encodes a member of a family of F-box proteins, called the KISS ME DEADLY (KMD) family, that targets type-B ARR proteins for degradation and is involved in the negative regulation of the cytokinin response. Also named as KFB20, a member of a group of Kelch repeat F-box proteins that negatively regulate phenylpropanoid biosynthesis by targeting the phenypropanoid biosynthesis enzyme phenylalanine …	3.48491	3.66014
BnaA02g16730D	AT1G74150	0	Galactose oxidase/kelch repeat superfamily protein	3.47259	3.10805
BnaC03g27100D	AT2G24210	TERPENE SYNTHASE 10 (TPS10)	terpene synthase 10	3.46629	4.42759
BnaA02g12480D	AT1G66330	0	senescence-associated family protein	3.46324	1.74199
BnaC04g04830D	AT2G40330	PYR1-LIKE 6 (PYL6)	Encodes a member of the PYR (pyrabactin resistance )/PYL(PYR1-like)/RCAR (regulatory components of ABA receptor) family proteins with 14 members. PYR/PYL/RCAR family proteins function as abscisic acid sensors. Mediate ABA-dependent regulation of protein phosphatase 2Cs ABI1 and ABI2.	3.45685	2.13018
BnaC03g24850D	AT2G44510	0	CDK inhibitor P21 binding protein	3.45376	1.63419
BnaC05g11680D	AT1G15380	GLYOXYLASE I 4 (GLYI4)	Glyoxalase which affects ABA?JA crosstalk.	3.43945	2.86879
BnaA03g16390D	AT2G35900	0	Mal d 1-associated protein	3.43779	2.47985
BnaC07g28660D	AT3G05880	RARE-COLD-INDUCIBLE 2A (RCI2A)	Induced by low temperatures, dehydration and salt stress and ABA. Encodes a small (54 amino acids), highly hydrophobic protein that bears two potential transmembrane domains.	3.37504	2.03067
BnaA02g33320D	AT5G62260	AHL6	AT hook motif DNA-binding family protein	3.32982	2.64817
BnaC01g13480D	0	0	0	3.31531	1.94547
BnaC05g31680D	AT3G20380	0	TRAF-like family protein	3.31359	2.26725
BnaA04g21990D	AT2G38380	0	Peroxidase superfamily protein	3.30277	1.97313
BnaC06g30760D	AT1G69530	EXPANSIN A1 (EXPA1)	Member of Alpha-Expansin Gene Family. Naming convention from the Expansin Working Group (Kende et al, Plant Mol Bio). Involved in the formation of nematode-induced syncytia in roots of Arabidopsis thaliana.	3.3007	1.53063
BnaC01g02910D	AT4G35770	SENESCENCE 1 (SEN1)	Senescence-associated gene that is strongly induced by phosphate starvation. Transcripts are differentially regulated at the level of mRNA stability at different times of day. mRNAs are targets of the mRNA degradation pathway mediated by the downstream (DST) instability determinant.	3.29906	3.64228
BnaA03g15110D	AT2G32790	0	Ubiquitin-conjugating enzyme family protein	3.29844	4.08774
BnaC03g30470D	AT4G02980	ABP1	Auxin binding protein involved in cell elongation and cell division. ABP1 is ubiquitinated in vitro and in planta by AtRma2. ABP1 was thought to be embryo lethal but further experimentation has demonstrated that lethality is due to a linked mutation in another gene.	3.29805	2.04543
BnaCnng68150D	AT5G35480	0	hypothetical protein	3.2678	4.52004
BnaAnng38450D	AT5G23220	NICOTINAMIDASE 3 (NIC3)	nicotinamidase 3	3.26706	2.0613
BnaC07g25820D	AT3G29380	PLANT-SPECIFIC TFIIB-RELATED PROTEIN 2 (pBRP2)	Encodes a TFIIB-related protein expressed in the reproductive organs and seeds. Loss-of-function specifically affects the development of the syncytial endosperm. It is not required for RNA polymerase IV or V activities.	3.25173	2.45971
BnaA05g09830D	AT2G33830	DRM2	Negative regulator of local and systemic acquired resistance; target of FLD for activation of SAR.	3.18672	2.14281
BnaA05g01910D	AT2G40890	CYP98A3	encodes coumarate 3-hydroxylase (C3H), a P450-dependent monooxygenase. Involved in lignin biosynthesis and flavonoid biosynthesis. Also affects the biosynthesis of coumarins such as scopoletin and scopolin as a branching-out-pathway from the phenylpropanoid acid level.	3.18023	1.44958
BnaA06g06510D	AT1G10640	0	Pectin lyase-like superfamily protein	3.16876	3.37172
BnaC03g70770D	AT1G55740	SEED IMBIBITION 1 (SIP1)	seed imbibition 1	3.16733	2.11094
BnaA03g48900D	AT4G27910	SET DOMAIN PROTEIN 16 (SDG16)	Encodes a SET domain containing protein, putative H3K4 methyltransferase.	3.15105	2.9208
BnaA04g08010D	AT4G16530	0	hypothetical protein	3.14742	2.90457
BnaC05g04100D	AT1G06030	FRUCTOKINASE 6 (FRK6)	Encodes a member of the fructokinase gene family. Nomenclature according to Riggs 2017 has been adopted for the family by the community (personal communication, Boernke, Callis, Granot, Boernke, and Smeekens).	3.13022	4.05603
BnaCnng46560D	AT5G66440	0	tRNA-methyltransferase non-catalytic subunit trm6MTase subunit	3.12955	1.96632
BnaC07g46460D	AT4G37300	MATERNAL EFFECT EMBRYO ARREST 59 (MEE59)	maternal effect embryo arrest 59	3.11796	3.52677
BnaA08g18640D	AT1G28060	RNA-DIRECTED DNA METHYLATION 16 (RDM16)	Pre-mRNA-splicing factor 3	3.08731	2.51318
BnaC07g16110D	AT5G67240	SMALL RNA DEGRADING NUCLEASE 3 (SDN3)	small RNA degrading nuclease 3	3.07844	1.75503
BnaC03g26350D	AT2G28930	PROTEIN KINASE 1B (PK1B)	protein kinase 1B	3.07732	2.63572
BnaC03g70760D	AT1G55740	SEED IMBIBITION 1 (SIP1)	seed imbibition 1	3.07544	2.65012
BnaC04g17620D	AT5G42900	COLD REGULATED GENE 27 (COR27)	cold regulated protein 27	3.068	2.17859
BnaA10g13090D	AT5G60270	L-TYPE LECTIN RECEPTOR KINASE I.7 (LECRK-I.7)	Concanavalin A-like lectin protein kinase family protein	3.06652	1.733
BnaA08g13820D	AT4G28270	RING MEMBRANE-ANCHOR 2 (RMA2)	Encodes a RING finger E3 ubiquitin ligase. Binds and ubiquitinates ABP1 in vivo and in vitro.	3.05274	4.01108
BnaA01g36810D	AT3G20820	0	Leucine-rich repeat (LRR) family protein	3.04951	2.07914
BnaA09g00870D	AT2G02930	GLUTATHIONE S-TRANSFERASE F3 (GSTF3)	Encodes glutathione transferase belonging to the phi class of GSTs. Naming convention according to Wagner et al. (2002).	3.03661	1.4188
BnaC09g20800D	AT2G01610	0	Plant invertase/pectin methylesterase inhibitor superfamily protein	3.03579	1.64689
BnaC03g46120D	AT4G23940	FTSH INACTIVE PROTEASE 1 (FTSHI1)	Encodes FtsHi1. Localizes to the chloroplast envelope membrane. Functions in chloroplast biogenesis and division.Strong interaction with TIC inner envelope protein translocon which consists of Tic20/Tic56/Tic100/Tic214(Ycf1)(DOI:10.1105/tpc.18.00357).	3.03255	2.30448
BnaA03g19030D	AT2G40330	PYR1-LIKE 6 (PYL6)	Encodes a member of the PYR (pyrabactin resistance )/PYL(PYR1-like)/RCAR (regulatory components of ABA receptor) family proteins with 14 members. PYR/PYL/RCAR family proteins function as abscisic acid sensors. Mediate ABA-dependent regulation of protein phosphatase 2Cs ABI1 and ABI2.	3.03059	3.24259
BnaA06g01730D	AT3G15450	0	aluminum induced protein with YGL and LRDR motifs	2.9977	2.75905
BnaCnng64850D	AT5G14200	ISOPROPYLMALATE DEHYDROGENASE 1 (IMD1)	The AtIMD1 is one out of 3 genes encoding the enzyme 3-isopropylmalate dehydrogenase involved in leucine biosynthesis in Arabidopsis. Its subcellular location has been targeted to plastids. Encodes methylthioalkylmalate dehydrogenase. Involved in glucosinolate biosynthesis, in methionine chain elongation. The mRNA is cell-to-cell mobile.	2.98515	2.19946
BnaA02g05380D	AT5G21950	0	alpha/beta-Hydrolases superfamily protein	2.97627	2.28659
BnaA02g34070D	AT5G64120	PEROXIDASE 71 (PRX71)	Encodes a cell wall bound peroxidase that is induced by hypo-osmolarity and is involved in the lignification of cell walls.	2.96074	1.87096
BnaA03g38920D	AT2G15890	MATERNAL EFFECT EMBRYO ARREST 14 (MEE14)	Encodes CBP1, a regulator of transcription initiation in central cell-mediated pollen tube guidance.	2.94386	2.38423
BnaCnng38410D	AT5G54530	0	serine protease, putative (Protein of unknown function, DUF538)	2.94349	2.54506
BnaC03g43960D	AT3G54670	TITAN8 (TTN8)	Encodes a member of the Arabidopsis cohesin complex that is essential for viability and sister chromatid alignment.	2.94298	1.3669
BnaA03g43640D	AT4G18170	WRKY DNA-BINDING PROTEIN 28 (WRKY28)	Member of WRKY Transcription Factor; Group II-c. Involved in the activation of salicylic acid biosynthesis genes ICS1 and PBS3. In the ovule, it is expressed in hypodermal somatic cells and appears to play a role in supression of megasporocyte cell fate. In the leaf if is upstream of FHY3 and regulates light-mediated leaf senescence.	2.92641	1.46107
BnaC07g42500D	AT4G30270	XYLOGLUCAN ENDOTRANSGLUCOSYLASE/HYDROLASE 24 (XTH24)	encodes a protein similar to endo xyloglucan transferase in sequence. It is also very similar to BRU1 in soybean, which is involved in brassinosteroid response.	2.91864	1.3551
BnaCnng47410D	AT1G21400	0	Thiamin diphosphate-binding fold (THDP-binding) superfamily protein	2.91397	2.21683
BnaA07g04810D	AT3G25470	0	bacterial hemolysin-like protein	2.91005	1.66561
BnaCnng27190D	AT1G68570	NRT1/ PTR FAMILY 3.1 (NPF3.1)	NPF3.1 is a membrane localized GA transporter that is expressed in the root endodermis.	2.90686	2.65541
BnaCnng78690D	AT4G21680	NRT1/ PTR FAMILY 7.2 (NPF7.2)	Encodes a nitrate transporter (NRT1.8). Functions in nitrate removal from the xylem sap. Mediates cadmium tolerance.	2.89611	3.69403
BnaC02g17620D	AT1G67830	ALPHA-FUCOSIDASE 1 (FXG1)	Encodes a protein with &#945;-fucosidase activity. The activity was assessed on 2'-fucosyl-lactitol. AtFXG1 was able to remove the t-fucosyl residues of XXFG xyloglucan oligosaccharides.	2.85765	2.47192
BnaA09g03330D	AT5G49450	BASIC LEUCINE-ZIPPER 1 (bZIP1)	Encodes a transcription activator is a positive regulator of plant tolerance to salt, osmotic and drought stresses.	2.84567	3.7733
BnaA08g10540D	AT4G22950	AGAMOUS-LIKE 19 (AGL19)	MADS-box protein AGL19	2.83581	2.19329
BnaA08g12510D	AT2G07760	0	Zinc knuckle (CCHC-type) family protein	2.83569	1.27901
BnaA08g12940D	AT4G29760	HEAT-INDUCED TAS1 TARGET 4 (HTT4)	target of trans acting-siR480/255 protein	2.8345	1.28791
BnaA03g09920D	AT5G58070	TEMPERATURE-INDUCED LIPOCALIN (TIL)	Encodes a temperature-induced lipocalin TIL1. Involved in thermotolerance. Peripherally associated with plasma membrane.	2.82942	2.06619
BnaA07g22750D	AT1G73260	KUNITZ TRYPSIN INHIBITOR 1 (KTI1)	Encodes a trypsin inhibitor involved in modulating programmed cell death in plant-pathogen interactions.	2.8246	2.23579
BnaC09g26330D	AT5G49990	0	Xanthine/uracil permease family protein	2.82345	1.74596
BnaA06g29500D	AT5G49450	BASIC LEUCINE-ZIPPER 1 (bZIP1)	Encodes a transcription activator is a positive regulator of plant tolerance to salt, osmotic and drought stresses.	2.82074	2.99219
BnaC01g07670D	AT4G29760	HEAT-INDUCED TAS1 TARGET 4 (HTT4)	target of trans acting-siR480/255 protein	2.81915	1.50849
BnaC04g53130D	AT2G45360	0	ankyrin repeat/KH domain protein (DUF1442)	2.7998	3.16654
BnaC08g01660D	AT1G06070	BASIC LEUCINE-ZIPPER 69 (BZIP69)	Basic-leucine zipper (bZIP) transcription factor family protein	2.79952	2.90133
BnaC03g26210D	AT2G29950	ELF4-LIKE 1 (ELF4-L1)	Member of a small family of proteins containing DUF1313 domain. Involved in flowering time.	2.78848	1.47623
BnaCnng46920D	AT3G10815	BCA2A ZINC FINGER ATL 3 (BTL03)	RING/U-box superfamily protein	2.77811	1.79913
BnaC06g10600D	AT1G54170	CTC-INTERACTING DOMAIN 3 (CID3)	ataxin-2-related, similar to SCA2 (GI:1770390) (Homo sapiens); similar to ataxin-2 (GI:3005020) (Mus musculus). Member of a family of PAM2 motif containing proteins.	2.76061	1.45768
BnaA10g22140D	AT5G10040	0	transmembrane protein	2.74482	2.82532
BnaA06g05000D	AT1G08630	THREONINE ALDOLASE 1 (THA1)	Encodes a threonine aldolase, involved in threonine degradation to glycine. Primarily expressed in seeds and seedlings.	2.73453	1.41601
BnaA10g24270D	AT5G06690	WCRKC THIOREDOXIN 1 (WCRKC1)	Encodes a thioredoxin (WCRKC1) localized in chloroplast stroma. Contains a WCRKC motif. Functions in redox cascade with 2CPA and 2CPB via the ferredoxin-thioredoxin reductase (FTR)/thioredoxin (Trx) pathway to mediate the light-responsive reductive control of target proteins. Oxidizes redox-regulated proteins.	2.7054	2.11312
BnaA08g04270D	0	0	0	2.70401	3.62646
BnaA08g10590D	AT4G23060	IQ-DOMAIN 22 (IQD22)	Member of IQ67 (CaM binding) domain containing family.	2.70038	1.57416
BnaC05g20350D	AT1G26440	UREIDE PERMEASE 5 (UPS5)	Encodes a ureide permease, uptake assays in yeast mutants indicated the longer splice variant is a cellular importer for allantoin, uracil and xanthine. Encodes 2 splice variants, UPS5L and UPS5S, which under nonstress conditions may function in allantoin degradation for nutrient recycling, whereas under stress, both genes may be involved in vesicular export allowing allantoin translocation from …	2.69817	2.16925
BnaA06g37960D	AT1G10070	BRANCHED-CHAIN AMINO ACID TRANSAMINASE 2 (BCAT-2)	Encodes a chloroplast branched-chain amino acid aminotransferase. Complements the yeast leu/iso-leu/val auxotrophy mutant. Involved in cell wall development.	2.69373	2.32419
BnaC02g38260D	AT5G47830	0	hypothetical protein	2.69317	1.27132
BnaA06g17510D	AT3G47340	GLUTAMINE-DEPENDENT ASPARAGINE SYNTHASE 1 (ASN1)	encodes a glutamine-dependent asparagine synthetase, the predicted ASN1 peptide contains a purF-type glutamine-binding domain, and is expressed predominantly in shoot tissues, where light has a negative effect on its mRNA accumulation. Expression is induced within 3 hours of dark treatment, in senescing leaves and treatment with exogenous photosynthesis inhibitor. Induction of gene expression was…	2.67351	3.26171
BnaA02g21750D	AT4G11320	CYSTEINE PROTEASE 2 (CP2)	Papain family cysteine protease	2.66389	3.0026
BnaC02g04350D	AT5G12420	WS /DGAT 7 (WSD7)	WSD7 can function in vitro as wax ester synthase but does not appear to be essential for cuticular wax biosynthesis.	2.65632	2.97123
BnaCnng03960D	AT4G33070	PYRUVATE DECARBOXYLASE 1 (PDC1)	Thiamine pyrophosphate dependent pyruvate decarboxylase family protein	2.6554	2.00949
BnaA07g06920D	AT1G31310	0	hydroxyproline-rich glycoprotein family protein	2.65071	1.46112
BnaC08g44820D	AT1G06570	PHYTOENE DESATURATION 1 (PDS1)	Mutation of the PDS1 locus disrupts the activity of p-hydroxyphenylpyruvate dioxygenase (HPPDase), the first committed step in the synthesis of both plastoquinone and tocopherols in plants.	2.64702	2.89019
BnaA05g09680D	AT2G34070	TRICHOME BIREFRINGENCE-LIKE 37 (TBL37)	Encodes a member of the TBL (TRICHOME BIREFRINGENCE-LIKE) gene family containing a plant-specific DUF231 (domain of unknown function) domain. TBL gene family has 46 members, two of which (TBR/AT5G06700 and TBL3/AT5G01360) have been shown to be involved in the synthesis and deposition of secondary wall cellulose, presumably by influencing the esterification state of pectic polymers. A nomenclature…	2.63883	2.25912
BnaC05g09240D	AT3G30730	0	hypothetical protein	2.63489	2.62082
BnaAnng20610D	AT1G56300	DJC53	Chaperone DnaJ-domain superfamily protein	2.63454	1.25648
BnaC09g46650D	AT5G10040	0	transmembrane protein	2.62537	2.86974
BnaA02g08170D	AT5G57345	OXR	OXR is a single copy gene in Arabidopsis. It is localized to the ER. It is expressed throughout the plant and expression is induced in response to abiotic stress. While the function of OXR is unknown, overexpression results in increased abiotic stress tolerance and increased ascorbic acid content.	2.61999	1.8851
BnaA07g03790D	AT2G16060	HEMOGLOBIN 1 (HB1)	Encodes a class 1 nonsymbiotic hemoglobin induced by low oxygen levels with very high oxygen affinity. It is not likely to be a hemoglobin transporter because of its extremely high affinity for oxygen. Overexpression impairs cold stress-induced nitric oxide (NO) production.	2.61653	2.96553
BnaA05g19630D	AT3G21560	UDP-GLUCOSYL TRANSFERASE 84A2 (UGT84A2)	Encodes a protein with sinapic acid:UDP-glucose glucosyltransferase activity. Mutants defective in this gene are hyper-fluorescent (which accumulate in their trichomes a compound that is likely to be 3',5'-dimethoxynaringenin chalcone or sinapoyltriacetic acid lactone, potential products of the concerted action of 4-coumarate CoA ligase and chalcone synthase on sinapic acid). Also shown to be req…	2.59814	2.0932
BnaA01g14060D	AT4G24700	0	hypothetical protein	2.58715	1.39064
BnaC01g21280D	AT4G17030	EXPANSIN-LIKE B1 (EXLB1)	Encodes EXLB1 (expansin-like B1), a member of the expansin family.	2.58564	1.72442
BnaC06g05990D	0	0	0	2.58418	2.68196
BnaC05g16560D	AT1G21326	0	VQ motif-containing protein	2.58322	1.28637
BnaA02g29990D	AT5G48180	NITRILE SPECIFIER PROTEIN 5 (NSP5)	Encodes a nitrile-specifier protein NSP5. NSP5 is one out of five (At3g16400/NSP1, At2g33070/NSP2, At3g16390/NSP3, At3g16410/NSP4 and At5g48180/NSP5) A. thaliana epithiospecifier protein (ESP) homologues that promote simple nitrile, but not epithionitrile or thiocyanate formation.	2.57506	2.03734
BnaCnng66800D	AT2G15960	0	Unknown protein. Expression decreased in response to proline.	2.57397	1.85978
BnaA09g31780D	AT3G51240	FLAVANONE 3-HYDROXYLASE (F3H)	Encodes flavanone 3-hydroxylase that is coordinately expressed with chalcone synthase and chalcone isomerases. Regulates flavonoid biosynthesis. Not responsive to auxin or ethylene stimulus (qRT-PCR).	2.5732	1.25527
BnaA07g18910D	AT3G61080	0	Protein kinase superfamily protein	2.57043	3.58705
BnaC02g03140D	AT5G52970	0	thylakoid lumen 15.0 kDa protein	2.56768	2.4484
BnaC04g33290D	AT4G39280	0	phenylalanyl-tRNA synthetase, putative / phenylalanine-tRNA ligase	2.54816	1.63417
BnaA02g23230D	AT2G37710	L-TYPE LECTIN RECEPTOR KINASE IV.1 (LECRK-IV.1)	Induced in response to Salicylic acid. The mRNA is cell-to-cell mobile.	2.53825	2.03846
BnaC05g20060D	AT5G15120	PLANT CYSTEINE OXIDASE 1 (PCO1)	2-aminoethanethiol dioxygenase, putative (DUF1637)	2.52891	2.97261
BnaA03g21910D	AT2G29950	ELF4-LIKE 1 (ELF4-L1)	Member of a small family of proteins containing DUF1313 domain. Involved in flowering time.	2.52442	1.43205
BnaA08g12920D	AT4G29760	HEAT-INDUCED TAS1 TARGET 4 (HTT4)	target of trans acting-siR480/255 protein	2.52139	3.52353
BnaCnng69860D	AT3G50770	CALMODULIN-LIKE 41 (CML41)	calmodulin-like 41	2.51555	1.66846
BnaC01g09410D	AT4G39780	0	encodes a member of the DREB subfamily A-6 of ERF/AP2 transcription factor family. The protein contains one AP2 domain. There are 8 members in this subfamily including RAP2.4.	2.50558	2.61924
BnaA04g24830D	AT4G26670	HYPOTHETICAL PROTEIN 20 (HP20)	Mitochondrial import inner membrane translocase subunit Tim17/Tim22/Tim23 family protein	2.48849	1.40979
BnaA08g26000D	AT1G10070	BRANCHED-CHAIN AMINO ACID TRANSAMINASE 2 (BCAT-2)	Encodes a chloroplast branched-chain amino acid aminotransferase. Complements the yeast leu/iso-leu/val auxotrophy mutant. Involved in cell wall development.	2.48719	2.63168
BnaA03g57000D	AT5G50240	PROTEIN-L-ISOASPARTATE METHYLTRANSFERASE 2 (PIMT2)	L-isoaspartyl methyltransferase 2 (PIMT2)gene, alternatively spliced.	2.48509	1.51696
BnaA01g12380D	AT4G22690	CYTOCHROME P450, FAMILY 706, SUBFAMILY A, POLYPEPTIDE 1 (CYP706A1)	member of CYP706A The mRNA is cell-to-cell mobile.	2.47894	1.96802
BnaC04g39040D	AT4G35120	0	Galactose oxidase/kelch repeat superfamily protein	2.47554	1.19297
BnaA04g27030D	0	0	0	2.46944	1.33172
BnaA03g20670D	AT2G44130	KISS ME DEADLY 3 (KMD3)	Encodes a member of a family of F-box proteins, called the KISS ME DEADLY (KMD) family. Component of SCF ubiquitin protein ligase, interacts with phenylalanine ammonia-lyase. AtKFB39 is a homolog of previously identified AtKFB50 (At3g59940) and specifically interacts with Arabidopsis PAL3 and PAL4 in vitro. In planta, together with AtKFB01, KFB20 and KFB50, it regulates PAL protein stability thus…	2.46836	1.32627
BnaC02g35940D	AT3G26170	CYTOCHROME P450, FAMILY 71, SUBFAMILY B, POLYPEPTIDE 19 (CYP71B19)	putative cytochrome P450	2.46619	1.35056
BnaA02g09810D	AT5G54160	O-METHYLTRANSFERASE 1 (OMT1)	A caffeic acid/5-hydroxyferulic acid O-methyltransferase. Interacts with 14-4-3 proteins in yeast 2 hybrid assay. AtOMT1 (At5g54160) encodes a flavonol 3?-O-methyltransferase that is highly active towards quercetin and myricetin. The substrate specificity identifies the enzyme as flavonol 3?-methyltransferase which replaces the former annotation of the gene to encode a caffeic acid/5-hydroxyferul…	2.46471	2.80318
BnaC08g37640D	AT1G17590	NUCLEAR FACTOR Y, SUBUNIT A8 (NF-YA8)	Binds directly to CCAAT cis-elements in the promoters of multiple MIR156 genes and inhibits the juvenile-to adult transition by activating transcription of these MIR156s.	2.46169	2.29443
BnaA06g27970D	AT5G25930	0	kinase family with leucine-rich repeat domain-containing protein	2.45866	1.80833
BnaA09g09460D	AT2G18050	HISTONE H1-3 (HIS1-3)	encodes a structurally divergent linker histone whose gene expression is induced by dehydration and ABA. The mRNA is cell-to-cell mobile.	2.45757	1.26702
BnaC06g28140D	AT1G66910	0	Protein kinase superfamily protein	2.4555	1.57417
BnaC04g14030D	AT2G29340	0	NAD-dependent epimerase/dehydratase family protein	2.45341	1.48479
BnaA06g33160D	AT3G26070	FIBRILLIN3A (FBN3A)	localized to chloroplasts	2.44391	1.93824
BnaA09g23770D	AT4G23190	CYSTEINE-RICH RLK (RECEPTOR-LIKE PROTEIN KINASE) 11 (CRK11)	Encodes putative receptor-like protein kinase that is induced by the soil-borne vascular bacteria, Ralstonia solanacearum. Naming convention from Chen et al 2003 (PMID 14756307)	2.44315	1.61143
BnaC05g29210D	AT1G31880	BREVIS RADIX (BRX)	Belongs to five-member BRX gene family. Arabidopsis BRX genes share high levels of similarity among each others, with several conserved domains. The most distinct is BRX domain - highly conserved in all BRX genes among distantly related species. This protein-protein interaction domain is required and sufficient for BRX activity. BRX encodes a key regulator of cell proliferation and elongation in …	2.44314	1.62759
BnaA05g28900D	AT3G09580	0	FAD/NAD(P)-binding oxidoreductase family protein	2.44082	1.23328
BnaA05g36760D	AT3G10240	0	F-box and associated interaction domains-containing protein	2.43433	2.02974
BnaAnng14070D	AT1G25211	0	F-box family protein	2.43329	1.94685
BnaC07g29460D	AT5G11110	SPS2F	Encodes a protein with putative sucrose-phosphate synthase activity.Involved in pollen exine formation.	2.42897	1.294
BnaC04g56610D	AT2G38380	0	Peroxidase superfamily protein	2.41692	1.2347
BnaA07g35600D	AT1G15690	AVP1	Encodes a H(+)-translocating (pyrophosphate-energized) inorganic pyrophosphatase (H(+)-PPase; EC 3.6.1.1) located in the vacuolar membrane. Expression is found in all tissues examined, including meristems and floral organ primordium. Expression is particularly enhanced in pollen, and is repressed by light. Over expression and loss of function phenotypes suggest AVP1 is involved in regulation of a…	2.40679	2.07471
BnaA01g29520D	AT3G14200	0	Chaperone DnaJ-domain superfamily protein	2.39943	1.1787
BnaAnng19920D	AT2G19760	PROFILIN 1 (PRF1)	first member of the Arabidopsis profilin multigene family, expressed in all organs of Arabidopsis. Binds poly-L-proline. The first intron of PRF1 enhances gene expression in vegetative tissues.	2.39629	1.6595
BnaC08g32970D	AT2G26340	0	hypothetical protein	2.3881	2.19165
BnaA03g34710D	AT3G17710	0	F-box and associated interaction domains-containing protein	2.38808	3.17719
BnaA09g53200D	AT1G34047	0	Encodes a defensin-like (DEFL) family protein.	2.38789	2.77605
BnaA08g10050D	AT4G21865	0	hypothetical protein	2.38667	1.13079
BnaA07g10440D	AT1G22490	BHLH094	basic helix-loop-helix (bHLH) DNA-binding superfamily protein	2.38309	1.4858
BnaC06g25140D	AT1G69870	NRT1/ PTR FAMILY 2.13 (NPF2.13)	Encodes a low affinity nitrate transporter NRT1.7. Expressed in phloem. Responsible for source-to-sink remobilization of nitrate. The mRNA is cell-to-cell mobile.	2.38275	1.32241
BnaA06g13740D	AT1G19530	0	DNA polymerase epsilon catalytic subunit A	2.38238	2.66855
BnaC08g17220D	AT1G17147	0	VQ motif-containing protein	2.38138	1.16216
BnaC03g47360D	AT2G17060	0	Disease resistance protein (TIR-NBS-LRR class) family	2.3774	1.2967
BnaC03g40790D	AT3G19100	TAGK2	Encodes a protein kinase that positively regulates gibberellic acid (GA) signaling by inactivating the E3 ubiquitin ligase GARU. GARU mediates ubiquitin-dependent degradation of GID1s, which are GA receptors.	2.36896	1.78918
BnaAnng28180D	AT3G53280	CYTOCHROME P450 71B5 (CYP71B5)	cytochrome P450 monooxygenase The mRNA is cell-to-cell mobile.	2.36592	1.49584
BnaA06g10060D	AT1G15380	GLYOXYLASE I 4 (GLYI4)	Glyoxalase which affects ABA?JA crosstalk.	2.36099	2.01388
BnaC01g02300D	AT4G36430	0	Peroxidase superfamily protein	2.35898	2.87584
BnaC04g56600D	AT2G38380	0	Peroxidase superfamily protein	2.34771	1.20932
BnaC04g26950D	AT5G40020	0	Pathogenesis-related thaumatin superfamily protein	2.34633	1.11826
BnaA01g35760D	AT1G56250	PHLOEM PROTEIN 2-B14 (PP2-B14)	Encodes an F-box protein that can functionally replace VirF, regulating levels of the VirE2 and VIP1 proteins via a VBF-containing SCF complex. It is thought to be involved in DNA integration and T-DNA degradation.	2.33696	2.14119
BnaC01g32600D	AT3G20340	0	Expression of the gene is downregulated in the presence of paraquat, an inducer of photoxidative stress.	2.33624	2.28688
BnaC09g06810D	AT5G65170	0	VQ motif-containing protein	2.3316	1.1429
BnaA10g29690D	AT5G19880	0	Peroxidase superfamily protein	2.32757	1.5598
BnaA06g28910D	AT5G27220	0	Frigida-like protein	2.3134	2.91887
BnaA04g12390D	AT4G39280	0	phenylalanyl-tRNA synthetase, putative / phenylalanine-tRNA ligase	2.31229	1.93753
BnaC05g34550D	AT3G18610	NUCLEOLIN LIKE 2 (NUC-L2)	Encodes ATNUC-L2 (NUCLEOLIN LIKE 2).	2.30927	1.55596
BnaA07g08450D	AT1G28360	ERF DOMAIN PROTEIN 12 (ERF12)	encodes a member of the ERF (ethylene response factor) subfamily B-1 of ERF/AP2 transcription factor family (ERF12). The protein contains one AP2 domain. There are 15 members in this subfamily including ATERF-3, ATERF-4, ATERF-7, and leafy petiole. Regulates floral development.	2.30588	1.2428
BnaA03g20690D	AT2G44180	METHIONINE AMINOPEPTIDASE 2A (MAP2A)	Encodes a MAP2 like methionine aminopeptidase. In MAP1A mutant background plants show an increased sensitivity to fumagillin resulting in defects in development. Phenotype is similar to RNAi lines which knock out all MAP2/MAP1 loci.	2.30489	1.09246
BnaCnng33000D	AT2G19590	ACC OXIDASE 1 (ACO1)	encodes a protein whose sequence is similar to 1-aminocyclopropane-1-carboxylate oxidase	2.30001	2.31487
BnaC08g13970D	AT1G10070	BRANCHED-CHAIN AMINO ACID TRANSAMINASE 2 (BCAT-2)	Encodes a chloroplast branched-chain amino acid aminotransferase. Complements the yeast leu/iso-leu/val auxotrophy mutant. Involved in cell wall development.	2.29637	1.89161
BnaC02g35980D	AT3G26210	CYTOCHROME P450, FAMILY 71, SUBFAMILY B, POLYPEPTIDE 23 (CYP71B23)	putative cytochrome P450 The mRNA is cell-to-cell mobile.	2.29318	1.182
BnaA09g24950D	AT1G31800	CYTOCHROME P450, FAMILY 97, SUBFAMILY A, POLYPEPTIDE 3 (CYP97A3)	Encodes a protein with &#946;-ring carotenoid hydroxylase activity. The mRNA is cell-to-cell mobile.	2.29251	1.34906
BnaC08g40860D	AT1G12890	0	encodes a member of the ERF (ethylene response factor) subfamily B-1 of ERF/AP2 transcription factor family. The protein contains one AP2 domain. There are 15 members in this subfamily including ATERF-3, ATERF-4, ATERF-7, and leafy petiole.	2.28919	1.3085
BnaA03g40060D	AT5G61250	GLUCURONIDASE 1 (GUS1)	Belongs to the plant glycoside hydrolase family 79. Encodes a protein with several posttranslational modification sites including O-&#946;-GlcNAc attachment sites and serine-, threonine- and tyrosine-phosphorylation sites, suggesting that this protein is extensively modified posttranslationally. The protein is predicted (WoLF PSORT program) to be secreted.	2.28375	1.53631
BnaC03g62640D	AT5G61660	0	glycine-rich protein	2.27948	1.54061
BnaC08g33330D	AT5G59260	L-TYPE LECTIN RECEPTOR KINASE II.1 (LECRK-II.1)	Concanavalin A-like lectin protein kinase family protein	2.27532	1.01614
BnaC09g44570D	AT5G12110	0	elongation factor 1-beta 1	2.26567	2.17986
BnaC07g10480D	AT1G28360	ERF DOMAIN PROTEIN 12 (ERF12)	encodes a member of the ERF (ethylene response factor) subfamily B-1 of ERF/AP2 transcription factor family (ERF12). The protein contains one AP2 domain. There are 15 members in this subfamily including ATERF-3, ATERF-4, ATERF-7, and leafy petiole. Regulates floral development.	2.26432	1.38923
BnaA02g04780D	AT5G20250	DIN10	encodes a member of glycosyl hydrolase family 36. Expression is induced within 3 hours of dark treatment, in senescing leaves and treatment with exogenous photosynthesis inhibitor. Induction of gene expression was suppressed in excised leaves supplied with sugar. The authors suggest that the gene's expression pattern is responding to the level of sugar in the cell. The mRNA is cell-to-cell mobile.	2.26098	2.17416
BnaA03g12120D	AT5G02050	0	Mitochondrial glycoprotein family protein	2.25663	1.26478
BnaA02g34060D	AT5G64100	0	Peroxidase superfamily protein	2.25444	1.90298
BnaC04g21970D	AT3G61060	PHLOEM PROTEIN 2-A13 (PP2-A13)	phloem protein 2-A13	2.25432	1.23697
BnaA03g42100D	AT3G16510	0	Calcium-dependent lipid-binding (CaLB domain) family protein	2.25415	1.4386
BnaC06g43410D	AT1G69490	NAC029	Encodes a member of the NAC transcription factor gene family. It is expressed in floral primordia and upregulated by AP3 and PI. Its expression is associated with leaf senescence. The mRNA is cell-to-cell mobile.	2.25266	3.46429
BnaC03g05850D	AT5G13420	TRANSALDOLASE 2 (TRA2)	Transaldolase which contributes to reactive oxygen species homeostasis in response to Glc during early seedling growth.	2.25162	1.80716
BnaA06g15140D	AT1G21400	0	Thiamin diphosphate-binding fold (THDP-binding) superfamily protein	2.2507	2.70858
BnaC06g28450D	AT1G67370	ASYNAPTIC 1 (ASY1)	Meiotic asynaptic mutant 1 (ASY1). ASY1 protein is initially distributed as numerous foci throughout the chromatin. During early G2, the foci are juxtaposed to the nascent chromosome axes to form a continuous axis associated signal.	2.2429	2.31241
BnaC05g15160D	AT1G19530	0	DNA polymerase epsilon catalytic subunit A	2.23914	2.54454
BnaC09g32980D	AT5G57220	CYTOCHROME P450, FAMILY 81, SUBFAMILY F, POLYPEPTIDE 2 (CYP81F2)	member of CYP81F, involved in glucosinolate metabolism. Mutants had impaired resistance to fungi. The mRNA is cell-to-cell mobile.	2.23683	2.54678
BnaCnng67880D	AT2G19590	ACC OXIDASE 1 (ACO1)	encodes a protein whose sequence is similar to 1-aminocyclopropane-1-carboxylate oxidase	2.23061	3.04757
BnaA05g01130D	AT2G46740	L -GULONO-1,4-LACTONE ( L -GULL) OXIDASE 5 (GULLO5)	Encodes a homolog of rat L-gulono-1,4-lactone (L-GulL) oxidase that is involved in the biosynthesis of L-ascorbic acid.	2.2185	1.88396
BnaA05g21000D	AT3G19200	0	hypothetical protein	2.21442	1.97211
BnaA02g05330D	AT5G21326	CALCINEURIN B-LIKE PROTEIN (CBL)-INTERACTING PROTEIN KINASE 26 (CIPK26)	Ca2+regulated serine-threonine protein kinase family protein	2.21335	0.993251
BnaCnng14150D	AT3G22800	0	Leucine-rich repeat (LRR) family protein	2.21206	2.25853
BnaA05g28390D	AT3G10450	SERINE CARBOXYPEPTIDASE-LIKE 7 (SCPL7)	serine carboxypeptidase-like 7	2.21117	1.8334
BnaC05g29690D	AT3G22800	0	Leucine-rich repeat (LRR) family protein	2.21059	1.19184
BnaCnng13910D	AT2G34770	FATTY ACID HYDROXYLASE 1 (FAH1)	encodes a fatty acid hydroxylase, required for the AtBI-1-mediated suppression of programmed cell death.	2.20197	2.53309
BnaC04g01610D	AT2G40890	CYTOCHROME P450, FAMILY 98, SUBFAMILY A, POLYPEPTIDE 3 (CYP98A3)	encodes coumarate 3-hydroxylase (C3H), a P450-dependent monooxygenase. Involved in lignin biosynthesis and flavonoid biosynthesis. Also affects the biosynthesis of coumarins such as scopoletin and scopolin as a branching-out-pathway from the phenylpropanoid acid level.	2.20045	1.31583
BnaC06g07830D	AT1G33970	IMMUNE ASSOCIATED NUCLEOTIDE BINDING 9 (IAN9)	IAN9 is a member of a small family of proteins. It's expression is repressed upon pathogen infection and loss of function mutants show increased resistance to bacterial pathogens.	2.19608	1.40821
BnaC08g48750D	AT2G25240	CONSERVED IN CILIATED SPECIES AND IN THE LAND PLANTS 3 (CCP3)	Serine protease inhibitor (SERPIN) family protein	2.19556	2.88005
BnaC09g23880D	AT4G11480	CYSTEINE-RICH RLK (RECEPTOR-LIKE PROTEIN KINASE) 32 (CRK32)	Encodes a cysteine-rich receptor-like protein kinase.	2.1875	1.38606
BnaA10g24090D	AT5G06860	POLYGALACTURONASE INHIBITING PROTEIN 1 (PGIP1)	Encodes a polygalacturonase inhibiting protein involved in defense response. PGIPs inhibit the function of cell wall pectin degrading enzymes such as those produced by fungal pathogens. PGIP1 is induced by fungal infection. Suppressed in the proton sensitive stop1-mutant, but the transcription level was recovered by transformation of STOP2. Knockout mutant showed severe damage in the root tip in …	2.18743	1.04753
BnaA05g35650D	AT1G52760	LYSOPHOSPHOLIPASE 2 (LysoPL2)	Encodes caffeoyl shikimate esterase and is involved in lignin biosynthesis. CSE converts caffeoyl shikimate to caffiate. Loss of function mutations have reduced lignin content and collapsed vessel elements. It is also reported to function as a lysophospholipase 2 (LysoPL2) involved in tolerance to cadmium-induced oxidative stress. Binds Acyl-CoA-binding protein 2 (ACBP2).	2.18648	2.89163
BnaA07g36520D	AT1G28670	ARAB-1	Arabidopsis thaliana lipase	2.18455	1.62594
BnaC09g13080D	AT1G62770	PMEI9	PMEI9 pectin methyleseterase inhibitor. Expressed in many plant tissues.	2.1775	1.56134
BnaA03g21840D	AT2G47710	0	Adenine nucleotide alpha hydrolases-like superfamily protein	2.17431	1.19497
BnaA09g04020D	AT5G04380	0	S-adenosyl-L-methionine-dependent methyltransferases superfamily protein	2.16904	2.16709
BnaC01g20550D	AT4G28025	0	hypothetical protein	2.15828	1.19727
BnaA09g12300D	AT1G64370	PHLOEM ASSOCIATED RNA CHAPERONE-LIKE (PARCL)	filaggrin-like protein	2.15196	1.19486
BnaCnng10880D	AT3G20340	0	Expression of the gene is downregulated in the presence of paraquat, an inducer of photoxidative stress.	2.15052	1.95
BnaA05g23770D	AT5G42460	0	F-box and associated interaction domains-containing protein	2.14696	2.57018
BnaC04g39250D	AT1G21990	0	F-box/RNI-like/FBD-like domains-containing protein	2.14445	1.36968
BnaA09g48660D	AT1G08910	PROTEIN INHIBITOR OF ACTIVATED STAT LIKE 1 (PIAL1)	Encodes an SP-RING domain containing protein that functions in sumolaytion and is involved in positive regulation of sulfur metabolism and stress response.	2.14363	1.87608
BnaC07g18820D	AT5G46080	0	Protein kinase superfamily protein	2.14061	1.16567
BnaA07g26350D	AT1G67370	ASYNAPTIC 1 (ASY1)	Meiotic asynaptic mutant 1 (ASY1). ASY1 protein is initially distributed as numerous foci throughout the chromatin. During early G2, the foci are juxtaposed to the nascent chromosome axes to form a continuous axis associated signal.	2.13855	1.278
BnaC09g54680D	0	0	0	2.13199	1.45868
BnaA09g07080D	AT5G65110	ACYL-COA OXIDASE 2 (ACX2)	Encodes an acyl-CoA oxidase presumably involved in long chain fatty acid biosynthesis.	2.13186	1.89899
BnaC02g34290D	AT2G02050	0	NADH-ubiquinone oxidoreductase B18 subunit	2.13044	2.93245
BnaA07g11880D	AT2G22960	LAVONOL-PHENYLACYLTRANSFERASE 2 (FPT2)	Encodes a putative flavonol-phenylacyltransferase. Some accessions (e.g. C24) contain a full length protein that produces high levels of saiginols compared to Col which is non producing. The producer strains also appear to be more resistant to UV-B irradiation.	2.12327	2.72693
BnaA03g05980D	AT5G16340	0	AMP-dependent synthetase and ligase family protein	2.12303	1.83245
BnaC04g54580D	AT2G30150	0	UDP-Glycosyltransferase superfamily protein	2.12238	1.41936
BnaA10g23700D	AT5G07250	RHOMBOID-LIKE PROTEIN 3 (RBL3)	RHOMBOID-like protein 3	2.10363	1.59982
BnaC06g40530D	AT1G15690	AVP1	Encodes a H(+)-translocating (pyrophosphate-energized) inorganic pyrophosphatase (H(+)-PPase; EC 3.6.1.1) located in the vacuolar membrane. Expression is found in all tissues examined, including meristems and floral organ primordium. Expression is particularly enhanced in pollen, and is repressed by light. Over expression and loss of function phenotypes suggest AVP1 is involved in regulation of a…	2.09921	2.36492
BnaC04g56590D	AT2G38380	0	Peroxidase superfamily protein	2.09725	1.12061
BnaC01g35360D	AT3G16410	NSP4	Encodes a nitrile-specifier protein NSP4. NSP4 is one out of five (At3g16400/NSP1, At2g33070/NSP2, At3g16390/NSP3, At3g16410/NSP4 and At5g48180/NSP5) A. thaliana epithiospecifier protein (ESP) homologues that promote simple nitrile, but not epithionitrile or thiocyanate formation. The mRNA is cell-to-cell mobile.	2.09686	2.16484
BnaC01g32860D	AT3G19990	0	E3 ubiquitin-protein ligase	2.09132	1.33779
BnaA03g47960D	AT4G26330	UNFERTILIZED EMBRYO SAC 17 (UNE17)	Subtilisin-like serine endopeptidase family protein	2.09007	2.34677
BnaC07g27220D	AT5G49450	BASIC LEUCINE-ZIPPER 1 (bZIP1)	Encodes a transcription activator is a positive regulator of plant tolerance to salt, osmotic and drought stresses.	2.08831	2.45029
BnaA02g03140D	AT1G66200	GLUTAMINE SYNTHASE CLONE F11 (GSR2)	encodes a cytosolic glutamate synthetase, this enzyme has low affinity with substrate ammonium	2.08798	1.60233
BnaC03g05820D	AT5G13330	ERF113	encodes a member of the ERF (ethylene response factor) subfamily B-4 of ERF/AP2 transcription factor family. The protein contains one AP2 domain. There are 7 members in this subfamily.	2.08753	1.33663
BnaA05g16890D	AT3G22800	0	Leucine-rich repeat (LRR) family protein	2.08686	1.60803
BnaA08g10190D	AT1G53360	0	F-box/associated interaction domain protein	2.08282	2.51813
BnaAnng28770D	AT2G32680	RECEPTOR LIKE PROTEIN 23 (RLP23)	receptor like protein 23	2.08144	1.72427
BnaA01g24420D	AT3G22880	DISRUPTION OF MEIOTIC CONTROL 1 (DMC1)	Expression of the AtDMC1 is restricted to pollen mother cells in anthers and to megaspore mother cells in ovules. Similar to meiosis-specific yeast DMC gene.	2.07687	1.78836
BnaC05g21730D	AT1G28260	0	Telomerase activating protein Est1	2.07634	1.39865
BnaC04g47640D	AT2G41380	0	S-adenosyl-L-methionine-dependent methyltransferases superfamily protein	2.0706	1.13193
BnaC03g27600D	AT5G50020	0	DHHC-type zinc finger family protein	2.06751	1.50322
BnaC02g15840D	AT5G51330	SWITCH1 (SWI1)	Encodes novel protein involved in sister chromatid cohesion and meiotic chromosome organization during both male and female meiosis. Gene has two alternate transcripts which produce two similar proteins, one 57 aa shorter than the other.	2.06278	1.38375
BnaC01g14090D	AT4G22690	CYTOCHROME P450, FAMILY 706, SUBFAMILY A, POLYPEPTIDE 1 (CYP706A1)	member of CYP706A The mRNA is cell-to-cell mobile.	2.04871	0.943302
BnaC05g14570D	AT1G18870	ISOCHORISMATE SYNTHASE 2 (ICS2)	Encodes a protein with isochorismate synthase activity involved in phylloquinone biosynthesis. Mutant studies of this gene's function suggest that its function is redundant with that of ICS1 (AT1G7410).	2.04099	1.85783
BnaA01g00600D	AT4G37310	CYTOCHROME P450, FAMILY 81, SUBFAMILY H, POLYPEPTIDE 1 (CYP81H1)	member of CYP81H	2.03897	1.24628
BnaC02g19250D	0	0	0	2.03825	1.35142
BnaC04g40400D	AT2G29310	0	NAD(P)-binding Rossmann-fold superfamily protein	2.03792	1.75348
BnaA03g10000D	AT5G57920	EARLY NODULIN-LIKE PROTEIN 10 (ENODL10)	early nodulin-like protein 10	2.03322	1.63401
BnaC03g29360D	AT4G11360	RING-H2 FINGER A1B (RHA1B)	Encodes a putative RING-H2 finger protein RHA1b. The mRNA is cell-to-cell mobile.	2.03004	1.62586
BnaA01g31080D	AT3G11280	0	Putative transcription factors interacting with the gene product of VHA-B1 (vacuolar ATPase subunit B1; as shown through yeast two-hybrid assay).	2.02594	0.935585
BnaC08g06150D	AT5G28010	0	Polyketide cyclase/dehydrase and lipid transport superfamily protein	2.01943	1.15202
BnaA03g45330D	AT4G22490	0	Bifunctional inhibitor/lipid-transfer protein/seed storage 2S albumin superfamily protein	2.0183	2.05903
BnaC01g15840D	AT4G24015	ATL82)	ATL= Arabidopsis Toxicos en Levadura.RING/U-box superfamily protein	2.01545	0.946699
BnaA03g00800D	AT5G03230	0	senescence regulator (Protein of unknown function, DUF584)	2.01012	1.46395
BnaAnng36510D	AT4G34930	0	PLC-like phosphodiesterases superfamily protein	2.00958	1.19055
BnaC07g11480D	AT1G27420	0	Galactose oxidase/kelch repeat superfamily protein	2.00515	1.22213
BnaA10g08350D	AT5G54530	0	serine protease, putative (Protein of unknown function, DUF538)	2.00151	1.39575
BnaA09g42030D	AT2G23350	POLY(A) BINDING PROTEIN 4 (PAB4)	polyadenylate-binding protein, putative / PABP, putative.Member of the Class II family of PABP proteins. Highly and ubiquitously expressed. The mRNA is cell-to-cell mobile.	1.99938	2.18388
BnaA09g25790D	0	0	0	1.99901	1.73116
BnaA04g22670D	0	0	0	1.99132	1.95022
BnaC05g33740D	AT3G19200	0	hypothetical protein	1.99001	1.20868
BnaA07g23090D	AT1G72360	ETHYLENE RESPONSE FACTOR 73 (ERF73)	Encodes a member of the ERF (ethylene response factor) subfamily B-2 of ERF/AP2 transcription factor family. The protein contains one AP2 domain. There are 5 members in this subfamily including RAP2.2 AND RAP2.12.	1.98849	2.1834
BnaA10g21440D	AT5G10970	0	C2H2 and C2HC zinc fingers superfamily protein	1.98408	1.04288
BnaC06g32880D	AT1G66570	SUCROSE-PROTON SYMPORTER 7 (SUC7)	sucrose-proton symporter 7	1.97072	2.48986
BnaA07g04240D	AT2G15480	UDP-GLUCOSYL TRANSFERASE 73B5 (UGT73B5)	UDP-glucosyl transferase 73B5	1.97067	0.956316
BnaA03g34760D	AT3G17800	0	mRNA level of the MEB5.2 gene (At3g17800) remains unchanged after cutting the inflorescence stem	1.96984	1.93064
BnaA07g22770D	AT5G03100	0	F-box/RNI-like superfamily protein, expressed in the peroxisome.	1.96899	1.15328
BnaCnng62710D	AT5G62470	MYB DOMAIN PROTEIN 96 (MYB96)	Encodes a R2R3 type Myb transcription factor whose expression is strongly induced by abscisic acid. Mediates abscisic acid signaling during drought stress response.	1.96661	2.18522
BnaA10g03700D	AT1G05540	DUF295 ORGANELLAR A 1 (ATDOA1)	hypothetical protein (DUF295)	1.9655	0.888575
BnaCnng05190D	AT2G33830	DORMANCY ASSOCIATED GENE 2 (DRM2)	Negative regulator of local and systemic acquired resistance; target of FLD for activation of SAR.	1.96513	1.99298
BnaA10g03710D	AT1G05550	DUF295 ORGANELLAR A 2 ATDOA2	DUF295 domain protein of unknown function. Expressed in ovule integuments and nucellus.	1.96325	1.06577
BnaA04g00910D	AT3G61060	PHLOEM PROTEIN 2-A13 (PP2-A13)	phloem protein 2-A13	1.96044	1.3106
BnaA06g29020D	AT5G27980	0	Seed maturation protein	1.95891	1.95022
BnaA01g23290D	AT3G24070	0	Zinc knuckle (CCHC-type) family protein	1.95874	1.15849
BnaA05g22970D	AT3G17020	0	Adenine nucleotide alpha hydrolases-like superfamily protein	1.95726	1.0966
BnaA02g20310D	AT4G00895	0	ATPase, F1 complex, OSCP/delta subunit protein	1.95322	1.55097
BnaC03g19180D	AT2G34810	BBE16	FAD-binding Berberine family protein	1.95285	1.24451
BnaA05g16650D	0	0	0	1.9507	1.94807
BnaC01g03890D	AT4G34480	0	O-Glycosyl hydrolases family 17 protein	1.94622	1.4208
BnaA08g02780D	AT1G49320	UNKNOWN SEED PROTEIN LIKE 1 (USPL1)	Encodes USPL1, a BURP domain protein targeted to the protein storage vacuoles. Overexpression of USPL1 affects seed development, protein storage vacuoles and lipid vesicles morphology and function.	1.94382	1.86151
BnaA03g26510D	AT4G01870	0	tolB protein-like protein	1.9372	1.3406
BnaAnng38220D	0	0	0	1.93631	1.52962
BnaC04g33570D	AT2G21330	FRUCTOSE-BISPHOSPHATE ALDOLASE 1 (FBA1)	fructose-bisphosphate aldolase 1	1.9336	2.2756
BnaA01g11010D	AT4G20860	BBE22	involved in the generation of H2O2 from reduced compounds	1.93356	1.19177
BnaC07g10260D	AT1G28570	0	SGNH hydrolase-type esterase superfamily protein	1.93309	0.990409
BnaC02g39310D	AT5G28770	BZO2H3	BASIC LEUCINE ZIPPER protein which regulates the circadian oscillator gene PSEUDO RESPONSE REGULATOR7 (PRR7) to change the circadian phase in response to sugars. It upregulates PRR7 in response to low energy. bZIP63 and PRR7 are required for correct oscillator phase under light/dark cycles. bZIP protein BZO2H3 mRNA, partial cds	1.93192	1.63808
BnaC03g03510D	AT5G08350	0	Mutants have decreased tolerance to cold and oxidative stress. Gene expression induced by drought and ABA.	1.92528	2.20953
BnaC07g50260D	AT4G23660	POLYPRENYLTRANSFERASE 1 (PPT1)	Encodes para-hydroxy benzoate polyprenyl diphosphate transferase. The enzyme was shown to be able to use a wide range of prenyl substrates : from GPP (C10) to decaprenyl diphosphate (C50).	1.92491	1.84944
BnaC09g09850D	AT2G19130	0	S-locus lectin protein kinase family protein	1.92365	1.36734
BnaCnng25280D	AT4G10720	0	Ankyrin repeat family protein	1.92199	1.80874
BnaC09g31740D	AT5G55180	0	O-Glycosyl hydrolases family 17 protein	1.92076	1.77664
BnaA06g16330D	AT3G48740	SWEET11	Encodes a member of the SWEET sucrose efflux transporter family proteins.	1.9193	2.30132
BnaC09g52180D	AT5G46730	0	glycine-rich protein	1.91578	1.19461
BnaC08g36640D	AT2G19590	ACC OXIDASE 1 (ACO1)	encodes a protein whose sequence is similar to 1-aminocyclopropane-1-carboxylate oxidase	1.91446	1.61793
BnaCnng22440D	AT1G77885	0	hypothetical protein	1.90586	1
BnaC08g34980D	AT4G21105	0	cytochrome-c oxidase/ electron carrier	1.9033	0.918815
BnaC02g28690D	AT2G37710	L-TYPE LECTIN RECEPTOR KINASE IV.1 (LECRK-IV.1)	Induced in response to Salicylic acid. The mRNA is cell-to-cell mobile.	1.89528	2.46827
BnaA09g49870D	AT1G06570	PHYTOENE DESATURATION 1 (PDS1)	Mutation of the PDS1 locus disrupts the activity of p-hydroxyphenylpyruvate dioxygenase (HPPDase), the first committed step in the synthesis of both plastoquinone and tocopherols in plants.	1.89238	2.32748
BnaC08g19680D	0	0	0	1.89083	2.0798
BnaA07g31490D	AT1G74370	0	RING/U-box superfamily protein	1.88768	2.25717
BnaC04g26730D	AT3G53980	0	Bifunctional inhibitor/lipid-transfer protein/seed storage 2S albumin superfamily protein	1.88711	0.864698
BnaA06g00810D	AT1G53625	0	hypothetical protein	1.88534	1.02047
BnaA04g22000D	AT2G38380	0	Peroxidase superfamily protein	1.87761	1.14419
BnaA02g31000D	AT5G28770	BZO2H3	BASIC LEUCINE ZIPPER protein which regulates the circadian oscillator gene PSEUDO RESPONSE REGULATOR7 (PRR7) to change the circadian phase in response to sugars. It upregulates PRR7 in response to low energy. bZIP63 and PRR7 are required for correct oscillator phase under light/dark cycles. bZIP protein BZO2H3 mRNA, partial cds	1.87559	1.66982
BnaA03g47840D	AT3G52840	BGAL2	beta-galactosidase 2	1.87456	2.1646
BnaC01g30100D	AT3G24420	D14-LIKE2 (DLK2)	DLK2 is a divergent member of the DWARF14 family. It's expression is dependent on D14 and KAI2 but it does not appear to play a role in stringolactone metabolism.	1.87238	1.29365
BnaC08g12340D	AT4G26850	VITAMIN C DEFECTIVE 2 (VTC2)	Encodes a novel protein involved in ascorbate biosynthesis, which was shown to catalyze the transfer of GMP from GDP-galactose to a variety of hexose-1-phosphate acceptors. Recessive mutation has a reduced amount of vitamin C, lower level of non-photochemical quenching, and reduced rate of conversion of violaxanthin to zeaxanthin in high light.	1.87027	1.28878
BnaCnng34700D	AT5G45670	0	GDSL-motif esterase/acyltransferase/lipase. Enzyme group with broad substrate specificity that may catalyze acyltransfer or hydrolase reactions with lipid and non-lipid substrates.	1.8658	2.36873
BnaC01g19300D	AT4G27140	SEED STORAGE ALBUMIN 1 (SESA1)	seed storage albumin 1	1.86307	2.25532
BnaC04g00410D	AT1G02500	S-ADENOSYLMETHIONINE SYNTHETASE 1 (SAM1)	encodes a S-adenosylmethionine synthetase. SAM1 is regulated by protein S-nitrosylation. The covalent binding of nitric oxide (NO) to the Cys114 residue inhibits the enzyme activity.	1.85246	1.17857
BnaA03g39970D	AT5G61120	0	zinc ion-binding protein	1.85236	1.19975
BnaAnng07650D	AT2G36090	0	F-box family protein	1.84892	1.18799
BnaC05g01470D	AT1G02850	BETA GLUCOSIDASE 11 (BGLU11)	beta glucosidase 11	1.84349	2.20921
BnaC01g22150D	AT4G15990	0	hypothetical protein	1.8403	1.15764
BnaC09g02040D	AT3G29240	0	PPR containing protein (DUF179)	1.83945	2.11285
BnaAnng11540D	AT5G28610	0	LOW protein: ATP-dependent RNA helicase DRS1-like protein	1.83355	1.68428
BnaC02g10860D	AT5G58200	0	Calcineurin-like metallo-phosphoesterase superfamily protein	1.82899	1.12639
BnaC06g14740D	0	0	0	1.82773	2.21646
BnaA01g00310D	AT4G37730	BASIC LEUCINE-ZIPPER 7 (bZIP7)	basic leucine-zipper 7	1.82134	1.66196
BnaA09g34940D	AT2G20620	0	hypothetical protein (DUF626)	1.82026	0.976935
BnaA09g08840D	AT1G49150	0	transmembrane protein	1.81927	1.90176
BnaA06g10630D	AT1G15960	NRAMP METAL ION TRANSPORTER 6 (NRAMP6)	member of Nramp2 family	1.81499	1.23618
BnaCnng69280D	AT3G63010	GA INSENSITIVE DWARF1B (GID1B)	Encodes a gibberellin (GA) receptor ortholog of the rice GA receptor gene (OsGID1). Has GA-binding activity, showing higher affinity to GA4. Interacts with DELLA proteins in vivo in the presence of GA4. The mRNA is cell-to-cell mobile.	1.81492	1.36374
BnaC01g02040D	AT4G36820	MCU4	Mitochondrial calcium channel.	1.81447	2.52242
BnaAnng36180D	AT3G22160	JASMONATE-ASSOCIATED VQ MOTIF GENE 1 (JAV1)	JAV1 is a repressor of jasmonate-mediated defense responses.	1.80122	0.949277
BnaA04g12130D	AT2G21330	FRUCTOSE-BISPHOSPHATE ALDOLASE 1 (FBA1)	fructose-bisphosphate aldolase 1	1.80044	2.10661
BnaC09g12800D	AT1G63670	TON1 RECRUITING MOTIF 12 (TRM12)	hypothetical protein (DUF3741)	1.79807	1.69504
BnaA09g04510D	AT5G25620	YUCCA6 (YUC6)	Encodes a member of a family of flavin monooxygenases with an important role in auxin biosynthesis. YUC6 possesses an additional thiol-reductase activity that confers drought resistance independently of auxin biosynthesis.	1.7969	1.48428
BnaCnng18970D	AT1G66190	0	hypothetical protein	1.79677	0.858237
BnaA01g19880D	AT3G46640	PHYTOCLOCK 1 (PCL1)	Encodes a myb family transcription factor with a single Myb DNA-binding domain (type SHAQKYF) that is unique to plants and is essential for circadian rhythms, specifically for transcriptional regulation within the circadian clock. LUX is required for normal rhythmic expression of multiple clock outputs in both constant light and darkness. It is coregulated with TOC1 and seems to be repressed by C…	1.79536	1.82315
BnaA09g23630D	AT1G33475	0	SNARE-like superfamily protein	1.78901	1.83821
BnaA09g01590D	AT4G03440	0	Ankyrin repeat family protein	1.78886	2.46349
BnaC08g03990D	0	0	0	1.78433	1.4489
BnaC04g05740D	AT1G53750	REGULATORY PARTICLE TRIPLE-A 1A (RPT1A)	26S proteasome AAA-ATPase subunit RPT1a (RPT1a) mRNA,	1.78315	0.902122
BnaC03g29580D	AT4G12490	AZI3	Encodes a member of the AZI family of lipid transfer proteins. Contains a PRR domain that appears to be required for localization to the chloroplast.	1.78006	1.36131
BnaAnng38020D	AT1G24575	0	DEAD-box ATP-dependent RNA helicase-like protein	1.7799	1.94
BnaC06g37860D	AT1G77120	ALCOHOL DEHYDROGENASE 1 (ADH1)	Catalyzes the reduction of acetaldehyde using NADH as reductant. Requires zinc for activity. Dimer. Anaerobic response polypeptide (ANP). Fermentation. The protein undergoes thiolation following treatment with the oxidant tert-butylhydroperoxide. The mRNA is cell-to-cell mobile.	1.77547	1.93045
BnaA07g35540D	AT1G80520	0	Sterile alpha motif (SAM) domain-containing protein	1.77169	1.73387
BnaA07g04150D	AT2G15620	NITRITE REDUCTASE 1 (NIR1)	Involved in the second step of nitrate assimilation. Its expression is induced by nitrate. The mRNA is cell-to-cell mobile.	1.7706	2.47446
BnaC09g39990D	0	0	0	1.76725	1.58285
BnaC01g32940D	AT3G19930	SUGAR TRANSPORTER 4 (STP4)	Encodes a sucrose hydrogen symporter that is induced by wounding. The mRNA is cell-to-cell mobile.	1.76686	1.44259
BnaCnng60000D	AT1G32350	ALTERNATIVE OXIDASE 1D (AOX1D)	alternative oxidase 1D	1.76319	1.50295
BnaC08g03140D	AT1G48990	0	Oleosin family protein	1.76245	1.20881
BnaC04g41850D	AT2G31090	TAXIMIN 1 (TAX1)	Encodes a signalling peptide influencing lateral organ separation.	1.76096	1.00304
BnaC07g30740D	AT5G23530	CXE18	carboxyesterase 18	1.75937	1.04978
BnaA03g21100D	AT2G45180	DISEASE RELATED NONSPECI&#64257;C LIPID TRANSFER PROTEIN 1 (DRN1)	nsLTP family-related gene. Expression is strongly induced by bacterial pathogens. Mutants are more susceptible to pathogens and abiotic stressors suggesting a function in basal stress response.	1.75677	0.945778
BnaA10g09420D	AT5G55180	0	O-Glycosyl hydrolases family 17 protein	1.75631	1.92613
BnaC05g13300D	AT1G17145	0	RING/U-box superfamily protein	1.75578	1.95235
BnaA05g05880D	AT1G53750	REGULATORY PARTICLE TRIPLE-A 1A (RPT1A)	26S proteasome AAA-ATPase subunit RPT1a (RPT1a) mRNA,	1.75255	0.880914
BnaC06g12460D	AT4G14365	XB3 ORTHOLOG 4 IN ARABIDOPSIS THALIANA (XBAT34)	hypothetical protein	1.7525	1.78397
BnaA10g00670D	AT1G01170	0	ozone-responsive stress-like protein (DUF1138)	1.75151	1.16993
BnaAnng35440D	AT4G24015	ATL82)	ATL= Arabidopsis Toxicos en Levadura.RING/U-box superfamily protein	1.75006	1.07114
BnaC08g14750D	AT4G38940	0	Galactose oxidase/kelch repeat superfamily protein	1.74796	1.07876
BnaC01g19310D	AT4G27140	SEED STORAGE ALBUMIN 1 (SESA1)	seed storage albumin 1	1.74456	2.18917
BnaC01g44070D	AT3G16860	COBRA-LIKE PROTEIN 8 PRECURSOR (COBL8)	COBRA-like protein 8 precursor	1.74417	1.42937
BnaC08g00620D	AT1G04310	ETHYLENE RESPONSE SENSOR 2 (ERS2)	encodes an ethylene receptor related to bacterial two-component histidine kinases.	1.74363	2.4367
BnaA10g12770D	AT5G59780	MYB DOMAIN PROTEIN 59 (MYB59)	Encodes a putative transcription factor (MYB59). In roots it is involved in K+/NO3- transport and expression of the NPF7.3 transporter.	1.74005	1.64649
BnaA10g20300D	AT5G12400	DDT-PHD PROTEIN3 (DDP3)	PHD-finger and DNA binding domain-containing protein	1.73868	1.88012
BnaC02g26080D	AT4G21980	AUTOPHAGY 8A (APG8A)	Encodes APG8, a component of autophagy conjugation pathway. Delivered to the lumens of vacuole under nitrogen-starvation condition. Highest expression in flowers. mRNA abundance increased during dark-induced carbon starvation. Predominantly cytoplasmic with or without N starvation. Upon concanamycin A the protein accumulates in the central vacuole as punctuate structures that resemble autophagic …	1.73631	1.32568
BnaA07g24080D	AT1G69870	NRT1/ PTR FAMILY 2.13 (NPF2.13)	Encodes a low affinity nitrate transporter NRT1.7. Expressed in phloem. Responsible for source-to-sink remobilization of nitrate. The mRNA is cell-to-cell mobile.	1.72893	1.47263
BnaA08g10460D	AT4G22740	0	glycine-rich protein	1.72083	0.912021
BnaA04g26140D	AT2G45360	0	ankyrin repeat/KH domain protein (DUF1442)	1.71509	2.1021
BnaC09g01820D	AT3G28740	CYTOCHROME P450, FAMILY 81, SUBFAMILY D, POLYPEPTIDE 11 (CYP81D11)	Encodes a member of the cytochrome p450 family. Expression is upregulated in response to cis-jasmonate treatment. Overexpression induces synthesis of volatile compounds that affect chemical ecology and insect interactions.	1.71483	1.41029
BnaA06g37780D	AT1G09140	SERINE/ARGININE-RICH PROTEIN SPLICING FACTOR 30 (SR30)	Encodes a serine-arginine rich RNA binding protein involved in regulation of splicing (including splicing of itself). Exists as 3 alternative spliced forms that are differentially expressed. AT1G09140.1 predominantly accumulates in the cytosol in light grown plants.Barta et al (2010) have proposed a nomenclature for Serine/Arginine-Rich Protein Splicing Factors (SR proteins): Plant Cell. 2010, 22…	1.71459	1.20062
BnaA06g30160D	AT5G48540	0	receptor-like protein kinase-related family protein	1.71012	0.92242
BnaC08g26280D	AT2G41360	0	galactose oxidase/kelch repeat protein	1.70875	2.21801
BnaC01g32420D	AT3G20820	0	Leucine-rich repeat (LRR) family protein	1.70755	1.96484
BnaA03g02500D	AT5G08350	0	Mutants have decreased tolerance to cold and oxidative stress. Gene expression induced by drought and ABA.	1.70454	2.28339
BnaC03g26340D	AT2G29310	0	NAD(P)-binding Rossmann-fold superfamily protein	1.70327	1.78502
BnaC04g10980D	AT1G55920	SERINE ACETYLTRANSFERASE 2;1 (SERAT2;1)	Encodes a chloroplast/cytosol localized serine O-acetyltransferase involved in sulfur assimilation and cysteine biosynthesis. Expressed in the vascular system. The mRNA is cell-to-cell mobile.	1.70213	1.23073
BnaA08g31100D	AT1G24280	GLUCOSE-6-PHOSPHATE DEHYDROGENASE 3 (G6PD3)	Encodes a plastidic glucose-6-phosphate dehydrogenase that is sensitive to reduction by DTT and whose mRNA is most highly expressed in root.	1.70152	1.94581
BnaC04g50010D	AT2G44910	HOMEOBOX-LEUCINE ZIPPER PROTEIN 4 (HB4)	Encodes a homeodomain protein whose expression displays a dependence on phyB for both red and far-red light response. Also involved in the shade avoidance syndrome.	1.70046	1.46591
BnaC01g28720D	AT1G60650	RNA-BINDING GLYCINE-RICH PROTEIN B1 (RBGB1)	Encodes one of the zinc finger-containing glycine-rich RNA-binding proteins involved in cold tolerance: AT3G26420 (ATRZ-1A), AT1G60650 (AtRZ-1b), AT5G04280 (AtRZ-1c). It also, along with AtRZ-1c, plays important roles in plant development, pre- mRNA splicing, and general gene expression.	1.697	1.11491
BnaC08g00210D	AT1G03220	SECRETED ASPARTIC PROTEASE 2 (SAP2)	Eukaryotic aspartyl protease family protein	1.69694	1.66335
BnaA03g18150D	AT2G38820	0	DNA-directed RNA polymerase subunit beta-beta protein, putative (DUF506)	1.6966	1.31125
BnaC03g77910D	AT1G51700	DOF ZINC FINGER PROTEIN 1 (DOF1)	Encodes dof zinc finger protein (adof1). The mRNA is cell-to-cell mobile.	1.69534	1.33866
BnaC07g06290D	AT2G17220	KINASE 3 (KIN3)	Encodes a putative serine/threonine-specific protein kinase kin3. Protein is N-myristoylated.	1.69423	1.68508
BnaA02g24990D	AT5G47100	CALCINEURIN B-LIKE PROTEIN 9 (CBL9)	member of AtCBLs (Calcineurin B-like Calcium Sensor Proteins. CBL9 interacts with and targets CIPK23 to the plasma membrane in vivo.	1.693	0.908139
BnaCnng38850D	0	0	0	1.69271	0.829747
BnaC07g06080D	AT2G17040	NAC DOMAIN CONTAINING PROTEIN 36 (NAC036)	Member of the NAC transcription factor family and more specifically, the ONAC022 subfamily. Involved in leaf and inflorescence stem morphogenesis. The mRNA is cell-to-cell mobile.	1.69146	0.779413
BnaC01g19280D	AT4G27120	0	DDRGK domain protein	1.69095	1.27488
BnaA05g29640D	AT1G09780	2,3-BIPHOSPHOGLYCERATE-INDEPENDENT PHOSPHOGLYCERATE MUTASE 1 (iPGAM1)	Encodes a 2,3-biphosphoglycerate-independent phosphoglycerate mutase that is involved in pollen development and stomatal movement.	1.69015	0.807332
BnaC09g33170D	AT2G19760	PROFILIN 1 (PRF1)	first member of the Arabidopsis profilin multigene family, expressed in all organs of Arabidopsis. Binds poly-L-proline. The first intron of PRF1 enhances gene expression in vegetative tissues.	1.68892	1.08392
BnaA03g18680D	AT2G39660	BOTRYTIS-INDUCED KINASE1 (BIK1)	Encodes a plasma membrane-localized ser/thr protein kinase that is a crucial component of host response signaling required to activate the resistance responses to Botrytis and A. brassicicola infection. It is likely a negative regulator of salicylic acid accumulation and basal defense against virulent bacterial pathogens. Together with ER plays opposing roles in leaf morphogenesis and inflorescen…	1.68744	1.07367
BnaC09g13360D	AT1G62540	FLAVIN-MONOOXYGENASE GLUCOSINOLATE S-OXYGENASE 2 (FMO GS-OX2)	belongs to the flavin-monooxygenase (FMO) family, encodes a glucosinolate S-oxygenase that catalyzes the conversion of methylthioalkyl glucosinolates to methylsulfinylalkyl glucosinolates The mRNA is cell-to-cell mobile.	1.68718	1.78589
BnaA06g14260D	AT1G20140	SKP1-LIKE 4 (SK4)	SKP1-like 4	1.6857	0.967601
BnaA07g33580D	AT5G64870	FLOTILLIN3 (FLOT3)	Belongs to the group of plant flotillins, which are plasma membrane proteins. Flot3 is found in membrane nanodomains.	1.68363	0.776121
BnaA06g00050D	AT1G55920	SERINE ACETYLTRANSFERASE 2;1 (SERAT2;1)	Encodes a chloroplast/cytosol localized serine O-acetyltransferase involved in sulfur assimilation and cysteine biosynthesis. Expressed in the vascular system. The mRNA is cell-to-cell mobile.	1.68121	0.870878
BnaC07g45950D	AT4G36040	DNAJ11 (J11)	Chaperone DnaJ-domain superfamily protein	1.67656	2.16509
BnaA01g23090D	AT3G08840	0	D-alanine-D-alanine ligase family	1.67631	0.823148
BnaA09g39140D	AT3G61390	0	RING/U-box superfamily protein	1.67491	1.44677
BnaA08g18520D	0	0	0	1.67362	1.26265
BnaC07g44140D	AT4G33180	0	alpha/beta-Hydrolases superfamily protein	1.67011	1.17067
BnaA08g00340D	AT1G55740	SEED IMBIBITION 1 (SIP1)	seed imbibition 1	1.669	1.51688
BnaC03g68390D	AT1G49950	TELOMERE REPEAT BINDING FACTOR 1 (TRB1)	Encodes a telomeric DNA binding protein and Single Myb Histone (SMH) gene family member. In vitro, an N-terminal Myb domain enables it to interact with double-stranded telomeric repeats.Mutations in TRB1 and TRB3 enhance the lhp1 mutant phenotype. Triple mutants are more strongly affected than the respective double mutants with lhp1. TRB1 binds non-H3K27me3 target genes predominantly at the trans…	1.66448	0.896148
BnaA09g27350D	AT1G28330	DORMANCY-ASSOCIATED PROTEIN-LIKE 1 (DYL1)	dormancy-associated protein (DRM1)	1.66316	0.747347
BnaC02g38300D	AT5G47910	RBOHD	NADPH/respiratory burst oxidase protein D (RbohD).Interacts with AtrbohF gene to fine tune the spatial control of ROI production and hypersensitive response to cell in and around infection site. The mRNA is cell-to-cell mobile.	1.66164	0.924728
BnaC02g35150D	AT2G03760	SULPHOTRANSFERASE 12 (SOT12)	Encodes a brassinosteroid sulfotransferase. In vitro experiements show that this enzyme has a preference for 24-epibrassinosteroids, particularly 24-epicathasterone, but does not act on castasterone and brassinolide. It also shows sulfating activity toward flavonoids. It is differentially expressed during development, being more abundant in young seedlings and actively growing cell cultures. Expr…	1.66019	1.04106
BnaA03g43760D	AT4G18340	0	Glycosyl hydrolase superfamily protein	1.65938	1.21638
BnaA09g37340D	AT3G58370	0	TRAF-like family protein	1.65819	0.925988
BnaC03g18820D	AT2G33830	DORMANCY ASSOCIATED GENE 2 (DRM2)	Negative regulator of local and systemic acquired resistance; target of FLD for activation of SAR.	1.65403	1.9111
BnaA03g42880D	AT4G17030	EXPANSIN-LIKE B1 (EXLB1)	Encodes EXLB1 (expansin-like B1), a member of the expansin family.	1.65238	1.58041
BnaCnng59310D	AT1G30700	BBE8	FAD-binding Berberine family protein	1.64979	0.967456
BnaC08g10150D	AT4G15160	PAC2	According to PMID:14623884, PAC2 has not been correctly annotated; At4g15160 (protease inhibitor/seed storage/lipid transfer protein (LTP) family protein) containsAtPAC2(nucleotides 3269-3831).	1.64759	1.65851
BnaC09g36830D	AT5G21050	0	hyccin	1.64425	1.40998
BnaC05g14600D	AT1G18890	CALCIUM-DEPENDENT PROTEIN KINASE 1 (CDPK1)	encodes a calcium-dependent protein kinase whose gene expression is induced by dehydration and high salt. Kinase activity could not be detected in vitro.	1.63867	1.9006
BnaC03g30180D	AT4G03610	0	Metallo-hydrolase/oxidoreductase superfamily protein	1.63511	1.21611
BnaC03g69830D	0	0	0	1.63481	0.74644
BnaA04g04450D	AT3G53980	0	Bifunctional inhibitor/lipid-transfer protein/seed storage 2S albumin superfamily protein	1.63011	0.963729
BnaC06g24360D	AT1G72360	ETHYLENE RESPONSE FACTOR 73 (ERF73)	Encodes a member of the ERF (ethylene response factor) subfamily B-2 of ERF/AP2 transcription factor family. The protein contains one AP2 domain. There are 5 members in this subfamily including RAP2.2 AND RAP2.12.	1.6288	2.07084
BnaA01g16840D	AT4G28040	USUALLY MULTIPLE ACIDS MOVE IN AND OUT TRANSPORTERS 33 (UMAMIT33)	nodulin MtN21-like transporter family protein	1.62857	0.925317
BnaC04g12040D	AT1G65960	GLUTAMATE DECARBOXYLASE 2 (GAD2)	glutamate decarboxylase (GAD2) The mRNA is cell-to-cell mobile.	1.62802	1.51343
BnaA03g54460D	AT4G39780	0	encodes a member of the DREB subfamily A-6 of ERF/AP2 transcription factor family. The protein contains one AP2 domain. There are 8 members in this subfamily including RAP2.4.	1.62761	0.806176
BnaA09g05940D	AT5G62200	EMBRYO-SPECIFIC PROTEIN 3B (ATS3B)	Embryo-specific protein 3, (ATS3)	1.62646	1.27548
BnaA01g26530D	AT5G57030	LUTEIN DEFICIENT 2 (LUT2)	Lutein-deficient 2 (LUT2) required for lutein biosynthesis, member of the xanthophyll class of carotenoids. Encodes lycopene epsilon cyclase	1.62455	0.977258
BnaC05g16290D	AT1G21000	PLATZ1	PLATZ transcription factor family protein	1.62094	1.25051
BnaA03g34720D	AT3G17710	0	F-box and associated interaction domains-containing protein	1.61989	1.09918
BnaA07g20150D	AT1G80920	J8	A nuclear encoded soluble protein found in the chloroplast stroma. Negatively regulated by light and has rapid turnover in darkness.	1.61917	0.986169
BnaAnng10700D	AT3G04880	DNA-DAMAGE-REPAIR/TOLERATION 2 (DRT102)	encodes a novel protein involved in DNA repair from UV damage. Isolated by functional complementation of E. coli UV-sensitive mutants (UVR genes).	1.61783	1.26718
BnaA04g29300D	AT2G40330	PYR1-LIKE 6 (PYL6)	Encodes a member of the PYR (pyrabactin resistance )/PYL(PYR1-like)/RCAR (regulatory components of ABA receptor) family proteins with 14 members. PYR/PYL/RCAR family proteins function as abscisic acid sensors. Mediate ABA-dependent regulation of protein phosphatase 2Cs ABI1 and ABI2.	1.61722	2.13331
BnaC08g31330D	AT3G61390	0	RING/U-box superfamily protein	1.61639	1.14675
BnaC01g00660D	AT4G39780	0	encodes a member of the DREB subfamily A-6 of ERF/AP2 transcription factor family. The protein contains one AP2 domain. There are 8 members in this subfamily including RAP2.4.	1.61201	0.96642
BnaC04g02430D	AT1G53310	PHOSPHOENOLPYRUVATE CARBOXYLASE 1 (PPC1)	Encodes one of four Arabidopsis phosphoenolpyruvate carboxylase proteins.Plays an important role in carbon and nitrogen metabolism.	1.6097	2.04708
BnaC03g43570D	AT3G23920	BAM1	Encodes a chloroplast beta-amylase. Is necessary for leaf starch breakdown in the absence of BAM3.Activity of BAM1 increases 4 days after osmotic stress. BAM1 has a higher temperature optimum than BAM3 (PMID:25293962).	1.60957	1.70133
BnaA09g01600D	AT4G03510	RING MEMBRANE-ANCHOR 1 (RMA1)	RMA1 encodes a novel 28 kDa protein with a RING finger motif and a C-terminal membrane-anchoring domain that is involved in the secretory pathway. Has E3 ubiquitin ligase activity.	1.60946	1.34771
BnaC03g32010D	AT4G00700	MULTIPLE C2 DOMAIN AND TRANSMEMBRANE REGION PROTEIN 9 (MCTP9)	C2 calcium/lipid-binding plant phosphoribosyltransferase family protein	1.60863	1.06359
BnaC03g74580D	AT2G18880	VERNALIZATION5/VIN3-LIKE 2 (VEL2)	vernalization5/VIN3-like protein	1.60837	1.35282
BnaC08g34170D	AT2G24150	HEPTAHELICAL PROTEIN 3 (HHP3)	heptahelical transmembrane protein HHP3	1.60804	0.852242
BnaA09g42290D	AT2G23000	SERINE CARBOXYPEPTIDASE-LIKE 10 (scpl10)	serine carboxypeptidase-like 10	1.60503	1.62571
BnaA05g28120D	AT3G10815	BCA2A ZINC FINGER ATL 3 BTL03	RING/U-box superfamily protein	1.60145	1.31672
BnaC02g39390D	AT5G28630	0	glycine-rich protein	1.59953	1.98572
BnaA06g22270D	AT5G62770	0	membrane-associated kinase regulator, putative (DUF1645)	1.59863	0.77317
BnaC06g19600D	AT1G80920	J8	A nuclear encoded soluble protein found in the chloroplast stroma. Negatively regulated by light and has rapid turnover in darkness.	1.59317	1.97248
BnaC01g01320D	AT4G37730	BASIC LEUCINE-ZIPPER 7 (bZIP7)	basic leucine-zipper 7	1.59208	1.24624
BnaC04g18440D	AT1G58360	AMINO ACID PERMEASE 1 (AAP1)	Encodes AAP1 (amino acid permease 1), a neutral amino acid transporter expressed in seeds. Functions in amino acid uptake into embryos. The transporter also functions in acquisition of glutamate and neutral amino acids by the root.	1.59203	1.42325
BnaC09g29800D	0	0	0	1.5916	0.715675
BnaA01g13500D	AT4G23880	0	hypothetical protein	1.59156	1.57645
BnaC08g35970D	AT2G21185	0	transmembrane protein	1.5902	1.39343
BnaA09g29140D	AT1G26680	0	transcriptional factor B3 family protein	1.58833	0.889838
BnaC05g05850D	AT1G08180	SIAMESE-RELATED 2 (SMR2)	cyclin-dependent kinase inhibitor	1.58557	0.755022
BnaC06g02390D	AT1G48960	0	Adenine nucleotide alpha hydrolases-like superfamily protein	1.58536	1.31862
BnaC08g10100D	AT4G15093	LIGB	catalytic LigB subunit of aromatic ring-opening dioxygenase family	1.58355	0.809791
BnaA09g26780D	AT1G29520	0	AWPM-19-like family protein	1.58297	1.0229
BnaA03g37860D	AT2G04795	0	hypothetical protein	1.57882	0.887979
BnaC04g54310D	AT2G30970	ASP1	ASPARTATE AMINOTRANSFERASE 1	1.57683	1.36135
BnaA01g24500D	AT3G22800	0	Leucine-rich repeat (LRR) family protein	1.57669	1.57863
BnaA08g29620D	AT1G49950	TELOMERE REPEAT BINDING FACTOR 1 (TRB1)	Encodes a telomeric DNA binding protein and Single Myb Histone (SMH) gene family member. In vitro, an N-terminal Myb domain enables it to interact with double-stranded telomeric repeats.Mutations in TRB1 and TRB3 enhance the lhp1 mutant phenotype. Triple mutants are more strongly affected than the respective double mutants with lhp1. TRB1 binds non-H3K27me3 target genes predominantly at the trans…	1.57594	1.43167
BnaA03g42620D	AT4G16480	INOSITOL TRANSPORTER 4 (INT4)	Encodes a high affinity H+:<i>myo</i>-inositol symporter. The only other compound shown to be transported was pinitol, a methylated derivative of <i>myo</i>-inositol. The mRNA is cell-to-cell mobile.	1.57547	0.824251
BnaC03g58370D	AT1G02250	NAC DOMAIN CONTAINING PROTEIN 5 (NAC005)	Encodes a member of the NAC family of transcription factors. ANAC005 contains sequences specifying both nuclear and plasma membrane targeting. Overexpression results in increased xylem differentiation suggesting ANAC005 promotes xylem formation.	1.57003	1.25663
BnaA01g05980D	AT4G31240	NUCLEOREDOXIN 2 (NRX2)	protein kinase C-like zinc finger protein	1.56756	0.898819
BnaA08g08010D	AT1G31130	0	polyadenylate-binding protein 1-B-binding protein	1.56639	1.5794
BnaAnng35340D	AT1G17147	0	VQ motif-containing protein	1.56468	1.46251
BnaA09g05690D	AT5G61550	0	U-box domain-containing protein kinase family protein	1.56222	1.97024
BnaC01g21790D	AT1G49420	0	Heavy metal transport/detoxification superfamily protein	1.56185	0.964387
BnaC03g11050D	AT5G22920	RING ZINC-FINGER PROTEIN 34 (RZPF34)	Encodes a protein with sequence similarity to RING, zinc finger proteins. Loss of function mutations show reduced (15%) stomatal aperture under non stress conditions.	1.55783	1.58983
BnaC05g49660D	AT1G14520	MYO-INOSITOL OXYGENASE 1 (MIOX1)	Encodes MIOX1. Belongs to myo-inositol oxygenase gene family.	1.55733	1.21892
BnaCnng52620D	AT2G15680	CALMODULIN-LIKE 30 (CML30)	Encodes a calmodulin-like protein.	1.55649	0.784072
BnaC09g52360D	AT2G03760	SULPHOTRANSFERASE 12 (SOT12)	Encodes a brassinosteroid sulfotransferase. In vitro experiements show that this enzyme has a preference for 24-epibrassinosteroids, particularly 24-epicathasterone, but does not act on castasterone and brassinolide. It also shows sulfating activity toward flavonoids. It is differentially expressed during development, being more abundant in young seedlings and actively growing cell cultures. Expr…	1.5555	1.15683
BnaC02g04990D	0	0	0	1.55528	1.34622
BnaA07g29680D	AT1G66570	SUCROSE-PROTON SYMPORTER 7 (SUC7)	sucrose-proton symporter 7	1.55462	1.68275
BnaC04g33900D	AT2G20380	0	Galactose oxidase/kelch repeat superfamily protein	1.55303	2.18404
BnaC09g37510D	AT5G20250	DARK INDUCIBLE 10 (DIN10)	encodes a member of glycosyl hydrolase family 36. Expression is induced within 3 hours of dark treatment, in senescing leaves and treatment with exogenous photosynthesis inhibitor. Induction of gene expression was suppressed in excised leaves supplied with sugar. The authors suggest that the gene's expression pattern is responding to the level of sugar in the cell. The mRNA is cell-to-cell mobile.	1.55238	1.45756
BnaA03g34290D	AT3G16770	ETHYLENE-RESPONSIVE ELEMENT BINDING PROTEIN (EBP)	Encodes a member of the ERF (ethylene response factor) subfamily B-2 of the plant specific ERF/AP2 transcription factor family (RAP2.3). The protein contains one AP2 domain. There are 5 members in this subfamily including RAP2.2 AND RAP2.12.It is localized to the nucleus and acts as a transcriptional activator through the GCC-box. It has been identified as a suppressor of Bax-induced cell death b…	1.55056	1.71176
BnaC03g15310D	AT5G52900	MEMBRANE-ASSOCIATED KINASE REGULATOR 6 (MAKR6)	Encodes a member of the MAKR (MEMBRANE-ASSOCIATED KINASE REGULATOR) gene family. MAKRs have putative kinase interacting motifs and membrane localization signals. Known members include: AT5G26230 (MAKR1), AT1G64080 (MAKR2), AT2G37380 (MAKR3), AT2G39370 (MAKR4), AT5G52870 (MAKR5) and AT5G52900 (MAKR6).	1.54941	0.748213
BnaA10g01830D	AT1G03340	0	hypothetical protein	1.54694	0.98526
BnaA04g01330D	AT2G44590	DYNAMIN-LIKE 1D (DL1D)	DYNAMIN-like 1D	1.54514	1.81565
BnaA04g24770D	AT2G43020	POLYAMINE OXIDASE 2 (PAO2)	Encodes a polyamine oxidase.	1.54507	1.16012
BnaA09g44060D	AT2G19590	ACC OXIDASE 1 (ACO1)	encodes a protein whose sequence is similar to 1-aminocyclopropane-1-carboxylate oxidase	1.54461	1.05051
BnaCnng64820D	AT1G34420	0	leucine-rich repeat transmembrane protein kinase family protein	1.54226	0.884387
BnaAnng30440D	AT1G73260	KUNITZ TRYPSIN INHIBITOR 1 (KTI1)	Encodes a trypsin inhibitor involved in modulating programmed cell death in plant-pathogen interactions.	1.54106	1.55213
BnaA06g30820D	AT3G29400	EXOCYST SUBUNIT EXO70 FAMILY PROTEIN E1 (EXO70E1)	A member of EXO70 gene family, putative exocyst subunits, conserved in land plants. Arabidopsis thaliana contains 23 putative EXO70 genes, which can be classified into eight clusters on the phylogenetic tree.	1.53989	0.762149
BnaC08g13650D	0	0	0	1.53735	2.45768
BnaA05g35240D	AT2G32090	GLYOXALASE I-LIKE;9 (GLXI-LIKE;9)	Lactoylglutathione lyase / glyoxalase I family protein	1.5354	1.22988
BnaA09g35370D	AT3G55790	0	transmembrane protein	1.53421	1.43603
BnaA04g18930D	AT2G32660	RECEPTOR LIKE PROTEIN 22 (RLP22)	receptor like protein 22	1.53055	0.858231
BnaC04g53300D	AT2G40000	ORTHOLOG OF SUGAR BEET HS1 PRO-1 2 (HSPRO2)	ortholog of sugar beet HS1 PRO-1 2	1.52883	0.999332
BnaA10g26700D	AT5G03230	0	senescence regulator (Protein of unknown function, DUF584)	1.52611	0.955165
BnaA06g38030D	AT1G09970	LRRXI-23	RLK7 belongs to a leucine-rich repeat class of receptor-likekinase (LRR-RLKs). It is involved in the control of germination speed and the tolerance to oxidant stress. The mRNA is cell-to-cell mobile.	1.52196	1.27505
BnaA03g51690D	AT5G24920	GLUTAMINE DUMPER 5 (GDU5)	Encodes a member of the GDU (glutamine dumper) family proteins involved in amino acid export: At4g31730 (GDU1), At4g25760 (GDU2), At5g57685 (GDU3), At2g24762 (GDU4), At5g24920 (GDU5), At3g30725 (GDU6) and At5g38770 (GDU7).	1.5209	1.04584
BnaA03g52880D	AT4G34560	0	transmembrane protein	1.51647	0.888552
BnaC09g42800D	AT5G14730	0	Unknown protein, expression induced by IDL7 and stress.	1.51589	1.15869
BnaC01g36020D	0	0	0	1.515	1.06441
BnaA06g06020D	AT1G10220	0	ZCF37	1.51343	2.03237
BnaCnng25130D	AT1G64590	0	NAD(P)-binding Rossmann-fold superfamily protein	1.50883	1.59135
BnaA10g15190D	AT5G20230	BLUE-COPPER-BINDING PROTEIN (BCB)	Encodes a Al-stress-induced gene. Along with TCF, it promotes lignin biosynthesis in response to cold stress. The mRNA is cell-to-cell mobile.	1.50324	1.63454
BnaC08g30850D	AT3G60690	SMALL AUXIN UPREGULATED RNA 59 (SAUR59)	SAUR-like auxin-responsive protein family	1.50238	1.31361
BnaA09g20000D	AT4G05000	VPS28-2	Vacuolar protein sorting-associated protein VPS28 family protein	1.50016	0.797228
BnaA03g10520D	AT1G63205	0	Cystatin/monellin superfamily protein	1.4993	1.32266
BnaA01g01550D	AT4G36040	DNAJ11 (J11)	Chaperone DnaJ-domain superfamily protein	1.4976	1.33563
BnaC09g51060D	AT2G18700	TREHALOSE PHOSPHATASE/SYNTHASE 11 (TPS11)	Encodes an enzyme putatively involved in trehalose biosynthesis. The protein has a trehalose synthase (TPS)-like domain that may or may not be active as well as a trehalose phosphatase (TPP)-like domain.	1.49746	1.61291
BnaC08g17850D	AT1G18210	CML27	Calcium-binding EF-hand family protein	1.49719	1.17755
BnaA04g10700D	AT5G40940	PUTATIVE FASCICLIN-LIKE ARABINOGALACTAN PROTEIN 20 (FLA20)	Fasciclin-like arabinogalactan protein. Possibly involved in embryogenesis and seed development.	1.49546	1.59598
BnaC02g13140D	0	0	0	1.49533	1.09679
BnaC04g49100D	AT2G43610	0	Chitinase family protein	1.49399	1.22355
BnaC08g20340D	AT3G48590	NUCLEAR FACTOR Y, SUBUNIT C1 (NF-YC1)	Encodes a protein with similarity to a subunit of the CCAAT promoter motif binding complex of yeast.One of two members of this class (HAP5A) and expressed in vegetative and reproductive tissues.	1.49018	1.93779
BnaC07g30190D	AT5G24270	SALT OVERLY SENSITIVE 3 (SOS3)	encodes a calcium sensor that is essential for K+ nutrition, K+/Na+ selectivity, and salt tolerance. The protein is similar to calcineurin B. Lines carrying recessive mutations are hypersensitive to Na+ and Li+ stresses and is unable to grow in low K+. The growth defect is rescued by extracellular calcium.	1.48999	1.39342
BnaC08g03130D	AT1G49000	0	transmembrane protein	1.48355	1.4434
BnaAnng00090D	AT5G01840	OVATE FAMILY PROTEIN 1 (OFP1)	Encodes a member of the plant specific ovate protein family. Members of this family have been shown to bind to KNOX and BELL- like TALE class homeodomain proteins. This interaction may mediate relocalization of the TALE homeodomain from the nucleus to the cytoplasm. Functions as a transcriptional repressor that suppresses cell elongation. May also directly affect microtubule organization via inte…	1.4829	0.759815
BnaC05g00740D	AT1G01170	0	ozone-responsive stress-like protein (DUF1138)	1.48267	1.09802
BnaC09g06780D	AT5G65110	ACYL-COA OXIDASE 2 (ACX2)	Encodes an acyl-CoA oxidase presumably involved in long chain fatty acid biosynthesis.	1.48243	1.57432
BnaAnng13190D	AT5G37070	0	hypothetical protein (Protein of unknown function, DUF538)	1.47962	1.44798
BnaC04g50170D	AT2G45220	PECTIN METHYLESTERASE 17 (PME17)	Plant invertase/pectin methylesterase inhibitor superfamily	1.47958	1.07548
BnaC04g39840D	AT2G28570	0	hypothetical protein	1.4789	1.36579
BnaC02g31870D	AT5G45840	MALE DISCOVERER1 (MDIS1)	Encodes a leucine-rich-repeat RLK that is localized to the plasma membrane of pollen tubes and functions with MIK1/2 as the male receptor of the pollen tube chemo-attractant LURE1.MDIS1 forms a complex with MIK1/2 and binds LURE1.	1.47318	1.17572
BnaA02g25030D	AT5G47120	BAX INHIBITOR 1 (BI1)	Encodes BI-1, a homolog of mammalian Bax inhibitor 1. Functions as an attenuator of biotic and abiotic types of cell death. Bax-induced cell death can be downregulated by ectopically expressing AtBI in planta. The mRNA is cell-to-cell mobile.	1.47277	0.823345
BnaC04g05770D	AT2G39700	EXPANSIN A4 (EXPA4)	putative expansin. Naming convention from the Expansin Working Group (Kende et al, 2004. Plant Mol Bio). Involved in the formation of nematode-induced syncytia in roots of Arabidopsis thaliana.	1.47213	0.723267
BnaA02g15760D	0	0	0	1.47176	1.77445
BnaC01g07360D	AT4G31020	0	alpha/beta-Hydrolases superfamily protein	1.47063	0.960319
BnaA02g10810D	AT5G52540	0	keratin-associated protein, putative (DUF819)	1.46842	0.854335
BnaC08g16460D	AT1G14890	0	Plant invertase/pectin methylesterase inhibitor superfamily protein	1.46743	1.20231
BnaC06g40610D	AT1G80380	GLYCERATE KINASE (GLYK)	encodes a glycerate kinase which catalyzes the last step of photorespiration C2 cycle.	1.46681	0.991038
BnaC06g38190D	AT5G64870	FLOTILLIN3 (FLOT3)	Belongs to the group of plant flotillins, which are plasma membrane proteins. Flot3 is found in membrane nanodomains.	1.46614	0.926493
BnaA06g23970D	0	0	0	1.46486	1.02042
BnaA03g33270D	AT3G14200	0	Chaperone DnaJ-domain superfamily protein	1.46424	1.55693
BnaC05g20140D	0	0	0	1.46398	0.978418
BnaA07g32300D	AT1G76080	CHLOROPLASTIC DROUGHT-INDUCED STRESS PROTEIN OF 32 KD (CDSP32)	Encodes a thioredoxin localized in chloroplast stroma. Known as CDSP32 (CHLOROPLASTIC DROUGHT-INDUCED STRESS PROTEIN OF 32 KD).	1.46374	1.21634
BnaA07g10790D	AT1G21920	MORN-MOTIF REPEAT PROTEIN REGULATING FLOWERING 1 ( (MRF1)	MRF1 is related to SET7/9 proteins but contains an atypical SET domain. It is expressed in phloem and mutants have a weak late flowering phenotype. Phosphatidylinositol 4-phosphate 5-kinase (PIP5K) enzyme family member.	1.46277	0.747075
BnaC07g40310D	AT4G26430	COP9 SIGNALOSOME SUBUNIT 6B (CSN6B)	one of two genes encoding subunit 6 of COP9 signalosome complex	1.46166	1.93115
BnaCnng37030D	AT5G43400	0	plant/protein	1.45973	1.62352
BnaA06g00400D	AT1G55320	ACYL-ACTIVATING ENZYME 18 (AAE18)	Encodes a protein with similarity to acyl activating enzymes. AAE18 is localized to the peroxisome where it may be involved in metabolism of auxin precursors to active auxins.	1.45955	1.27366
BnaC05g20130D	AT1G26665	0	Mediator complex, subunit Med10	1.45815	0.847577
BnaA06g37900D	AT1G09460	0	Carbohydrate-binding X8 domain superfamily protein	1.45732	1.54608
BnaA01g16450D	AT4G27450	0	aluminum induced protein with YGL and LRDR motifs	1.45467	1.70114
BnaC05g45900D	AT3G05930	GERMIN-LIKE PROTEIN 8 (GLP8)	germin-like protein (GLP8)	1.45463	1.01325
BnaA08g16070D	AT4G40070	ATL32)	ATL= Arabidopsis Toxicos en Levadura.RING/U-box superfamily protein	1.45458	1.87785
BnaA02g06000D	AT5G22860	0	Serine carboxypeptidase S28 family protein	1.45419	1.55698
BnaA10g16170D	AT5G18840	0	Major facilitator superfamily protein	1.45322	0.846297
BnaCnng16170D	AT5G40730	AGO24	Encodes an arabinogalactan-protein (AGP24).	1.4522	1.74806
BnaA10g24690D	AT5G05860	UDP-GLUCOSYL TRANSFERASE 76C2 (UGT76C2)	Encodes a cytokinin N-glucosyltransferase that is involved in cytokinin homeostasis and cytokinin response in planta through cytokinin N-glucosylation. Expression is induced by ABA, mannitol and drought stress. Analysis of overexpressors and loss of function mutants indicate a role in response to osmotic and drought stress.	1.44723	1.4313
BnaC03g53200D	AT3G48330	PROTEIN-L-ISOASPARTATE METHYLTRANSFERASE 1 (PIMT1)	Encodes protein-L-isoaspartate methyltransferase. Important for maintaining viability as the seed ages. Involved in germination.	1.4432	0.91744
BnaC05g17730D	AT1G22430	0	GroES-like zinc-binding dehydrogenase family protein	1.44168	1.62688
BnaA03g37570D	AT3G24730	0	mRNA splicing factor, thioredoxin-like U5 snRNP	1.44166	1.58802
BnaC01g01700D	AT4G36900	RELATED TO AP2 10 (RAP2.10)	Encodes a member of the DREB subfamily A-5 of ERF/AP2 transcription factor family (RAP2.10). The protein contains one AP2 domain. There are 16 members in this subfamily including RAP2.9 and RAP2.1.	1.44023	1.07812
BnaA09g28080D	AT5G13090	0	hypothetical protein	1.4391	1.33089
BnaC07g43750D	AT4G32295	KINASE-INDUCIBLE DOMAIN INTERACTING 9 (KIX9)	histone acetyltransferase	1.43829	1.13217
BnaC02g20400D	AT1G70870	0	Polyketide cyclase/dehydrase and lipid transport superfamily protein	1.43775	0.736688
BnaC07g35220D	AT4G18340	0	Glycosyl hydrolase superfamily protein	1.43769	0.757544
BnaA01g13110D	AT4G23496	SPIRAL1-LIKE5 (SP1L5)	Belongs to a six-member gene family in Arabidopsis; all members share high sequence similarity in amino- and carboxy-terminal regions. Regulates cortical microtubule organization. Mutant plants exhibit altered patterns of root, leaf and petal growth as a result of defective anisotropic cell expansion.	1.43716	1.84005
BnaC08g30450D	AT3G18930	ATL65)	ATL= Arabidopsis Toxicos en Levadura.RING/U-box superfamily protein	1.43696	0.644347
BnaC07g30880D	AT5G23360	0	GRAM domain-containing protein / ABA-responsive protein-like protein	1.43647	1.29602
BnaC08g32740D	AT5G26330	0	Cupredoxin superfamily protein	1.43601	0.97873
BnaC03g58470D	AT1G28260	0	Telomerase activating protein Est1	1.43497	0.847433
BnaA02g19950D	AT1G80180	MAPK SUBSTRATES IN THE STOMATAL LINEAGE 1 (MASS1)	Encodes a substrate of the MAPK kinases. Phenotypic analyses of Arabidopsis expressing phosphorylation site mutant forms of At1g80180.1 showed clustered stomata and higher stomatal index in cotyledons expressing the phosphomimetic form of At1g80180.1. Tightly connected with MAPK signaling to fine-tune stomatal production and patterning.	1.43236	1.43606
BnaC04g21900D	AT3G61190	BON ASSOCIATION PROTEIN 1 (BAP1)	Encodes a protein with a C2 domain that binds to BON1 in yeast two hybrid analyses. Its ability to bind to phospholipids is enhanced by calcium ions. Involved in maintaining cell homeostasis.	1.43154	0.811886
BnaA09g42820D	AT2G22122	0	hypothetical protein	1.43118	1.06261
BnaAnng36390D	AT5G48150	PHYTOCHROME A SIGNAL TRANSDUCTION 1 (PAT1)	Member of GRAS gene family. Semi-dominant mutant has a reduced response to far-red light and appears to act early in the phytochrome A signaling pathway.	1.42956	1.19371
BnaC08g33860D	AT2G24645	0	Transcriptional factor B3 family protein	1.42889	1.25337
BnaC07g38770D	AT4G24180	THAUMATIN-LIKE PROTEIN 1 (TLP1)	Root-specific expression activated in response to rhizobacteria and ACC. Role in induced systemic resistance.	1.42577	1.30413
BnaA01g23310D	AT3G24100	BIA	Encodes a secreted peptide that enhances stress indued cell death.	1.42519	1.02233
BnaC09g21720D	AT3G26100	0	Regulator of chromosome condensation (RCC1) family protein	1.42463	0.660397
BnaC08g49870D	AT5G44920	TIR-KASH PROTEIN (TIK)	Encodes a KASH domain protein that localizes to the nuclear envelope and affects nuclear morphology.	1.42088	1.09667
BnaA10g24390D	AT5G06570	0	alpha/beta-Hydrolases superfamily protein	1.42021	1.2921
BnaC05g23260D	AT1G30370	DAD1-LIKE ACYLHYDROLASE (DLAH)	Encodes a mitochondria-localized class III phospholipase A1 that plays a role in seed viability.	1.41818	1.38846
BnaC07g31340D	AT5G61590	DECREASE WAX BIOSYNTHESIS (DEWAX)	Encodes an AP2/ERF-type transcription factor that is preferentially expressed in the epidermis and induced by darkness and negatively regulates cuticular wax biosynthesis.	1.4177	1.98497
BnaC01g19640D	AT4G27450	0	aluminum induced protein with YGL and LRDR motifs	1.41663	1.78188
BnaA09g38430D	AT3G61090	0	Putative endonuclease or glycosyl hydrolase	1.41442	0.756133
BnaA01g27540D	AT3G16860	COBRA-LIKE PROTEIN 8 PRECURSOR (COBL8)	COBRA-like protein 8 precursor	1.40795	1.02797
BnaC03g34800D	AT1G59660	DRA2-LIKE (DRAL)	Encodes a protein with similarity to mammalian nucleoporin Nup98.Its expression is upregulated in mutants that are NUP deficient. Nucleoportin which redundantly inhibits flowering together with Nup98a through multiple pathways including clock, photoperiod, and age pathways. Gates flowering in a CONSTANS (CO)-independent mode and bypasses the CO checkpoint in photoperiodic signaling and integrated…	1.40685	1.61771
BnaC03g24340D	AT2G43610	0	Chitinase family protein	1.4053	0.997857
BnaC06g27630D	AT2G26670	REVERSAL OF THE DET PHENOTYPE 4 (TED4)	Encodes a plastid heme oxygenase necessary for phytochrome chromophore biosynthesis and for coupling the expression of some nuclear genes to the functional state of the chloroplast.	1.40516	0.772406
BnaC07g07900D	AT3G23610	DUAL SPECIFICITY PROTEIN PHOSPHATASE 1 (DSPTP1)	Encodes a dual specificity protein phosphatase whose activity is modulated by CaM binding.	1.40414	1.35974
BnaA04g19920D	AT2G34000	ATL99)	ATL= Arabidopsis Toxicos en Levadura.RING/U-box superfamily protein	1.4037	0.818175
BnaC04g12630D	AT2G32100	OVATE FAMILY PROTEIN 16 (OFP16)	ovate family protein 16	1.40315	0.737447
BnaA03g49580D	AT4G29590	0	S-adenosyl-L-methionine-dependent methyltransferases superfamily protein	1.40076	0.961455
BnaC05g13380D	AT1G17200	CASP-LIKE PROTEIN 2A1 (CASPL2A1)	Uncharacterized protein family (UPF0497)	1.39538	0.981659
BnaC05g49230D	AT1G09970	LRRXI-23	RLK7 belongs to a leucine-rich repeat class of receptor-likekinase (LRR-RLKs). It is involved in the control of germination speed and the tolerance to oxidant stress. The mRNA is cell-to-cell mobile.	1.39451	1.20039
BnaC07g27440D	AT5G28770	BZO2H3	BASIC LEUCINE ZIPPER protein which regulates the circadian oscillator gene PSEUDO RESPONSE REGULATOR7 (PRR7) to change the circadian phase in response to sugars. It upregulates PRR7 in response to low energy. bZIP63 and PRR7 are required for correct oscillator phase under light/dark cycles. bZIP protein BZO2H3 mRNA, partial cds	1.39356	1.21712
BnaC01g22310D	AT4G20235	CYTOCHROME P450, FAMILY 71, SUBFAMILY A, POLYPEPTIDE 28 (CYP71A28)	cytochrome P450, family 71, subfamily A, polypeptide 28	1.39267	1.4213
BnaA06g30410D	AT5G48150	PHYTOCHROME A SIGNAL TRANSDUCTION 1 (PAT1)	Member of GRAS gene family. Semi-dominant mutant has a reduced response to far-red light and appears to act early in the phytochrome A signaling pathway.	1.3924	1.33757
BnaA07g14230D	AT2G29060	0	GRAS family transcription factor	1.39201	1.02135
BnaA01g05960D	AT4G31290	GAMMA-GLUTAMYL CYCLOTRANSFERASE 2;2 (GGCT2;2)	ChaC-like family protein	1.39101	1.47731
BnaC07g12460D	AT1G26800	MPSR1	MPSR1 is cytoplasmic E3 ligase that senses misfolded proteins independently of chaperones and targets those proteins for degradation via the 26S proteasome. Involved in the regulation of the homeostasis of sensor NLR immune receptors.	1.38948	0.753001
BnaAnng38140D	AT4G19700	RING	Encodes BOI (Botrytis Susceptible 1 Interactor). Has E3 ubiquitin ligase activity. Interacts with and ubiquitinates BOS1 (Botrytis Susceptible 1). It prevents caspase activation and attenuates cell death.	1.38827	0.81715
BnaA07g30510D	AT1G72950	0	Disease resistance protein (TIR-NBS class)	1.38407	1.177
BnaC09g04110D	AT5G25190	ETHYLENE AND SALT INDUCIBLE 3 (ESE3)	encodes a member of the ERF (ethylene response factor) subfamily B-6 of ERF/AP2 transcription factor family. The protein contains one AP2 domain. There are 12 members in this subfamily including RAP2.11.	1.3824	0.864868
BnaC07g14700D	AT1G21000	PLATZ1	PLATZ transcription factor family protein	1.38197	1.34223
BnaC02g48820D	AT5G64260	EXORDIUM LIKE 2 (EXL2)	EXORDIUM like 2	1.38079	1.51385
BnaC07g02850D	AT5G45160	RHD-LIKE2 (RL2)	Root hair defective 3 GTP-binding protein (RHD3)	1.37836	0.950073
BnaC02g47130D	AT5G46110	ACCLIMATION OF PHOTOSYNTHESIS TO ENVIRONMENT 2 (APE2)	Encodes a chloroplast triose phosphate / 3-phosphoglycerate translocator that transports triose phosphates derived from the Calvin cycle in the stroma to the cytosol for use in sucrose synthesis and other biosynthetic processes. A tpt mutant has altered acclimation responses. The mRNA is cell-to-cell mobile.	1.37762	1.18006
BnaA02g06880D	AT5G59730	EXOCYST SUBUNIT EXO70 FAMILY PROTEIN H7 (EXO70H7)	A member of EXO70 gene family, putative exocyst subunits, conserved in land plants. Arabidopsis thaliana contains 23 putative EXO70 genes, which can be classified into eight clusters on the phylogenetic tree. The mRNA is cell-to-cell mobile.	1.37617	0.918132
BnaC03g34210D	AT3G05290	PEROXISOMAL ADENINE NUCLEOTIDE CARRIER 1 (PNC1)	encodes a peroxisomal adenine nucleotide transporter, involved in fatty acid beta-oxidation during early stage of postgerminative growth.	1.37421	1.15098
BnaA01g01300D	AT4G36410	UBIQUITIN-CONJUGATING ENZYME 17 (UBC17)	ubiquitin-conjugating enzyme	1.37398	0.818371
BnaC04g09100D	AT2G36220	0	hypothetical protein	1.37049	1.40649
BnaA03g08720D	AT5G22920	RING ZINC-FINGER PROTEIN 34 (RZPF34)	Encodes a protein with sequence similarity to RING, zinc finger proteins. Loss of function mutations show reduced (15%) stomatal aperture under non stress conditions.	1.36791	1.41186
BnaC03g31720D	AT4G01010	CYCLIC NUCLEOTIDE-GATED CHANNEL 13 (CNGC13)	member of Cyclic nucleotide gated channel family	1.36758	1.01871
BnaA04g22460D	AT2G40250	0	SGNH hydrolase-type esterase superfamily protein	1.36664	0.791509
BnaC01g13210D	AT4G21860	METHIONINE SULFOXIDE REDUCTASE B 2 (MSRB2)	methionine sulfoxide reductase B 2	1.3663	0.658526
BnaC04g29960D	AT1G65290	MITOCHONDRIAL ACYL CARRIER PROTEIN 2 (mtACP2)	Encodes a member of the mitochondrial acyl carrier protein (ACP) family. As part of the mitochondrial matrix, it is likely to be involved in fatty acid or lipoic acid biogenesis. The mRNA is cell-to-cell mobile.	1.36441	1.05919
BnaA02g33270D	AT5G62180	CARBOXYESTERASE 20 (CXE20)	carboxyesterase 20	1.36381	0.6797
BnaA09g27410D	AT1G28260	0	Telomerase activating protein Est1	1.36342	0.845326
BnaC05g42150D	AT3G10985	SENESCENCE ASSOCIATED GENE 20 (SAG20)	A senescence-associated gene whose expression is induced in response to treatment with Nep1, a fungal protein that causes necrosis. The mRNA is cell-to-cell mobile.	1.36309	1.10074
BnaA07g03070D	AT2G17220	KINASE 3 (KIN3)	Encodes a putative serine/threonine-specific protein kinase kin3. Protein is N-myristoylated.	1.36287	1.63954
BnaA05g33670D	AT1G61270	HISTIDINE TRANSPORTER 3 (LHT3)	Involved in transport of 1-Aminocyclopropane-1-carboxylic acid (ACC).	1.36153	0.746175
BnaC05g22730D	AT1G29760	SEIPIN2 (SEIPIN2)	Membrane protein involved in lipid droplet biogenesis primarily in pollen. The interaction motif on SEIPIN2 for VAP27-1 is restricted to the N-terminal 30 amino acids that contain an FFAT motif.	1.35884	0.880285
BnaA06g01550D	AT1G52380	0	NUP50 (Nucleoporin 50 kDa) protein	1.35722	1.28405
BnaA05g17470D	AT1G48320	DHNA-COA THIOESTERASE 1 (DHNAT1)	Encodes one of the two functional DHNA-CoA (1,4-dihydroxy-2-naphthoyl-CoA) thioesterases found in Arabidopsis.	1.35321	1.18068
BnaA02g00580D	AT5G10530	L-TYPE LECTIN RECEPTOR KINASE IX.1 (LECRK-IX.1)	Concanavalin A-like lectin protein kinase family protein	1.35267	0.716647
BnaC03g16970D	AT2G30500	NETWORKED 4B (NET4B)	Kinase interacting (KIP1-like) family protein	1.35146	1.71708
BnaC05g21780D	AT1G28330	DORMANCY-ASSOCIATED PROTEIN-LIKE 1 (DYL1)	dormancy-associated protein (DRM1)	1.3509	0.97279
BnaA04g20380D	AT2G34790	MATERNAL EFFECT EMBRYO ARREST 23 (MEE23)	Encodes a BBE-like enzyme that acts in monolignol metabolism by catalyzing the oxidation of aromatic allylic alcohols, such as coumaryl-, sinapyl-, and coniferyl alcohol, to the corresponding aldehydes.	1.35043	0.639716
BnaA02g35040D	AT5G16400	THIOREDOXIN F2 (TRXF2)	Encodes an f-type thioredoxin (Trx-f2) localized in chloroplast stroma.	1.35028	0.783999
BnaC09g36680D	AT5G21930	P-TYPE ATPASE OF ARABIDOPSIS 2 (PAA2)	P-Type ATPase, mediates copper transport to chloroplast thylakoid lumen. Required for accumulation of copper-containing plastocyanin in the thylakoid lumen and for effective photosynthetic electron transport	1.3499	1.2013
BnaCnng35280D	AT1G31350	KAR-UP F-BOX 1 (KUF1)	KAR-UP F-box 1	1.3496	1.42317
BnaC03g05680D	AT5G12950	0	proline-tRNA ligase (DUF1680)	1.34914	1.40462
BnaA10g14330D	AT5G21930	P-TYPE ATPASE OF ARABIDOPSIS 2 (PAA2)	P-Type ATPase, mediates copper transport to chloroplast thylakoid lumen. Required for accumulation of copper-containing plastocyanin in the thylakoid lumen and for effective photosynthetic electron transport	1.34825	1.58355
BnaA05g09340D	AT2G34500	CYTOCHROME P450, FAMILY 710, SUBFAMILY A, POLYPEPTIDE 1 (CYP710A1)	Encodes a protein with C22-sterol desaturase activity. The enzyme was shown to catalyze in the presence of NADPH the conversion of &beta;-sitosterol to stigmasterol, but not that of 24-<i>epi</i>-campesterol to brassicasterol (unlike CYP710A2).	1.34753	1.54824
BnaA04g00710D	AT1G01620	PLASMA MEMBRANE INTRINSIC PROTEIN 1C (PIP1C)	a member of the plasma membrane intrinsic protein subfamily PIP1. localizes to the plasma membrane and exhibits water transport activity in Xenopus oocyte. expressed ubiquitously and protein level decreases slightly during leaf development.	1.34648	1.10109
BnaA03g47370D	AT4G25400	0	basic helix-loop-helix (bHLH) DNA-binding superfamily protein	1.34579	1.53413
BnaCnng40400D	AT3G09390	METALLOTHIONEIN 2A (MT2A)	metallothionein, binds to and detoxifies excess copper and other metals, limiting oxidative damage	1.34572	0.851721
BnaA10g17080D	AT5G17650	0	glycine/proline-rich protein	1.34411	0.617031
BnaA02g09020D	0	0	0	1.34087	2.34975
BnaC07g29080D	AT5G25790	0	Tesmin/TSO1-like CXC domain-containing protein	1.34002	0.767371
BnaA03g06390D	AT5G17090	0	Cystatin/monellin superfamily protein	1.33952	1.11934
BnaC01g21260D	AT4G17050	UREIDOGLYCINE AMINOHYDROLASE (UGLYAH)	Encodes a protein with ureidoglycine aminohydrolase activity.	1.33846	0.703924
BnaC08g14740D	AT1G61360	0	S-locus lectin protein kinase family protein	1.33744	1.41837
BnaC09g48990D	AT5G06570	0	alpha/beta-Hydrolases superfamily protein	1.33601	1.75415
BnaC07g28360D	AT5G27920	0	F-box family protein	1.33536	0.959773
BnaC02g03880D	AT5G11550	0	ARM repeat superfamily protein	1.3352	0.728478
BnaA06g04960D	AT1G08570	ATYPICAL CYS HIS RICH THIOREDOXIN 4 (ACHT4)	Encodes a member of the thioredoxin family protein. Located in the chloroplast. Shows high activity towards the chloroplast 2-Cys peroxiredoxin A, and poor activity towards the chloroplast NADP-malate dehydrogenase. The mRNA is cell-to-cell mobile.	1.33502	1.81377
BnaC01g10760D	AT4G18340	0	Glycosyl hydrolase superfamily protein	1.33449	1.62772
BnaA08g18450D	AT1G28260	0	Telomerase activating protein Est1	1.33429	0.919514
BnaA06g36080D	AT5G46250	LA RELATED PROTEIN 6A (LARP6A)	RNA-binding protein	1.33361	1.38745
BnaA03g04090D	AT5G12950	0	proline-tRNA ligase (DUF1680)	1.33264	1.17074
BnaA01g17570D	AT4G16190	0	Papain family cysteine protease	1.33172	0.731153
BnaA01g35930D	AT1G61215	BROMODOMAIN 4 (BRD4)	Bromodomain protein with a DNA binding motif	1.3312	0.994468
BnaC04g47500D	AT5G42440	0	Protein kinase superfamily protein	1.33109	0.631276
BnaC05g44660D	AT3G07310	0	phosphoserine aminotransferase, putative (DUF760)	1.33015	1.00336
BnaA05g27950D	AT3G10985	SENESCENCE ASSOCIATED GENE 20 (SAG20)	A senescence-associated gene whose expression is induced in response to treatment with Nep1, a fungal protein that causes necrosis. The mRNA is cell-to-cell mobile.	1.32909	1.54435
BnaA06g29270D	AT5G28770	BZO2H3	BASIC LEUCINE ZIPPER protein which regulates the circadian oscillator gene PSEUDO RESPONSE REGULATOR7 (PRR7) to change the circadian phase in response to sugars. It upregulates PRR7 in response to low energy. bZIP63 and PRR7 are required for correct oscillator phase under light/dark cycles. bZIP protein BZO2H3 mRNA, partial cds	1.32435	1.20539
BnaA03g24140D	AT1G34120	INOSITOL POLYPHOSPHATE 5-PHOSPHATASE I (IP5PI)	Encodes an inositol polyphosphate 5-phosphatase that appears to have Type I activity. It can dephosphorylate IP3(inositol(1,4,5)P3) and IP4 (inositol(1,3,4,5)P4), but it does not act on I(1)P, I(1,4)P2, or phosphatidylinositol(4,5)P2.	1.32186	1.07563
BnaC05g29280D	AT3G23080	0	Polyketide cyclase/dehydrase and lipid transport superfamily protein	1.32148	1.40151
BnaAnng35830D	AT1G30720	BBE10	FAD-binding Berberine family protein	1.32131	0.600378
BnaA05g26980D	AT3G12040	0	Encodes a 3-methyladenine-DNA glycosylase. Arabdiopsis cDNA complements the methyl methanesulfonate-sensitive phenotype of an Escherichia coli double mutant deficient in 3-methyladenine glycosylases (DNA-3-methyladenine glycosidases I and II, EC 3.2.2.20 and 3.2.2.21, respectively, encoded by tag and alkA).	1.31949	1.17639
BnaA07g16200D	AT3G53990	UNIVERSAL STRESS PROTEIN (ATUSP)	Encodes universal stress protein (USP). Functions as a molecular chaperone under heat shock and oxidative stress conditions. Chaperone activity and assembly into complexes is redox regulated.	1.31856	0.970711
BnaA09g30430D	AT1G22710	SUCROSE-PROTON SYMPORTER 2 (SUC2)	Encodes for a high-affinity transporter essential for phloem loading and long-distance transport. A major sucrose transporter, AtSUC2 can also transport a wide range of physiological and synthetic glucose conjugates with both &#945;- or &#946;-linkage.	1.31827	0.998912
BnaC02g23270D	AT1G80180	MAPK SUBSTRATES IN THE STOMATAL LINEAGE 1 (MASS1)	Encodes a substrate of the MAPK kinases. Phenotypic analyses of Arabidopsis expressing phosphorylation site mutant forms of At1g80180.1 showed clustered stomata and higher stomatal index in cotyledons expressing the phosphomimetic form of At1g80180.1. Tightly connected with MAPK signaling to fine-tune stomatal production and patterning.	1.31619	1.13926
BnaCnng36680D	AT3G52060	GNTL	Encodes a plasmodesmal glycosyltransferase-like protein. Mutation results in defects in seed germination and delayed plant growth.	1.31572	1.13172
BnaCnng01510D	AT4G01550	NAC DOMAIN CONTAINING PROTEIN 69 (NAC069)	Encodes a plasma-membrane bound NAC transcription factor, whose controlled proteolytic activation allows it to enter the nucleus.	1.3156	1.42068
BnaC01g39170D	AT3G09270	GLUTATHIONE S-TRANSFERASE TAU 8 (GSTU8)	Encodes glutathione transferase belonging to the tau class of GSTs. Naming convention according to Wagner et al. (2002).	1.3141	1.01645
BnaA01g18270D	AT4G15910	DROUGHT-INDUCED 21 (DI21)	encodes a gene whose transcript level in root and leaves increases to progressive drought stress. The transcript level is also affected by changes of endogenous or exogenous abscisic acid level. It appears to be a member of plant-specific gene family that includes late embryo-abundant and zinc- IAA-induced proteins in other plants. The mRNA is cell-to-cell mobile.	1.31254	0.822177
BnaCnng45130D	AT1G02300	CHB1	Encodes a capase involved in stress induced cell death.	1.31049	0.820611
BnaA03g51540D	AT4G31510	0	major centromere autoantigen B-like protein	1.30938	1.07095
BnaC04g25520D	AT3G55400	OVULE ABORTION 1 (OVA1)	methionyl-tRNA synthetase / methionine-tRNA ligase / MetRS (cpMetRS)	1.30882	1.34079
BnaC08g00080D	AT1G02920	GLUTATHIONE S-TRANSFERASE 7 (GSTF7)	Encodes glutathione transferase belonging to the phi class of GSTs. Naming convention according to Wagner et al. (2002).	1.30827	1.08423
BnaA03g11610D	AT5G55050	0	GDSL-motif esterase/acyltransferase/lipase. Enzyme group with broad substrate specificity that may catalyze acyltransfer or hydrolase reactions with lipid and non-lipid substrates. The mRNA is cell-to-cell mobile.	1.30744	0.694089
BnaA02g21070D	AT4G04640	PC1	One of two genes (with ATPC2) encoding the gamma subunit of Arabidopsis chloroplast ATP synthase.	1.30572	1.12629
BnaC02g08030D	AT3G44670	DANGEROUS MIX2H (DM2H)	Disease resistance protein (TIR-NBS-LRR class) family	1.3051	1.62543
BnaA06g24500D	AT5G65600	L-TYPE LECTIN RECEPTOR KINASE IX.2 (LECRK-IX.2)	Concanavalin A-like lectin protein kinase family protein	1.30453	1.38741
BnaA01g09380D	AT4G18580	0	hypothetical protein	1.30309	0.940938
BnaC04g13520D	AT2G31220	BHLH10	Encodes a bHLH transcription factor that together with bHLH089 and bHLH091 is important for the normal transcriptome of the developing Arabidopsis anther, possibly by forming a feed-forward loop with DYT1.	1.30303	1.82996
BnaA03g33850D	AT3G15370	EXPANSIN 12 (EXPA12)	member of Alpha-Expansin Gene Family. Naming convention from the Expansin Working Group (Kende et al, 2004. Plant Mol Bio)	1.30272	1.06032
BnaA09g13300D	AT1G12010	1-AMINO-CYCLOPROPANE-1-CARBOXYLIC ACID OXIDASE 3 (ACO3)	Encodes a protein that appears to have 1-amino-cyclopropane-1-carboxylic acid oxidase activity based on mutant analyses. The mRNA is cell-to-cell mobile.	1.30235	1.44118
BnaC05g23500D	AT1G30515	0	GATA zinc finger protein	1.30176	1.68671
BnaA10g11570D	AT5G57630	CIPK21	CBL-interacting protein kinase.When mutated plants are hypersensitive to salt and osmotic stress.	1.29916	1.11005
BnaC05g12170D	AT1G15940	PDS5E	One of 5 PO76/PDS5 cohesion cofactor orthologs of Arabidopsis.	1.29899	0.618425
BnaC04g12030D	AT1G65960	GLUTAMATE DECARBOXYLASE 2 (GAD2)	glutamate decarboxylase (GAD2) The mRNA is cell-to-cell mobile.	1.29801	1.80179
BnaAnng02750D	AT3G05640	E GROWTH-REGULATING 1 (EGR1)	EGR1 functions as a negative regulator of plant growth with prominent effect on plant growth during drought stress.EGR1 regulates microtubule organization and likely affects additional cytoskeleton and trafficking processes along the plasma membrane.	1.29756	1.43255
BnaC02g05290D	AT5G14360	0	Ubiquitin-like superfamily protein	1.29669	0.846678
BnaC04g36320D	AT2G24550	0	major centromere autoantigen B-like protein	1.29562	1.40545
BnaC08g10160D	AT4G15410	SERINE/THREONINE PROTEIN PHOSPHATASE 2A 55 KDA REGULATORY SUBUNIT B PRIME GAMMA (PUX5)	serine/threonine protein phosphatase 2A 55 kDa regulatory subunit B prime gamma	1.29503	0.608407
BnaAnng17990D	AT4G38470	SERINE/THREONINE/TYROSINE KINASE 46 (STY46)	Serine/threonine kinase that phosphorylate transit peptides of chloroplast and mitochondria targeted pre-proteins.	1.29428	1.31916
BnaC05g06630D	AT1G09140	SERINE/ARGININE-RICH PROTEIN SPLICING FACTOR 30 (SR30)	Encodes a serine-arginine rich RNA binding protein involved in regulation of splicing (including splicing of itself). Exists as 3 alternative spliced forms that are differentially expressed. AT1G09140.1 predominantly accumulates in the cytosol in light grown plants.Barta et al (2010) have proposed a nomenclature for Serine/Arginine-Rich Protein Splicing Factors (SR proteins): Plant Cell. 2010, 22…	1.29397	0.923818
BnaAnng26280D	AT3G15630	0	plant/protein	1.2937	1.4719
BnaA09g47680D	AT1G11260	SUGAR TRANSPORTER 1 (STP1)	Encodes a H+/hexose cotransporter. The mRNA is cell-to-cell mobile.	1.29247	1.62469
BnaA06g26320D	AT5G23660	SWEET12	Encodes a member of the SWEET sucrose efflux transporter family proteins.	1.29207	1.50163
BnaA08g05490D	AT1G70470	0	transmembrane protein	1.29136	0.889757
BnaA08g27400D	AT1G03220	SECRETED ASPARTIC PROTEASE 2 (SAP2)	Eukaryotic aspartyl protease family protein	1.2903	1.23997
BnaA03g25890D	AT4G02980	ENDOPLASMIC RETICULUM AUXIN BINDING PROTEIN 1 (ABP1)	Auxin binding protein involved in cell elongation and cell division. ABP1 is ubiquitinated in vitro and in planta by AtRma2. ABP1 was thought to be embryo lethal but further experimentation has demonstrated that lethality is due to a linked mutation in another gene.	1.2901	0.933743
BnaA09g06220D	AT5G62770	0	membrane-associated kinase regulator, putative (DUF1645)	1.28986	1.23722
BnaA06g02190D	AT5G44578	0	transmembrane protein	1.28858	0.689825
BnaA05g00150D	AT2G47890	0	B-box type zinc finger protein with CCT domain-containing protein	1.28846	0.587728
BnaA08g10180D	AT4G05530	INDOLE-3-BUTYRIC ACID RESPONSE 1 (IBR1)	Encodes a peroxisomal member of the short-chain dehydrogenase/reductase (SDR) family of enzymes. Loss of IBR1 function causes increased resistance to indole-3-butyric acid without affecting plant responses to IAA, NAA, and 2,4-D. This enzyme may be responsible for catalyzing a dehydrogenation step in the beta-oxidation-like conversion of IBA to IAA. The mRNA is cell-to-cell mobile.	1.28552	0.864001
BnaA03g20840D	AT2G44670	0	senescence-associated family protein (DUF581)	1.28456	1.28675
BnaC07g38760D	AT4G24160	0	Encodes a soluble lysophosphatidic acid acyltransferase with additional triacylglycerol lipase and phosphatidylcholine hydrolyzing enzymatic activities. Plays a pivotal role in maintaining the lipid homeostasis by regulating both phospholipid and neutral lipid levels.	1.28344	0.953603
BnaA06g35460D	AT5G47550	CYSTEINE PROTEINASE INHIBITOR 5 (CYS5)	Putative phytocystatin expressed in seedlings and induced by heat stress and abscisic acid. Overexpression increases germination rate and heat stress tolerance. CYS5 is a target of ABF1 and ABF3 transcriptional regulators which bind to its promoter.	1.28338	0.811529
BnaA10g17020D	AT5G17760	0	P-loop containing nucleoside triphosphate hydrolases superfamily protein	1.28305	0.600073
BnaA07g24840D	AT1G68010	HPR	Encodes hydroxypyruvate reductase.	1.28115	2.57996
BnaC01g21800D	AT4G16380	HEAVY METAL ASSOCIATED PROTEIN 35 (ATHMP35)	Heavy metal transport/detoxification superfamily protein	1.27982	1.18429
BnaAnng07430D	AT3G13640	ATP-BINDING CASSETTE E1 (ABCE1)	member of RLI subfamily	1.27906	0.846495
BnaC09g21030D	AT3G06810	IBA-RESPONSE 3 (IBR3)	Encodes a protein with similarity to acyl-CoA dehydrogenases. Mutations in IBR3 render plants resistant to indole-3-butryic acid, a putative storage form of the biologically active auxin IAA (indole-3-acetic acid). IBR3 is hypothesized to carry out the second step in a &#946;-oxidation-like process of IBA metabolism in Arabidopsis. Though its subcellular location has not been determined, IBR3 has…	1.27845	0.813129
BnaCnng40680D	AT3G08740	0	elongation factor P (EF-P) family protein	1.27837	0.968923
BnaC08g01480D	AT1G05710	0	basic helix-loop-helix (bHLH) DNA-binding superfamily protein	1.27801	0.820809
BnaA03g56710D	AT2G42590	GENERAL REGULATORY FACTOR 9 (GRF9)	14-3-3 gene. Binds calcium and displays induced structural changes.	1.27795	1.11369
BnaC05g36760D	AT2G39330	JACALIN-RELATED LECTIN 23 (JAL23)	jacalin-related lectin 23	1.27772	0.616924
BnaC04g09320D	0	0	0	1.27701	0.599032
BnaC01g00330D	AT2G21770	CELLULOSE SYNTHASE A9 (CESA9)	cellulose synthase, related to CESA6.	1.27409	0.627679
BnaA02g10450D	AT5G53120	SPERMIDINE SYNTHASE 3 (SPDS3)	encodes a novel spermine synthase and is a paralog of previously characterized spermidine synthases, SPDS1 and SPDS2. SPDS3 forms heterodimers with SDPS2, which in turn forms heterodimers with SDPS1 in vivo. The gene does not complement speDelta3 deficiency of spermidine synthase in yeast but DOES complement speDelta4 deficiency.	1.27381	1.08822
BnaA09g03450D	AT5G28640	ANGUSTIFOLIA 3 (AN3)	Encodes a protein with similarity to mammalian transcriptional coactivator that is involved in cell proliferation during leaf and flower development. Loss of function mutations have narrow, pointed leaves and narrow floral organs. AN3 interacts with members of the growth regulating factor (GRF) family of transcription factors.	1.27151	0.992087
BnaA01g13710D	AT4G24230	ACYL-COA-BINDING DOMAIN 3 (ACBP3)	acyl-CoA-binding protein ACBP3. Localized extracellularly in transiently expressed tobacco BY-2 cells and onion epidermal cells. Binds arachidonyl-CoA with high affinity. Microarray data shows up-regulation of many biotic- and abiotic-stress-related genes in an ACBP3 OE-1 in comparison to wild type.	1.27081	1.1596
BnaC01g37490D	AT3G13710	PRENYLATED RAB ACCEPTOR 1.F4 (PRA1.F4)	prenylated RAB acceptor 1.F4	1.26884	0.577035
BnaA03g07370D	AT5G18780	0	F-box/RNI-like superfamily protein	1.26832	0.944775
BnaCnng23380D	AT4G38470	STY46	Serine/threonine kinase that phosphorylate transit peptides of chloroplast and mitochondria targeted pre-proteins.	1.26291	1.32566
BnaA10g15560D	AT5G19590	0	DUF538 family protein (Protein of unknown function, DUF538)	1.26288	0.748931
BnaA03g19860D	AT2G42680	MULTIPROTEIN BRIDGING FACTOR 1A (MBF1A)	One of three genes in A. thaliana encoding multiprotein bridging factor 1, a highly conserved transcriptional coactivator. May serve as a bridging factor between a bZIP factor and TBP. Its expression is developmentally regulated. The mRNA is cell-to-cell mobile.	1.26187	0.82518
BnaC05g08470D	AT1G11080	SERINE CARBOXYPEPTIDASE-LIKE 31 (scpl31)	serine carboxypeptidase-like 31	1.26098	0.643944
BnaA01g33800D	AT3G03980	0	NAD(P)-binding Rossmann-fold superfamily protein	1.2602	0.825727
BnaC04g51790D	0	0	0	1.25766	0.96769
BnaA05g29190D	AT3G09035	0	Concanavalin A-like lectin family protein	1.25713	1.03336
BnaC01g41070D	AT4G19700	RING	Encodes BOI (Botrytis Susceptible 1 Interactor). Has E3 ubiquitin ligase activity. Interacts with and ubiquitinates BOS1 (Botrytis Susceptible 1). It prevents caspase activation and attenuates cell death.	1.2567	1.59304
BnaC02g42300D	AT5G62820	CASP-LIKE PROTEIN 4A2 (CASPL4A2)	Uncharacterized protein family (UPF0497)	1.25471	0.576785
BnaC05g06220D	AT1G08570	ATYPICAL CYS HIS RICH THIOREDOXIN 4 (ACHT4)	Encodes a member of the thioredoxin family protein. Located in the chloroplast. Shows high activity towards the chloroplast 2-Cys peroxiredoxin A, and poor activity towards the chloroplast NADP-malate dehydrogenase. The mRNA is cell-to-cell mobile.	1.25397	0.99698
BnaC01g35940D	AT1G52710	0	Rubredoxin-like superfamily protein	1.25359	0.859841
BnaC04g40570D	AT2G29480	GLUTATHIONE S-TRANSFERASE TAU 2 (GSTU2)	Encodes glutathione transferase belonging to the tau class of GSTs. Naming convention according to Wagner et al. (2002).	1.25192	0.874837
BnaA04g07030D	AT4G13180	0	NAD(P)-binding Rossmann-fold superfamily protein	1.25175	1.12274
BnaC05g43370D	AT3G09580	0	FAD/NAD(P)-binding oxidoreductase family protein	1.25108	0.929143
BnaA01g13660D	AT4G24180	THAUMATIN-LIKE PROTEIN 1 (TLP1)	Root-specific expression activated in response to rhizobacteria and ACC. Role in induced systemic resistance.	1.25061	1.25148
BnaC05g22530D	AT1G29520	0	AWPM-19-like family protein	1.24863	0.634722
BnaA09g09670D	AT2G18630	0	transmembrane protein, putative (DUF677)	1.24571	0.838195
BnaA03g44190D	AT4G19860	0	Encodes a cytosolic calcium-independent phospholipase A.	1.24459	1.42121
BnaCnng24720D	AT2G36830	GAMMA TONOPLAST INTRINSIC PROTEIN (GAMMA-TIP)	Encodes a tonoplast intrinsic protein, which functions as water channel. It has also been shown to be able to facilitate the transport of urea and hydrogen peroxide. Highly expressed in vascular tissues of the root, stem, cauline leaves and flowers but not in the apical meristems. The mRNA is cell-to-cell mobile.	1.24385	0.917765
BnaA09g49820D	AT1G06650	0	encodes a protein whose sequence is similar to 2-oxoglutarate-dependent dioxygenase The mRNA is cell-to-cell mobile.	1.24339	1.55149
BnaC04g49030D	AT2G43540	0	transmembrane protein	1.24269	0.66232
BnaC08g35090D	AT2G22430	HOMEOBOX PROTEIN 6 (HB6)	Encodes a homeodomain leucine zipper class I (HD-Zip I) protein that is a target of the protein phosphatase ABI1 and regulates hormone responses in Arabidopsis.	1.24232	1.1068
BnaA01g06260D	AT4G30880	0	Bifunctional inhibitor/lipid-transfer protein/seed storage 2S albumin superfamily protein	1.24087	0.925409
BnaC09g30290D	AT5G53940	0	Yippee family putative zinc-binding protein	1.24068	1.01039
BnaA05g30310D	AT5G43490	0	myb-like protein X	1.2403	0.935474
BnaA03g46490D	AT4G24160	0	Encodes a soluble lysophosphatidic acid acyltransferase with additional triacylglycerol lipase and phosphatidylcholine hydrolyzing enzymatic activities. Plays a pivotal role in maintaining the lipid homeostasis by regulating both phospholipid and neutral lipid levels.	1.23928	1.11895
BnaC03g21860D	AT2G39050	EUONYMUS LECTIN S3 (EULS3)	Encodes a nucleocytoplasmic lectin that is capable of binding carbohydrates. It is involved in ABA mediated stomatal movement and increased expression is correlated with increased resistance to Pseudomonas syringae.	1.23758	1.05428
BnaC02g11920D	AT5G57015	CASEIN KINASE I-LIKE 12 (ckl12)	Member of CKL gene family (member of CKL-B group).	1.23707	1.58403
BnaAnng09080D	AT1G75590	SMALL AUXIN UPREGULATED RNA 52 (SAUR52)	SAUR-like auxin-responsive protein family	1.23503	0.812225
BnaC07g13680D	AT1G22490	BHLH094	basic helix-loop-helix (bHLH) DNA-binding superfamily protein	1.23306	0.778613
BnaC05g15250D	AT1G19660	BIFUNCTIONAL NUCLEASE IN BASAL DEFENSE RESPONSE 2 (BBD2)	Wound-responsive family protein	1.23224	0.869266
BnaC04g56700D	AT2G40113	0	Pollen Ole e 1 allergen and extensin family protein	1.23176	0.958185
BnaA10g04490D	AT1G07040	0	plant/protein	1.2316	1.61126
BnaC02g40480D	AT5G25790	0	Tesmin/TSO1-like CXC domain-containing protein	1.23068	1.70583
BnaA06g30440D	AT5G48090	EDM2-LIKE PROTEIN1 (ELP1)	EDM2-like protein1	1.23009	1.59149
BnaA09g17630D	AT5G45380	DUR3	urea-proton symporter DEGRADATION OF UREA 3 (DUR3)	1.23003	1.39197
BnaA09g18440D	AT5G47720	ACETOACETYL-COA THIOLASE 1 (AACT1)	Encodes a functional acetoacetyl-CoA thiolase that is functionally redundant with AACT2. Loss-of-function mutants show no apparent growth phenotypes.	1.22871	0.842109
BnaA05g00920D	AT2G46970	PHYTOCHROME INTERACTING FACTOR 3-LIKE 1 (PIL1)	encodes a novel Myc-related bHLH transcription factor, which physically associated with APRR1/TOC1 and is a member of PIF3 transcription factor family.	1.22851	0.905187
BnaA03g21500D	AT2G46600	KIC	Calcium-binding EF-hand family protein	1.22631	1.07759
BnaA02g30360D	AT5G48640	0	Cyclin family protein	1.22576	0.953106
BnaA03g00850D	AT3G09840	CDC48A	Encodes a cell division cycle protein, a member of AAA-type ATPases gene family. Expressed throughout the plant in regions of cell division. Within the cell, sub-cellular localization varies depending on the stage of the cell cycle.Mutants in which the expression of CDC48A is altered show defects in cytokinesis, cell expansion and cell differentiation. The mRNA is cell-to-cell mobile.	1.22561	0.693208
BnaC07g49920D	AT5G61440	ATYPICAL CYS HIS RICH THIOREDOXIN 5 (ACHT5)	Encodes a member of the thioredoxin family protein. Located in the chloroplast. The mRNA is cell-to-cell mobile.	1.22491	0.836106
BnaA09g20040D	AT4G04972	0	hypothetical protein	1.22447	1.10918
BnaAnng32750D	AT3G52480	0	transmembrane protein	1.22387	1.0119
BnaC07g20300D	AT5G47550	CYSTEINE PROTEINASE INHIBITOR 5 (CYS5)	Putative phytocystatin expressed in seedlings and induced by heat stress and abscisic acid. Overexpression increases germination rate and heat stress tolerance. CYS5 is a target of ABF1 and ABF3 transcriptional regulators which bind to its promoter.	1.22356	0.760352
BnaA10g25840D	0	0	0	1.22224	1.61273
BnaAnng08670D	AT5G19110	0	Eukaryotic aspartyl protease family protein	1.22045	1.00592
BnaC03g15290D	AT5G53010	0	calcium-transporting ATPase	1.21944	1.28856
BnaC08g18690D	AT1G19270	DA (LARGE IN CHINESE) 1 (DA1)	Encodes a ubiquitin-activated peptidase that is a member of a small (7 member) ubiquitin binding protein family. It appears to play a role in regulation of endoreduplication in leaf epidermal tissue. Together with CUC2/CUC3-UBP15 part of a regulatory module which controls the initiation of axillary meristems, thereby determining plant architecture.	1.21938	1.06363
BnaA10g16320D	AT5G18650	MYB30-INTERACTING E3 LIGASE 1 (MIEL1)	Encodes a RING-type E3 ubiquitin ligase that interacts with and ubiquitinates MYB30, leads to MYB30 proteasomal degradation and downregulation of its transcriptional activity. Since MYB30 is a positive regulator of Arabidopsis HR and defence responses, MIEL1 is involved in the negative regulation of these processes. The mRNA is cell-to-cell mobile.	1.21929	0.79999
BnaC01g07220D	AT4G31290	GAMMA-GLUTAMYL CYCLOTRANSFERASE 2;2 (GGCT2;2)	ChaC-like family protein	1.21762	1.49612
BnaA07g26390D	AT1G67440	EMBRYO DEFECTIVE 1688 (emb1688)	Homolog of bacterial rsgA, functions in chloroplast ribosome biogenesis.	1.21657	0.543155
BnaA02g23290D	AT5G42750	BRI1 KINASE INHIBITOR 1 (BKI1)	Encodes a plasma-membrane associated phosphoprotein that interacts directly with the kinase domain of BRI1 through the evolutionarily conserved C-terminal BIM motif binding to the C-lobe of the BRI1 kinase domain. It interferes with the interaction between BRI1 with its signalling partner, the plasma membrane localised LRR-receptor kinase BAK1 by inhibiting the transphosphorylation to keep BRI1 a…	1.21575	0.736877
BnaA10g27170D	AT3G09390	METALLOTHIONEIN 2A (MT2A)	metallothionein, binds to and detoxifies excess copper and other metals, limiting oxidative damage	1.21518	0.574029
BnaC02g34050D	AT2G01610	0	Plant invertase/pectin methylesterase inhibitor superfamily protein	1.21431	1.67113
BnaC01g06730D	AT4G31730	GLUTAMINE DUMPER 1 (GDU1)	Glutamine dumper1 is a putative transmembrane protein. It is involved in glutamine secretion The mRNA is cell-to-cell mobile.	1.2138	0.684171
BnaC04g02910D	AT2G43400	ELECTRON-TRANSFER FLAVOPROTEIN:UBIQUINONE OXIDOREDUCTASE (ETFQO)	Encodes a unique electron-transfer flavoprotein:ubiquinone oxidoreductase that is localized to the mitochondrion. Mutants are more sensitive to sugar starvation when plants are kept in the dark for long periods.	1.21215	1.3616
BnaA08g18370D	AT1G28380	NECROTIC SPOTTED LESIONS 1 (NSL1)	This gene is predicted to encode a protein involved in negatively regulating salicylic acid-related defense responses and cell death programs. nsl1 mutants develop necrotic lesions spontaneously and show other features of a defense response, such as higher levels of SA and disease resistance-related transcripts, in the absence of a biotic stimulus. The NSL1 protein is predicted to have a MACPF do…	1.2115	1.53224
BnaA06g34070D	AT2G02710	PAS/LOV PROTEIN B (PLPB)	Encodes a putative blue light receptor protein.	1.20951	0.921551
BnaC07g45430D	AT4G35150	0	O-methyltransferase family protein	1.20919	0.782116
BnaCnng43930D	AT2G17650	0	AMP-dependent synthetase and ligase family protein	1.20736	1.28915
BnaA02g13080D	AT1G67340	0	HCP-like superfamily protein with MYND-type zinc finger	1.20613	1.35096
BnaA01g13040D	AT4G23430	TRANSLOCON AT THE INNER ENVELOPE MEMBRANE OF CHLOROPLASTS 32-IVA (Tic32-IVa)	NAD(P)-binding Rossmann-fold superfamily protein	1.20471	0.853772
BnaA09g12730D	AT1G62770	PMEI9	PMEI9 pectin methyleseterase inhibitor. Expressed in many plant tissues.	1.2047	0.844424
BnaC09g40270D	0	0	0	1.20389	1.03737
BnaC04g42720D	AT2G32020	0	Acyl-CoA N-acyltransferases (NAT) superfamily protein	1.20384	0.675639
BnaC04g52060D	AT2G46970	PHYTOCHROME INTERACTING FACTOR 3-LIKE 1 (PIL1)	encodes a novel Myc-related bHLH transcription factor, which physically associated with APRR1/TOC1 and is a member of PIF3 transcription factor family.	1.20325	0.749697
BnaA06g08850D	AT1G13830	0	Carbohydrate-binding X8 domain superfamily protein	1.20248	0.832693
BnaA09g26030D	AT1G30510	ROOT FNR 2 (RFNR2)	Encodes a root-type ferredoxin:NADP(H) oxidoreductase.	1.20059	1.42678
BnaA05g01170D	AT2G46690	SMALL AUXIN UPREGULATED RNA 32 (SAUR32)	SAUR-like auxin-responsive protein family	1.20054	0.744527
BnaA07g05890D	AT1G34355	PARALLEL SPINDLE 1 (PS1)	Encodes PS1 (Parallel Spindle 1). Mutations in PS1 lead to diploid male spores, diploid pollen grains, and spontaneous triploid plants in the next generation. Female meiosis is not affected in the mutants.	1.19999	0.886753
BnaC03g62890D	AT4G18880	HEAT SHOCK TRANSCRIPTION FACTOR A4A (HSF A4A)	Encodes a member of Heat Stress Transcription Factor(Hsf) family that is a substrate of the MPK3/MPK6 signaling and regulates stress responses.	1.19613	0.776625
BnaC01g11070D	AT2G32120	HEAT-SHOCK PROTEIN 70T-2 (HSP70T-2)	heat-shock protein 70T-2	1.196	0.851609
BnaC01g12320D	AT4G20830	BBE19	Encodes an oligogalacturonide oxidase that inactivates the elicitor-active oligogalacturonides (OGs). It is involved in plant immunity. Overexpressing plants are more resistant to B. cinerea.	1.19574	0.843853
BnaC05g32310D	AT3G20570	EARLY NODULIN-LIKE PROTEIN 9 (ENODL9)	early nodulin-like protein 9	1.19572	0.552135
BnaA04g09860D	0	0	0	1.1953	0.931124
BnaC07g28890D	AT5G26040	HISTONE DEACETYLASE 2 (HDA2)	Class III RPD3 type protein. Encodes HDA2, a member of the histone deacetylase family proteins.	1.1952	0.681883
BnaA09g18400D	AT5G47640	NUCLEAR FACTOR Y, SUBUNIT B2 (NF-YB2)	Involved in the regulation of response to nutrient levels.	1.19517	0.682927
BnaA05g10030D	AT2G33550	ASR3	Homeodomain-like superfamily protein	1.19486	1.46241
BnaCnng23140D	AT4G22740	0	glycine-rich protein	1.19373	1.61207
BnaC03g15350D	AT1G54400	0	HSP20-like chaperones superfamily protein	1.19358	0.646471
BnaAnng19580D	AT1G05340	CYSTEINE-RICH TRANSMEMBRANE MODULE 1 (ATHCYSTM1)	cysteine-rich TM module stress tolerance protein	1.19341	1.03418
BnaA02g31140D	AT5G27420	CARBON/NITROGEN INSENSITIVE 1 (CNI1)	Encodes CNI1 (Carbon/Nitrogen Insensitive1) (also named as ATL31), a RING type ubiquitin ligase that functions in the Carbon/Nitrogen response for growth phase transition in Arabidopsis seedlings. The mRNA is cell-to-cell mobile.	1.19324	0.554396
BnaC02g03200D	AT5G03330	0	Cysteine proteinases superfamily protein	1.19136	0.575485
BnaC06g34090D	AT1G72950	0	Disease resistance protein (TIR-NBS class)	1.19052	0.730607
BnaA03g22380D	AT2G27480	0	Calcium-binding EF-hand family protein	1.19024	1.04641
BnaC04g00740D	AT2G46690	SMALL AUXIN UPREGULATED RNA 32 (SAUR32)	SAUR-like auxin-responsive protein family	1.18863	0.786154
BnaA10g07120D	AT5G53870	EARLY NODULIN-LIKE PROTEIN 1 (ENODL1)	early nodulin-like protein 1	1.18788	0.847064
BnaC04g26530D	AT3G54050	HIGH CYCLIC ELECTRON FLOW 1 (HCEF1)	Encodes a chloroplastic fructose 1,6-bisphosphate phosphatase. also known as HCEF1 (High Cyclic Electron Flow 1). hcef1 mutants have constitutively elevated electron flow (CEFI) and plants with antisense suppression of this enzyme have higher levels of net leaf photosynthesis and increased sucrose biosynthesis. The mRNA is cell-to-cell mobile.	1.18776	0.880294
BnaC08g13550D	AT1G08450	CALRETICULIN 3 (CRT3)	Encodes one of three Arabidopsis calreticulins. In CRT-deficient mouse fibroblasts, this protein restores ER Ca2+ levels. Non-receptor component required for EFR-mediated immunity. Mutants show de-repressed anthocyanin accumulation in the presence of elf18, and EFR accumulation and signalling.	1.18754	0.871543
BnaA02g22810D	AT5G44680	0	DNA glycosylase superfamily protein	1.18672	1.08881
BnaA06g30070D	AT5G48650	GTPASE?ACTIVATING PROTEIN SH3-DOMAIN?BINDING PROTEIN LIKE (G3BP-LIKE)	Negative regulator of defense response to Pseudomonas syringae pv. tomato through altered stomatal and apoplastic immunity.	1.18437	1.36336
BnaC02g39700D	AT5G27420	ATL31	Encodes CNI1 (Carbon/Nitrogen Insensitive1) (also named as ATL31), a RING type ubiquitin ligase that functions in the Carbon/Nitrogen response for growth phase transition in Arabidopsis seedlings. The mRNA is cell-to-cell mobile.	1.18432	0.710283
BnaA06g30750D	AT3G29810	COBRA-LIKE PROTEIN 2 PRECURSOR (COBL2)	During the course of seed coat epidermal cell differentiation, COBRA-LIKE 2 plays a role in cellulose deposition into mucilage secretory cells of Arabidopsis seeds. COBRA-LIKE 2 affects mucilage solubility and cellulosic ray formation.	1.18241	1.25232
BnaA06g32810D	AT3G26580	0	Tetratricopeptide repeat (TPR)-like superfamily protein	1.18146	1.0877
BnaC08g34920D	AT2G22540	SHORT VEGETATIVE PHASE (SVP)	Encodes a nuclear protein that acts as a floral repressor and that functions within the thermosensory pathway. SVP represses FT expression via direct binding to the vCArG III motif in the FT promoter.	1.18119	0.692826
BnaA03g47270D	AT4G25300	0	2-oxoglutarate (2OG) and Fe(II)-dependent oxygenase superfamily protein	1.18029	0.621507
BnaAnng40490D	AT1G08090	NITRATE TRANSPORTER 2:1 (NRT2:1)	High-affinity nitrate transporter. Up-regulated by nitrate. Functions as a repressor of lateral root initiation independently of nitrate uptake.	1.17954	1.33312
BnaC03g62040D	AT2G18020	EMBRYO DEFECTIVE 2296 (EMB2296)	Ribosomal protein L2 family	1.17897	0.86634
BnaA04g06370D	AT4G14010	RALF-LIKE 32 (RALFL32)	Member of a diversely expressed predicted peptide family showing sequence similarity to tobacco Rapid Alkalinization Factor (RALF), and is believed to play an essential role in the physiology of Arabidopsis. Consists of a single exon and is characterized by a conserved C-terminal motif and N-terminal signal peptide.	1.17598	0.934623
BnaC04g00690D	AT2G46750	L -GULONO-1,4-LACTONE ( L -GULL) OXIDASE 2 (GULLO2)	Encodes a homolog of rat L-gulono-1,4-lactone (L-GulL) oxidase that is involved in the biosynthesis of L-ascorbic acid.	1.17473	0.65891
BnaA02g00310D	AT5G10030	TGACG MOTIF-BINDING FACTOR 4 (TGA4)	Encodes a member of basic leucine zipper transcription gene family. Nomenclature according to Xiang, et al. (1997).	1.17389	1.0231
BnaC02g17370D	AT1G67600	0	Acid phosphatase/vanadium-dependent haloperoxidase-related protein	1.17179	0.950164
BnaC07g40590D	AT2G16030	0	S-adenosyl-L-methionine-dependent methyltransferases superfamily protein	1.17173	0.898693
BnaC08g18030D	0	0	0	1.17114	0.639611
BnaA09g03940D	AT5G27920	0	F-box family protein	1.17101	0.839331
BnaA01g23830D	AT2G04350	LONG-CHAIN ACYL-COA SYNTHETASE 8 (LACS8)	AMP-dependent synthetase and ligase family protein	1.17077	0.682534
BnaC08g35820D	AT2G21330	FRUCTOSE-BISPHOSPHATE ALDOLASE 1 (FBA1)	fructose-bisphosphate aldolase 1	1.16949	1.5045
BnaC08g18090D	AT1G18570	MYB DOMAIN PROTEIN 51 (MYB51)	Encodes a member of the R2R3-MYB transcription family. Involved in indole glucosinolate biosynthesis. The mRNA is cell-to-cell mobile.	1.16741	0.965726
BnaA09g23480D	AT1G33970	IMMUNE ASSOCIATED NUCLEOTIDE BINDING 9 (IAN9)	IAN9 is a member of a small family of proteins. It's expression is repressed upon pathogen infection and loss of function mutants show increased resistance to bacterial pathogens.	1.16713	1.17965
BnaA03g18340D	AT2G39050	EUONYMUS LECTIN S3 (EULS3)	Encodes a nucleocytoplasmic lectin that is capable of binding carbohydrates. It is involved in ABA mediated stomatal movement and increased expression is correlated with increased resistance to Pseudomonas syringae.	1.16558	0.919307
BnaC03g07730D	AT5G16340	0	AMP-dependent synthetase and ligase family protein	1.16541	0.872364
BnaA08g14950D	AT4G35600	CAST AWAY (CST)	Encodes a receptor-like cytoplasmic kinase that acts as a spatial inhibitor of cell separation. Analysis of the cDNA previously described in Meiners et al., 1991 revealed mistakes in the predicted open reading frame. The mRNA is cell-to-cell mobile.	1.16483	0.745903
BnaC02g25630D	0	0	0	1.16463	1.37529
BnaC08g30070D	AT3G59880	0	hypothetical protein	1.16087	0.709378
BnaC08g25010D	AT3G54150	EXINE FORMATION DEFECTIVE (EFD)	Encodes a DNA methyltransferase required for pollen exine formation and male fertility via the regulation of callose wall and primexine formation.	1.1606	1.14853
BnaC06g19150D	AT1G80380	GLYK	encodes a glycerate kinase which catalyzes the last step of photorespiration C2 cycle.	1.15761	2.14867
BnaC03g12820D	0	0	0	1.15704	0.564505
BnaC07g44490D	AT4G33770	INOSITOL 1,3,4-TRISPHOSPHATE 5/6 KINASE 2 (ITPK2)	Inositol pyrophosphate kinase. Catalyzes the phosphorylation of phytic acid (InsP6) to the symmetric InsP7 isomer 5-InsP7.	1.1569	0.558376
BnaCnng04390D	AT1G61610	0	S-locus lectin protein kinase family protein	1.15666	1.22783
BnaAnng22210D	AT5G51460	TPPA	homologous to the C-terminal part of microbial trehalose-6-phosphate phosphatases	1.15611	0.840167
BnaA02g34860D	AT5G66090	0	cell wall integrity/stress response component	1.15526	0.57865
BnaA07g31530D	AT1G74410	(ATL24)	ATL= Arabidopsis Toxicos en Levadura.RING/U-box superfamily protein	1.15181	0.694029
BnaC07g45620D	AT4G35480	RING-H2 FINGER A3B (RHA3B)	Encodes a putative RING-H2 finger protein RHA3b.	1.15145	0.607329
BnaA06g14840D	AT1G21000	PLATZ1	PLATZ transcription factor family protein	1.14855	0.698864
BnaA07g00980D	AT2G19800	MIOX2	Encodes a myo-inositol oxygenase family gene.	1.1478	0.767244
BnaC02g13250D	AT5G55180	0	O-Glycosyl hydrolases family 17 protein	1.14778	0.578818
BnaA01g12360D	AT4G22670	HSP70-INTERACTING PROTEIN 1 (HIP1)	Encodes one of the 36 carboxylate clamp (CC)-tetratricopeptide repeat (TPR) proteins (Prasad 2010, Pubmed ID: 20856808) with potential to interact with Hsp90/Hsp70 as co-chaperones. The mRNA is cell-to-cell mobile.	1.14673	0.885957
BnaC09g00190D	AT1G56220	0	Dormancy/auxin associated family protein	1.14535	1.13001
BnaAnng05450D	AT5G45160	RHD-LIKE2 (RL2)	Root hair defective 3 GTP-binding protein (RHD3)	1.14526	1.06838
BnaA09g42210D	AT2G23090	0	Uncharacterized protein family SERF	1.14432	0.771434
BnaA06g04650D	AT1G08180	SIAMESE-RELATED 2 (SMR2)	cyclin-dependent kinase inhibitor	1.1442	0.943568
BnaA08g05620D	AT4G15093	LIGB	catalytic LigB subunit of aromatic ring-opening dioxygenase family	1.14356	0.616357
BnaA05g26640D	AT3G12500	BASIC CHITINASE (HCHIB)	encodes a basic chitinase involved in ethylene/jasmonic acid mediated signalling pathway during systemic acquired resistance based on expression analyses.	1.14339	1.38108
BnaC04g37460D	AT2G24940	MEMBRANE-ASSOCIATED PROGESTERONE BINDING PROTEIN 2 (MAPR2)	membrane-associated progesterone binding protein 2	1.14322	0.735619
BnaA06g10360D	AT1G15740	0	Leucine-rich repeat family protein	1.14281	0.519264
BnaCnng53410D	AT5G66270	0	Zinc finger C-x8-C-x5-C-x3-H type family protein	1.14256	1.10982
BnaC07g28370D	AT5G27030	TOPLESS-RELATED 3 (TPR3)	TOPLESS-related 3	1.14243	1.17752
BnaA09g34910D	AT3G55290	SHORT-CHAIN DEHYDROGENASE/REDUCTASE ISOFORM D (SDRD)	NAD(P)-binding Rossmann-fold superfamily protein	1.14166	0.539384
BnaA02g03640D	AT5G17520	ROOT CAP 1 (RCP1)	Encodes a maltose transporter that is expressed in leaves and roots. Mutations at the MEX1 locus cause accumulation of both starch and maltose in leaves, with maltose levels at least 40 times higher than that of wild-type. This gene encodes a protein located in the chloroplast envelope.	1.14094	0.669361
BnaA02g05310D	AT5G21170	AKINBETA1	Encodes AKINbeta1, a subunit of the SnRK1 kinase (Sucrose non-fermenting-1-related protein kinase). Involved in regulation of nitrogen and sugar metabolism. As part of the regulatory subunit, it binds maltose which promotes kinase activity. Acts as a global regulator of genes involved in carbon, lipid and nitrogen metabolism.	1.14046	1.73795
BnaC06g34610D	AT1G73760	CTL14	RING/U-box superfamily protein	1.14033	0.736912
BnaC04g07270D	AT2G38000	0	chaperone protein dnaJ-like protein	1.13933	1.15662
BnaCnng41290D	AT3G23080	0	Polyketide cyclase/dehydrase and lipid transport superfamily protein	1.13869	0.838323
BnaC03g63410D	AT4G19840	PHLOEM PROTEIN 2-A1 (PP2-A1)	encodes a phloem lectin, similar to phloem lectin in cucumber and celery. Gene is expressed in the phloem, predominantly in the companion cells. The mRNA is cell-to-cell mobile.	1.13814	0.659517
BnaA07g19530D	AT3G63010	GA INSENSITIVE DWARF1B (GID1B)	Encodes a gibberellin (GA) receptor ortholog of the rice GA receptor gene (OsGID1). Has GA-binding activity, showing higher affinity to GA4. Interacts with DELLA proteins in vivo in the presence of GA4. The mRNA is cell-to-cell mobile.	1.13767	1.12735
BnaA06g16930D	AT3G48020	0	hypothetical protein	1.13706	1.32724
BnaA04g29360D	AT2G40420	0	Encodes a putative amino acid transporter.	1.13663	1.27333
BnaA02g12360D	AT1G66160	CYS, MET, PRO, AND GLY PROTEIN 1 (CMPG1)	CYS, MET, PRO, and GLY protein 1	1.13392	0.779561
BnaAnng03370D	AT3G44730	KINESIN-LIKE PROTEIN 1 (KP1)	kinesin-like protein 1	1.13328	0.820158
BnaA06g16950D	AT3G48000	ALDEHYDE DEHYDROGENASE 2B4 (ALDH2B4)	Encodes a putative (NAD+) aldehyde dehydrogenase.	1.1325	1.52265
BnaA06g28440D	AT5G27920	0	F-box family protein	1.13137	0.849554
BnaC02g12420D	AT5G56180	ACTIN-RELATED PROTEIN 8 (ARP8)	encodes a protein whose sequence is similar to actin-related proteins (ARPs) in other organisms. Member of nuclear ARP family of genes.	1.13076	1.06483
BnaC01g36510D	0	0	0	1.13052	1.40206
BnaA02g21220D	AT3G47570	0	Leucine-rich repeat protein kinase family protein	1.12969	1.13363
BnaA07g33230D	AT1G76990	ACT DOMAIN REPEAT 3 (ACR3)	ACT domain repeat 3	1.12964	0.605963
BnaA04g09880D	AT2G04690	0	Pyridoxamine 5-phosphate oxidase family protein	1.12724	1.44195
BnaC09g05250D	AT5G61380	APRR1	Pseudo response regulator involved in the generation of circadian rhythms. TOC1 appears to shorten the period of circumnutation speed. TOC1 contributes to the plant fitness (carbon fixation, biomass) by influencing the circadian clock period. PRR3 may increase the stability of TOC1 by preventing interactions between TOC1 and the F-box protein ZTL. Expression of TOC1 is correlated with rhythmic ch…	1.12623	1.46603
BnaC05g48170D	0	0	0	1.12578	1.57479
BnaA02g07210D	AT5G59080	0	hypothetical protein	1.12498	1.33355
BnaA01g36490D	AT3G08810	0	Galactose oxidase/kelch repeat superfamily protein	1.12469	0.609786
BnaA01g25730D	AT3G19990	0	E3 ubiquitin-protein ligase	1.12387	1.54074
BnaC09g17320D	AT5G42990	UBIQUITIN-CONJUGATING ENZYME 18 (UBC18)	ubiquitin-conjugating enzyme 18	1.12072	0.626982
BnaA09g09720D	AT2G18700	TPS11	Encodes an enzyme putatively involved in trehalose biosynthesis. The protein has a trehalose synthase (TPS)-like domain that may or may not be active as well as a trehalose phosphatase (TPP)-like domain.	1.12049	1.45627
BnaCnng35870D	AT1G53490	HOMOLOG OF HUMAN HEI10 ( ENHANCER OF CELL INVASION NO.10) (HEI10)	Encodes HEI10, a RING finger-containing protein. HEI10 belongs to a group of proteins well conserved among species known as ZMM. Required for class I crossover formation. The mRNA is cell-to-cell mobile.	1.11977	1.10544
BnaA06g01970D	AT3G16410	NITRILE SPECIFIER PROTEIN 4 (NSP4)	Encodes a nitrile-specifier protein NSP4. NSP4 is one out of five (At3g16400/NSP1, At2g33070/NSP2, At3g16390/NSP3, At3g16410/NSP4 and At5g48180/NSP5) A. thaliana epithiospecifier protein (ESP) homologues that promote simple nitrile, but not epithionitrile or thiocyanate formation. The mRNA is cell-to-cell mobile.	1.11696	0.843437
BnaAnng33740D	AT5G03700	0	D-mannose binding lectin protein with Apple-like carbohydrate-binding domain-containing protein	1.11661	0.501878
BnaC03g06390D	AT5G14320	RPS13	Ribosomal protein S13/S18 family	1.11616	1.75785
BnaA01g09070D	AT4G18340	0	Glycosyl hydrolase superfamily protein	1.11506	1.25459
BnaC05g02540D	AT1G04420	0	NAD(P)-linked oxidoreductase superfamily protein	1.11451	0.996383
BnaC09g32680D	AT5G57630	CBL-INTERACTING PROTEIN KINASE 21 (CIPK21)	CBL-interacting protein kinase.When mutated plants are hypersensitive to salt and osmotic stress.	1.11425	0.717786
BnaA01g24300D	AT3G22942	G-PROTEIN GAMMA SUBUNIT 2 (AGG2)	heterotrimeric G-protein gamma subunit 2(AGG2)	1.114	0.84579
BnaC04g53550D	AT2G37760	ALDO-KETO REDUCTASE FAMILY 4 MEMBER C8 (AKR4C8)	Encodes an NADPH-dependent aldo-keto reductase that can act on a wide variety of substrates in vitro including aliphatic and aromatic aldehydes and steroids. Transcript levels for this gene are up-regulated in response to cold, salt, and drought stress.	1.11363	0.893652
BnaC09g04060D	AT5G25280	0	serine-rich protein-like protein	1.11281	0.670497
BnaC08g26030D	AT3G55150	EXOCYST SUBUNIT EXO70 FAMILY PROTEIN H1 (EXO70H1)	A member of EXO70 gene family, putative exocyst subunits, conserved in land plants. Arabidopsis thaliana contains 23 putative EXO70 genes, which can be classified into eight clusters on the phylogenetic tree.	1.11193	0.626542
BnaC07g21380D	AT2G01913	0	hypothetical protein	1.11169	0.66195
BnaA09g48640D	AT1G08930	EARLY RESPONSE TO DEHYDRATION 6 (ERD6)	encodes a putative sucrose transporter whose gene expression is induced by dehydration and cold. The mRNA is cell-to-cell mobile.	1.11128	1.22583
BnaC09g49620D	AT5G05860	UDP-GLUCOSYL TRANSFERASE 76C2 (UGT76C2)	Encodes a cytokinin N-glucosyltransferase that is involved in cytokinin homeostasis and cytokinin response in planta through cytokinin N-glucosylation. Expression is induced by ABA, mannitol and drought stress. Analysis of overexpressors and loss of function mutants indicate a role in response to osmotic and drought stress.	1.11091	1.04615
BnaA10g14710D	AT3G43190	SUCROSE SYNTHASE 4 (SUS4)	Encodes a protein with sucrose synthase activity (SUS4).	1.10971	0.603149
BnaC02g10190D	AT5G59080	0	hypothetical protein	1.10936	0.996618
BnaC05g16300D	AT1G21010	0	PADRE proteinup-regulated after infection by S. sclerotiorun.	1.10733	0.93736
BnaC07g23630D	AT3G26520	TONOPLAST INTRINSIC PROTEIN 2 (TIP2)	gamma tonoplast intrinsic protein 2 (TIP2). expressed throughout the plant and transcript level is increased upon NaCl or ABA treatments. NaCl stress-sensitive yeast mutant strains exhibit more resistance to salt when expressing this protein.	1.1069	1.06613
BnaC01g40110D	AT3G04350	0	vacuolar sorting-associated protein (DUF946)	1.10656	0.870973
BnaC04g21840D	AT3G61320	BESTROPHIN-LIKE PROTEIN (BEST)	Encodes a bestrophin-like protein (Best1). Located in the stroma thylakoid membrane. Functions as a chloride ion channel. Proposed to modulate proton motive force partitioning by mediating chloride ion influx in the thylakoid lumen. Major isoform (based on transcript analysis), redundant function with AtBest2.	1.10532	0.706129
BnaCnng12680D	ATMG00830	CYTOCHROME C BIOGENESIS 382 (CCB382)	cytochrome c biogenesis orf382	1.10478	0.508003
BnaC06g28960D	AT1G67810	SULFUR E2 (SUFE2)	Encodes a protein capable of stimulating the cysteine desulfurase activity of CpNifS (AT1G08490) in vitro. SufE2:GFP localizes to the chloroplasts where it is likely to play a role in iron-sulfur cluster assembly. Transcript levels for this gene are high in the pollen relative to other organs based on RT-PCR analysis. The mRNA is cell-to-cell mobile.	1.10467	0.62033
BnaC09g04210D	AT5G24890	0	stress response NST1-like protein	1.10445	1.52638
BnaA02g34120D	AT5G64260	EXORDIUM LIKE 2 (EXL2)	EXORDIUM like 2	1.10409	1.39271
BnaA04g28490D	AT2G29660	0	zinc finger (C2H2 type) family protein	1.10209	1.03142
BnaA07g36840D	AT1G24440	0	RING/U-box superfamily protein	1.10123	0.725647
BnaA03g20330D	AT2G43610	0	Chitinase family protein	1.1011	0.820147
BnaCnng56320D	AT4G36990	HEAT SHOCK FACTOR 4 (HSF4)	Encodes a protein whose sequence is similar to heat shock factors that regulate the expression of heat shock proteins. Transcript level is increased in response to heat shock. However, overexpression of this gene did not result in the increase of decrease of heat shock proteins.	1.10097	0.820635
BnaA09g13620D	AT1G61740	0	Sulfite exporter TauE/SafE family protein	1.0997	0.735263
BnaA05g14420D	AT1G53490	HOMOLOG OF HUMAN HEI10 ( ENHANCER OF CELL INVASION NO.10) (HEI10)	Encodes HEI10, a RING finger-containing protein. HEI10 belongs to a group of proteins well conserved among species known as ZMM. Required for class I crossover formation. The mRNA is cell-to-cell mobile.	1.09793	0.532566
BnaC02g06690D	AT1G66200	GLUTAMINE SYNTHASE CLONE F11 (GSR2)	encodes a cytosolic glutamate synthetase, this enzyme has low affinity with substrate ammonium	1.09645	0.899548
BnaCnng12130D	AT3G48020	0	hypothetical protein	1.09614	1.21458
BnaC06g10860D	AT1G55310	SC35-LIKE SPLICING FACTOR 33 (SCL33)	Encodes a SR spliceosome protein that is localized to nuclear specks, interacts with SR45 and the U1-70K protein of the U1 snRNP, has sequence similar to human SC35 protein. Barta et al (2010) have proposed a nomenclature for Serine/Arginine-Rich Protein Splicing Factors (SR proteins): Plant Cell. 2010, 22:2926.	1.09594	0.907393
BnaC09g48700D	AT5G06860	PGIP1	Encodes a polygalacturonase inhibiting protein involved in defense response. PGIPs inhibit the function of cell wall pectin degrading enzymes such as those produced by fungal pathogens. PGIP1 is induced by fungal infection. Suppressed in the proton sensitive stop1-mutant, but the transcription level was recovered by transformation of STOP2. Knockout mutant showed severe damage in the root tip in …	1.09545	1.01011
BnaA05g24130D	AT3G15400	ANTHER 20 (ATA20)	Encodes a protein with novel repeat sequences and a glycine-rich domain which has a 53% identity to GRP1, a petunia glycine-rich cell wall protein.	1.09541	1.0255
BnaA07g02330D	AT4G38470	SERINE/THREONINE/TYROSINE KINASE 46 (STY46)	Serine/threonine kinase that phosphorylate transit peptides of chloroplast and mitochondria targeted pre-proteins.	1.09522	0.763481
BnaAnng15300D	AT3G02910	0	AIG2-like (avirulence induced gene) family protein	1.09353	0.849746
BnaA05g27420D	AT3G11660	NDR1/HIN1-LIKE 1 (NHL1)	encodes a protein whose sequence is similar to tobacco hairpin-induced gene (HIN1) and Arabidopsis non-race specific disease resistance gene (NDR1). Expression of this gene is induced by cucumber mosaic virus. Localization of the gene product is similar to that of NHL3 (plasma membrane) but it is yet inconclusive.	1.09305	0.601451
BnaC07g31650D	AT3G50070	CYCLIN D3;3 (CYCD3;3)	Encode CYCD3;3, a CYCD3 D-type cyclin. Important for determining cell number in developing lateral organs. Mediating cytokinin effects in apical growth and development.	1.09292	1.23398
BnaC07g18410D	AT5G45430	0	Protein kinase superfamily protein	1.0927	0.730356
BnaCnng59150D	AT2G32090	GLYOXALASE I-LIKE;9 (GLXI-LIKE;9)	Lactoylglutathione lyase / glyoxalase I family protein	1.09246	1.161
BnaC01g41000D	AT4G19160	0	transglutaminase family protein	1.09244	0.738826
BnaA03g59630D	AT1G58050	0	RNA helicase family protein	1.08841	0.505307
BnaC07g43480D	AT4G31730	GDU1	Glutamine dumper1 is a putative transmembrane protein. It is involved in glutamine secretion The mRNA is cell-to-cell mobile.	1.0861	0.750158
BnaC07g31350D	AT5G61600	ETHYLENE RESPONSE FACTOR 104 (ERF104)	encodes a member of the ERF (ethylene response factor) subfamily B-3 of ERF/AP2 transcription factor family. The protein contains one AP2 domain. There are 18 members in this subfamily including ATERF-1, ATERF-2, AND ATERF-5. Involved in regulating root architecture.	1.08514	1.08938
BnaC08g35330D	AT2G22122	0	hypothetical protein	1.08257	0.851803
BnaC03g61080D	AT4G38060	CLAVATA COMPLEX INTERACTOR 2 CCI2	hypothetical protein	1.08185	0.84299
BnaAnng16070D	AT1G77520	0	O-methyltransferase family protein	1.08175	1.45178
BnaC02g14570D	AT5G53120	SPERMIDINE SYNTHASE 3 (SPDS3)	encodes a novel spermine synthase and is a paralog of previously characterized spermidine synthases, SPDS1 and SPDS2. SPDS3 forms heterodimers with SDPS2, which in turn forms heterodimers with SDPS1 in vivo. The gene does not complement speDelta3 deficiency of spermidine synthase in yeast but DOES complement speDelta4 deficiency.	1.08147	1.00905
BnaAnng27640D	AT1G15100	RING-H2 FINGER A2A (RHA2A)	Encodes a putative RING-H2 finger protein RHA2a.	1.08071	0.493094
BnaC03g39190D	AT3G15630	0	plant/protein	1.07867	0.998235
BnaC06g39920D	AT1G79570	0	kinase superfamily with octicosapeptide/Phox/Bem1p domain-containing protein	1.07865	1.08557
BnaC02g48890D	AT3G50820	PHOTOSYSTEM II SUBUNIT O-2 (PSBO2)	Encodes a protein which is an extrinsic subunit of photosystem II and which has been proposed to play a central role in stabilization of the catalytic manganese cluster. In <i>Arabidopsis thaliana</i> the PsbO proteins are encoded by two genes: <i>psbO1</i> and <i>psbO2</i>. PsbO2 is the minor isoform in the wild-type. Mutants defective in this gene have been shown to be affected in the dephospho…	1.07804	1.25592
BnaC02g22230D	AT1G73500	MKK9	member of MAP Kinase Kinase family. Autophosphorylates and also phosphorylates MPK3 and MPK6. Independently involved in ethylene and calmalexin biosynthesis. Induces transcription of ACS2, ACS6, ERF1, ERF2, ERF5, ERF6, CYP79B2, CYP79B3, CYP71A13 and PAD3.	1.07615	0.889177
BnaA03g51820D	AT4G31910	BR-RELATED ACYLTRANSFERASE1 (BAT1)	Encodes an acyltransferase that can modify brassinosteroids (BRs) by acylation and may modulate endogenous BR levels.	1.07601	0.964852
BnaC07g43970D	AT4G32860	0	Avr9/Cf-9 rapidly elicited protein	1.07542	0.601667
BnaC01g16110D	AT4G24230	ACYL-COA-BINDING DOMAIN 3 (ACBP3)	acyl-CoA-binding protein ACBP3. Localized extracellularly in transiently expressed tobacco BY-2 cells and onion epidermal cells. Binds arachidonyl-CoA with high affinity. Microarray data shows up-regulation of many biotic- and abiotic-stress-related genes in an ACBP3 OE-1 in comparison to wild type.	1.0747	1.00822
BnaA01g03350D	AT4G33620	SUMO PROTEASE RELATED TO FERTILITY2 (SPF2)	Encodes a SUMO protease that, along with ASP1,is required for fertility as asp1/spf2 double mutants have defects in gametogenesis and embroygenesis.	1.07421	0.597914
BnaA03g36920D	AT3G22970	0	hypothetical protein (DUF506)	1.07408	0.680607
BnaA03g21290D	AT2G46220	0	DUF2358 family protein (DUF2358)	1.07284	0.620464
BnaA10g24450D	AT4G38600	KAKTUS (KAK)	encodes a member of HECT ubiquitin protein ligase family that is involved in trichome cell morphogenesis. Mutants in this gene exhibit supernumerary trichome branches and increased DNA content.	1.072	0.884712
BnaC07g48990D	AT3G27030	0	transmembrane protein	1.07158	0.879196
BnaA02g16170D	AT1G72810	0	Pyridoxal-5-phosphate-dependent enzyme family protein	1.07127	0.925412
BnaC02g28010D	0	0	0	1.07057	0.876033
BnaA03g21090D	AT2G45170	AUTOPHAGY 8E (ATG8E)	Involved in autophagy. Under nutrient starvation the protein localizes to autophagosomes.	1.07025	0.863332
BnaCnng69590D	AT3G24100	BIA	Encodes a secreted peptide that enhances stress indued cell death.	1.07009	1.02403
BnaA06g39210D	AT5G65310	HOMEOBOX PROTEIN 5 (HB5)	Encodes a class I HDZip (homeodomain-leucine zipper) protein that is a positive regulator of ABA-responsiveness, mediating the inhibitory effect of ABA on growth during seedling establishment.	1.06902	0.563049
BnaAnng21880D	AT1G14400	UBIQUITIN CARRIER PROTEIN 1 (UBC1)	ubiquitin carrier protein	1.06857	1.40397
BnaC01g33220D	AT3G19640	MAGNESIUM TRANSPORTER 4 (MGT4)	Transmembrane magnesium transporter. One of nine family members.	1.06695	1.00993
BnaC07g35080D	AT2G22650	0	FAD-dependent oxidoreductase family protein	1.06611	1.21695
BnaCnng51770D	AT1G28100	0	hypothetical protein	1.06609	1.40533
BnaC01g05020D	AT4G33160	0	F-box family protein	1.06389	0.847221
BnaC06g06060D	AT1G53025	UBIQUITIN-CONJUGATING ENZYME 26 (UBC26)	Ubiquitin-conjugating enzyme family protein	1.06252	0.834177
BnaA05g18430D	AT1G34180	NAC DOMAIN CONTAINING PROTEIN 16 (NAC016)	NAC domain containing protein 16	1.06234	0.779508
BnaA09g34080D	AT3G54150	EXINE FORMATION DEFECTIVE (EFD)	Encodes a DNA methyltransferase required for pollen exine formation and male fertility via the regulation of callose wall and primexine formation.	1.06223	1.22475
BnaA03g50630D	AT4G33770	INOSITOL 1,3,4-TRISPHOSPHATE 5/6 KINASE 2 (ITPK2)	Inositol pyrophosphate kinase. Catalyzes the phosphorylation of phytic acid (InsP6) to the symmetric InsP7 isomer 5-InsP7.	1.06161	1.32126
BnaA09g05900D	AT5G62165	AGAMOUS-LIKE 42 (AGL42)	Encodes a MADS box transcription factor. Expressed in quiescent center. Involved in floral transition.	1.06152	0.537982
BnaC02g08540D	AT5G19140	AILP1	aluminum induced protein with YGL and LRDR motifs	1.05898	1.11752
BnaC01g15700D	AT4G23880	0	hypothetical protein	1.05839	0.603537
BnaA06g01740D	AT1G52920	G PROTEIN COUPLED RECEPTOR (GPCR)	Encodes a plasma membrane?localized ABA receptor, which interacts with the G&#945;&#946;&#947; complex. It has been postulated that the binding of ABA to GCR2 results in the release of the G protein and dissociation of the heterotrimeric complex into G&#945; and the G&#946;&#947; dimer to activate downstream ABA effectors and to trigger the ABA responses.	1.05694	1.17812
BnaA06g09840D	AT1G15170	0	MATE efflux family protein	1.0566	0.497668
BnaCnng59650D	AT1G19840	SMALL AUXIN UPREGULATED RNA 53 (SAUR53)	SAUR-like auxin-responsive protein family	1.05562	0.908317
BnaA03g39250D	AT4G35000	APX3	Encodes a microsomal ascorbate peroxidase APX3. Ascorbate peroxidases are enzymes that scavenge hydrogen peroxide in plant cells. Eight types of APX have been described for Arabidopsis: three cytosolic (APX1, APX2, APX6), two chloroplastic types (stromal sAPX, thylakoid tAPX), and three microsomal (APX3, APX4, APX5) isoforms. The APX3 protein interacts with AKR2 (ankyrin-containing protein that i…	1.05521	0.666821
BnaA03g46540D	AT4G24230	ACYL-COA-BINDING DOMAIN 3 (ACBP3)	acyl-CoA-binding protein ACBP3. Localized extracellularly in transiently expressed tobacco BY-2 cells and onion epidermal cells. Binds arachidonyl-CoA with high affinity. Microarray data shows up-regulation of many biotic- and abiotic-stress-related genes in an ACBP3 OE-1 in comparison to wild type.	1.05444	1.21239
BnaA06g01140D	AT1G53110	0	proton pump-interactor	1.05195	0.71231
BnaC03g18830D	AT2G33835	FRIGIDA-ESSENTIAL 1 (FES1)	Encodes a zinc finger domain containing protein that is expressed in the shoot/root apex and vasculature, and acts with FRI to repress flowering.FES1 mutants in a Col(FRI+) background will flower early under inductive conditions.	1.0506	0.894559
BnaC04g23060D	AT3G59480	FRUCTOKINASE 7 (FRK7)	Encodes a member of the fructokinase gene family. Nomenclature according to Riggs 2017 has been adopted for the family by the community (personal communication, Boernke, Callis, Granot, Boernke, and Smeekens).	1.05055	1.08378
BnaC05g01100D	AT1G02335	GERMIN-LIKE PROTEIN SUBFAMILY 2 MEMBER 2 PRECURSOR (GL22)	Encodes a plasodesmata-located protein involved in regulating primary root growth by controlling phloem-mediated allocation of resources between the primary and lateral root meristems.	1.04896	0.570499
BnaA06g07130D	AT1G11475	NRPB10	Non-catalytic subunit common to nuclear DNA-dependent RNA polymerases II, IV and V; homologous to budding yeast RPB10.	1.04757	0.606345
BnaC04g32370D	AT5G40880	0	WD-40 repeat family protein / zfwd3 protein (ZFWD3)	1.04726	0.640841
BnaC03g43110D	AT3G22970	0	hypothetical protein (DUF506)	1.04698	0.962372
BnaA03g12810D	AT5G52070	0	Agenet domain-containing protein	1.04615	0.538231
BnaC03g36670D	AT3G10572	ABERRANT PEROXISOME MORPHOLOGY 9 (APEM9)	APEM9 is required for both PTS1- and PTS2-dependent protein transport. APEM9 interacts with PEX6 in BiFC assay and mating-based Split ubiquitin system. BiFC data shows that APEM9 is required for peroxisomal localization of PEX1-PEX6 complex. These results indicate that APEM9 functions like mammalian PEX26 and yeast PEX15.	1.04432	0.799852
BnaA08g25090D	AT4G26910	0	Dihydrolipoamide succinyltransferase	1.04326	1.02537
BnaA05g35130D	AT2G32150	0	Haloacid dehalogenase-like hydrolase (HAD) superfamily protein	1.04316	2.17404
BnaC06g16000D	AT3G56630	CYP94D2	member of CYP94D	1.04206	0.538213
BnaA04g07040D	AT4G13180	0	NAD(P)-binding Rossmann-fold superfamily protein	1.03971	1.3653
BnaA03g27130D	AT1G01620	PLASMA MEMBRANE INTRINSIC PROTEIN 1C (PIP1C)	a member of the plasma membrane intrinsic protein subfamily PIP1. localizes to the plasma membrane and exhibits water transport activity in Xenopus oocyte. expressed ubiquitously and protein level decreases slightly during leaf development.	1.0396	0.990415
BnaC07g43290D	AT4G31510	0	major centromere autoantigen B-like protein	1.03955	1.17737
BnaC04g25550D	AT3G55380	UBIQUITIN-CONJUGATING ENZYME 14 (UBC14)	May function together with UBC7 and UBC13 in the plant READ pathway, required in plant responses to multiple stress conditions.	1.03897	0.788829
BnaA06g03570D	AT1G48690	0	Auxin-responsive GH3 family protein	1.03856	0.766233
BnaA09g17950D	AT5G46330	FLS2	Encodes a leucine-rich repeat serine/threonine protein kinase that is expressed ubiquitously. FLS2 is involved in MAP kinase signalling relay involved in innate immunity. Essential in the perception of flagellin, a potent elicitor of the defense response. FLS2 is directed for degradation by the bacterial ubiquitin ligase AvrPtoB. The mRNA is cell-to-cell mobile.	1.03742	0.676364
BnaA02g21480D	AT4G12110	SMO1-1	Encodes a member of the SMO1 family of sterol 4alpha-methyl oxidases. More specifically functions as a 4,4-dimethyl-9beta,19-cyclopropylsterol-4alpha-methyl oxidase. Works together with SMO1-2 to maintain correct sterol composition and balance auxin and cytokinin activities during embryogenesis.	1.03572	0.795851
BnaA06g10620D	AT1G15950	CINNAMOYL COA REDUCTASE 1 (CCR1)	Encodes a cinnamoyl CoA reductase. Involved in lignin biosynthesis. The mRNA is cell-to-cell mobile.	1.03559	0.858264
BnaC05g07010D	AT1G09460	0	Carbohydrate-binding X8 domain superfamily protein	1.03542	1.23813
BnaC07g25840D	AT3G29400	EXOCYST SUBUNIT EXO70 FAMILY PROTEIN E1 (EXO70E1)	A member of EXO70 gene family, putative exocyst subunits, conserved in land plants. Arabidopsis thaliana contains 23 putative EXO70 genes, which can be classified into eight clusters on the phylogenetic tree.	1.03539	1.36721
BnaA06g17530D	AT3G47160	0	RING/U-box superfamily protein	1.03525	0.84595
BnaC07g37460D	AT4G22690	CYTOCHROME P450, FAMILY 706, SUBFAMILY A, POLYPEPTIDE 1 (CYP706A1)	member of CYP706A The mRNA is cell-to-cell mobile.	1.03453	1.02153
BnaA08g26940D	AT1G08450	CALRETICULIN 3 (CRT3)	Encodes one of three Arabidopsis calreticulins. In CRT-deficient mouse fibroblasts, this protein restores ER Ca2+ levels. Non-receptor component required for EFR-mediated immunity. Mutants show de-repressed anthocyanin accumulation in the presence of elf18, and EFR accumulation and signalling.	1.03435	0.626286
BnaA06g17920D	AT3G46720	0	UDP-Glycosyltransferase superfamily protein	1.03186	0.858735
BnaC03g12360D	AT5G58787	ABA INSENSITIVE RING PROTEIN 4 (ATAIRP4)	Encodes a cytosolic protein with E3 ligase activity that is involved in positive regulation of ABA responses.	1.03102	1.04898
BnaC02g24960D	AT1G78310	VQ MOTIF-CONTAINING PROTEIN 9 (VQ9)	VQ motif-containing protein	1.0309	0.488512
BnaC03g01160D	AT5G03340	CDC48C	ATPase, AAA-type, CDC48 protein	1.03026	0.980934
BnaC09g24710D	AT1G22840	CYTOCHROME C-1 (CYTC-1)	Encodes cytochrome c. Contains two site II (TGGGCC/T) elements, which interact with a TCP-domain transcription factor, and a downstream internal telomeric repeat, and are required for expression of the Cytc-1 gene. Promoter directs preferential expression in root and shoot meristems and in anthers. Double mutants with CYTC-2 accumulate starch during the day, have delayed growth and development an…	1.02759	0.51425
BnaC01g41850D	AT4G15550	INDOLE-3-ACETATE BETA-D-GLUCOSYLTRANSFERASE (IAGLU)	UDP-glucose:indole-3-acetate beta-D-glucosyltransferase	1.02687	0.472443
BnaC04g26710D	AT3G54000	0	TIP41-like protein	1.02647	0.835887
BnaC06g32160D	AT1G71015	0	PADRE protein.	1.02607	0.908671
BnaC02g04940D	AT5G13690	CYCLOPS 1 (CYL1)	Encodes an enzyme that is predicted to act as an alpha-N-acetylglucosaminidase (NAGLU). An naglu mutant arrests early in seed development but does not appear to have male or female gametophytic defects. Transcript levels for this gene are increased during reproductive development.	1.02596	1.2957
BnaA07g29810D	AT1G72010	TCP DOMAIN PROTEIN 22 (TCP22)	Modulates GA-dependent stamen filament elongation by direct activation of SAUR63 subfamily genes through conserved target sites in their promoters.	1.02477	0.462813
BnaA02g19620D	AT1G80570	0	RNI-like superfamily protein	1.02416	1.39774
BnaC07g28980D	AT5G25900	GA REQUIRING 3 (GA3)	Encodes a member of the CYP701A cytochrome p450 family that is involved in later steps of the gibberellin biosynthetic pathway.	1.02352	0.889513
BnaA06g14850D	AT1G21010	0	PADRE proteinup-regulated after infection by S. sclerotiorun.	1.02336	0.886311
BnaC01g21920D	AT4G16190	0	Papain family cysteine protease	1.02281	0.596811
BnaC08g26540D	AT3G55600	0	Membrane fusion protein Use1	1.02183	0.701065
BnaC03g31830D	AT4G01150	CURVATURE THYLAKOID 1A (CURT1A)	Integral thylakoid membrane protein required for proper grana stack curvature.	1.01993	0.844818
BnaA10g20600D	AT5G12040	0	Nitrilase/cyanide hydratase and apolipoprotein N-acyltransferase family protein	1.01836	0.899508
BnaA06g38980D	AT3G44300	NITRILASE 2 (NIT2)	Encodes an enzyme that catalyzes the hydrolysis of indole-3-acetonitrile (IAN) to indole-3-acetic acid (IAA) (nitrile aminohydrolase, EC 3.5.5.1) and IAN to indole-3-acetamide (IAM) at lower levels. Mutants have reduced sensitivity to IAN and are sensitive to IAA. This enzyme likely participates in other non-auxin-related metabolic pathways. The mRNA is cell-to-cell mobile.	1.01732	0.965834
BnaC03g12130D	0	0	0	1.01617	0.834045
BnaC07g29470D	AT5G25280	0	serine-rich protein-like protein	1.0155	0.5137
BnaC09g00760D	AT4G03510	RING MEMBRANE-ANCHOR 1 (RMA1)	RMA1 encodes a novel 28 kDa protein with a RING finger motif and a C-terminal membrane-anchoring domain that is involved in the secretory pathway. Has E3 ubiquitin ligase activity.	1.01322	1.40808
BnaC08g37720D	AT1G17520	0	Single Myb Histone (SMH) gene family member. Contains terminal acidic SANT domain.	1.0114	1.01175
BnaA05g26090D	AT4G27820	BGLU9	beta glucosidase 9	1.01099	1.75211
BnaC03g63920D	AT4G20830	BBE19	Encodes an oligogalacturonide oxidase that inactivates the elicitor-active oligogalacturonides (OGs). It is involved in plant immunity. Overexpressing plants are more resistant to B. cinerea.	1.01001	0.813409
BnaC06g33040D	AT1G72010	TCP DOMAIN PROTEIN 22 (TCP22)	Modulates GA-dependent stamen filament elongation by direct activation of SAUR63 subfamily genes through conserved target sites in their promoters.	1.00959	0.998616
BnaC03g75340D	AT3G26060	PEROXIREDOXIN Q (PRXQ)	encodes periredoxin Q which decomposes peroxides and plays a role in the protection of the photosynthetic apparatus	1.00736	1.03987
BnaA03g13610D	AT1G07170	SF3b14b	Similar to human splicing factor 3b, 14 kda subunit, SF3b14b.	1.00672	0.623652
BnaA03g00940D	AT5G03560	0	Tetratricopeptide repeat (TPR)-like superfamily protein	1.00469	0.825485
BnaA04g22950D	AT2G39570	ACT DOMAIN REPEATS 9 (ACR9)	Encodes a ACT domain-containing protein. The ACT domain, named after bacterial aspartate kinase, chorismate mutase and TyrA (prephenate dehydrogenase), is a regulatory domain that serves as an amino acid-binding site in feedback-regulated amino acid metabolic enzymes.	1.0034	0.676013
BnaA02g23540D	AT4G10030	ALPHA/BETA HYDROLASE DOMAIN 11 (ABHD11)	Alpha/beta hydrolase domain containing protein involved in lipid biosynthesis.	1.00276	0.764859
BnaA02g34540D	0	0	0	1.00273	0.798146
BnaC04g46450D	AT2G39570	ACT DOMAIN REPEATS 9 (ACR9)	Encodes a ACT domain-containing protein. The ACT domain, named after bacterial aspartate kinase, chorismate mutase and TyrA (prephenate dehydrogenase), is a regulatory domain that serves as an amino acid-binding site in feedback-regulated amino acid metabolic enzymes.	1.00185	0.604061
BnaA09g39180D	AT3G61440	CYSTEINE SYNTHASE C1 (CYSC1)	Encodes a cysteine synthase isomer CysC1. The isomer is however less effective in cysteine biosynthesis. It is involved in beta-cyanoalanine biosynthesis, an intermediate of cyanide detoxification pathway. The mRNA is cell-to-cell mobile.	1.00152	0.551682
BnaC08g28060D	AT3G57120	0	Protein kinase superfamily protein	1.00138	0.881484
BnaA04g28580D	AT2G29480	GLUTATHIONE S-TRANSFERASE TAU 2 (GSTU2)	Encodes glutathione transferase belonging to the tau class of GSTs. Naming convention according to Wagner et al. (2002).	1.00081	0.579107
BnaC04g15800D	AT2G28410	0	transmembrane protein	0.998887	1.05563
BnaC06g23920D	AT1G72890	0	Disease resistance protein (TIR-NBS class)	0.994734	1.18962
BnaC05g23490D	AT1G30510	ROOT FNR 2 (RFNR2)	Encodes a root-type ferredoxin:NADP(H) oxidoreductase.	0.991729	1.38016
BnaC03g21130D	AT2G38185	ABERRANT POLLEN DEVELOPMENT 1 (APD1)	RING/U-box superfamily protein	0.984579	1.09232
BnaC07g08090D	AT3G23410	FATTY ALCOHOL OXIDASE 3 (FAO3)	Encodes a fatty alcohol oxidase.	0.974504	1.28293
BnaA02g35750D	AT1G69900	0	Actin cross-linking protein	0.964367	1.34173
BnaCnng44670D	AT1G28670	ARAB-1	Arabidopsis thaliana lipase	0.954105	1.268
BnaA03g24240D	AT1G22840	CYTOCHROME C-1 (CYTC-1)	Encodes cytochrome c. Contains two site II (TGGGCC/T) elements, which interact with a TCP-domain transcription factor, and a downstream internal telomeric repeat, and are required for expression of the Cytc-1 gene. Promoter directs preferential expression in root and shoot meristems and in anthers. Double mutants with CYTC-2 accumulate starch during the day, have delayed growth and development an…	0.94691	1.0207
BnaC02g13790D	AT5G54130	0	Calcium-binding endonuclease/exonuclease/phosphatase family	0.937808	1.15474
BnaA04g03790D	AT3G55230	0	Disease resistance-responsive (dirigent-like protein) family protein	0.924388	1.26997
BnaA09g21250D	AT4G11980	NUDIX HYDROLASE HOMOLOG 14 (NUDX14)	nudix hydrolase homolog 14	0.914466	1.12118
BnaC09g09840D	AT2G19130	0	S-locus lectin protein kinase family protein	0.899133	1.02688
BnaA10g09270D	AT5G54960	PYRUVATE DECARBOXYLASE-2 (PDC2)	pyruvate decarboxylase-2	0.898385	1.25745
BnaC07g16620D	AT5G26310	UGT72E3	UGT72E3 is an UDPG:coniferyl alcohol glucosyltransferase which glucosylates sinapyl- and coniferyl alcohol as well as sinapic acid. The enzyme is thought to be involved in lignin- and phenylpropanoid metabolism. A knockdown mutant line (72E3KD) was obtained using RNAi silencing. No reduction in coniferyl alcohol 4-<i>O</i>-glucoside and sinapyl alcohol 4-<i>O</i>-glucoside was detected in this li…	0.887988	1.02862
BnaAnng24170D	AT2G35200	0	DUF740 family protein	0.867145	1.48523
BnaC06g07190D	AT3G55460	SC35-LIKE SPLICING FACTOR 30 (SCL30)	encodes an SC35-like splicing factor that is localized to nuclear specks. Barta et al (2010) have proposed a nomenclature for Serine/Arginine-Rich Protein Splicing Factors (SR proteins): Plant Cell. 2010, 22:2926. The mRNA is cell-to-cell mobile.	0.853677	1.04455
BnaC02g13020D	AT5G55450	LTP4.4	Bifunctional inhibitor/lipid-transfer protein/seed storage 2S albumin superfamily protein	0.832577	1.14794
BnaC09g45630D	AT5G10810	ENHANCER OF RUDIMENTARY HOMOLOGUE (ER)	enhancer of rudimentary homolog ATER	0.826472	1.05781
BnaCnng40280D	AT4G16447	0	hypothetical protein	0.825412	1.07648
BnaA03g54090D	AT4G37540	LOB DOMAIN-CONTAINING PROTEIN 39 (LBD39)	LOB domain-containing protein 39	0.805791	1.09896
BnaAnng02880D	AT3G05790	LON PROTEASE 4 (LON4)	Encodes a member of the Lon protease-like proteins (Lon1/At5g26860, Lon2/At5g47040, Lon3/At3g05780, Lon4/At3g05790). Lon is a multifunctional ATP-dependent protease which exists in bacteria, archaea and within organelles in eukaryotic cells. Lon proteases are responsible for the degradation of abnormal, damaged and unstable proteins.	0.788441	1.10452
BnaA06g00410D	AT1G55310	SC35-LIKE SPLICING FACTOR 33 (SCL33)	Encodes a SR spliceosome protein that is localized to nuclear specks, interacts with SR45 and the U1-70K protein of the U1 snRNP, has sequence similar to human SC35 protein. Barta et al (2010) have proposed a nomenclature for Serine/Arginine-Rich Protein Splicing Factors (SR proteins): Plant Cell. 2010, 22:2926.	0.7793	1.06039
BnaA09g46580D	AT1G13110	CYTOCHROME P450, FAMILY 71 SUBFAMILY B, POLYPEPTIDE 7 (CYP71B7)	member of CYP71B The mRNA is cell-to-cell mobile.	0.770803	1.06971
BnaA07g37360D	AT5G67420	LBD37	Encodes a LOB-domain protein involved in nitrogen metabolism and affecting leaf morphogenesis.	0.713936	1.45219
BnaC09g37040D	AT5G20830	SUS1	Encodes a protein with sucrose synthase activity (SUS1).	0.673548	1.0414

## Sheet: GOs cluster 1
GO term ID	GO term	Genes in query list belonging to GO term	Genes in Query list	Genes in Reference list belonging to GO term	Genes in Reference list	Fold enrichment	p-value
GO:0006979	response to oxidative stress	37	1106	937	100836	3.60017	3.4696e-11	BNAA01G01780D	BNAA02G04780D	BNAA02G07210D	BNAA03G19270D	BNAA03G37860D	BNAA03G39250D	BNAA04G21990D	BNAA04G22000D	BNAA04G27030D	BNAA05G35650D	BNAA06G38030D	BNAA07G32300D	BNAA08G25090D	BNAA09G02940D	BNAA09G23770D	BNAA10G15190D	BNAA10G29690D	BNAC01G02300D	BNAC01G02910D	BNAC01G12320D	BNAC01G13210D	BNAC01G32600D	BNAC02G10190D	BNAC03G63920D	BNAC04G53300D	BNAC04G56590D	BNAC04G56600D	BNAC04G56610D	BNAC05G49230D	BNAC06G14740D	BNAC07G38070D	BNAC08G00080D	BNAC08G31970D	BNAC08G34170D	BNAC09G37510D	BNAC09G37770D	BNACNNG10880D
GO:0071333	cellular response to glucose stimulus	7	1106	20	100836	31.9101	1.25991e-09	BNAA02G31000D	BNAA06G29270D	BNAA06G29500D	BNAA09G03330D	BNAC02G39310D	BNAC07G27220D	BNAC07G27440D
GO:0055114	oxidation-reduction process	86	1106	4058	100836	1.93218	4.17139e-09	BNAA01G05980D	BNAA01G11010D	BNAA01G12380D	BNAA01G13040D	BNAA01G18640D	BNAA03G35580D	BNAA03G39250D	BNAA03G47270D	BNAA04G09880D	BNAA04G20380D	BNAA04G21990D	BNAA04G22000D	BNAA04G24770D	BNAA05G01130D	BNAA05G01910D	BNAA05G09340D	BNAA05G28900D	BNAA06G10620D	BNAA06G15140D	BNAA06G16950D	BNAA07G00980D	BNAA07G04150D	BNAA07G07150D	BNAA07G24840D	BNAA08G05620D	BNAA08G10180D	BNAA08G31100D	BNAA09G04510D	BNAA09G13300D	BNAA09G15710D	BNAA09G24950D	BNAA09G26030D	BNAA09G28900D	BNAA09G31780D	BNAA09G44060D	BNAA09G49820D	BNAA09G49870D	BNAA10G24270D	BNAA10G29690D	BNAANNG35830D	BNAC01G02300D	BNAC01G12320D
GO:0047274	galactinol-sucrose galactosyltransferase activity	5	1106	11	100836	41.4417	6.80519e-08	BNAA02G04780D	BNAA08G00340D	BNAC03G70760D	BNAC03G70770D	BNAC09G37510D
GO:0008762	UDP-N-acetylmuramate dehydrogenase activity	11	1106	117	100836	8.57171	7.16942e-08	BNAA01G11010D	BNAA05G01130D	BNAA07G07150D	BNAA09G28900D	BNAANNG35830D	BNAC01G12320D	BNAC03G19180D	BNAC03G63920D	BNAC04G00690D	BNAC04G01930D	BNACNNG59310D
GO:0035061	interchromatin granule, splicing	5	1106	13	100836	35.0661	1.85456e-07	BNAA06G00410D	BNAA06G37780D	BNAC05G06630D	BNAC06G07190D	BNAC06G10860D
GO:0071398	cellular response to fatty acid	5	1106	13	100836	35.0661	1.85456e-07	BNAA09G13300D	BNAA09G44060D	BNAC08G36640D	BNACNNG33000D	BNACNNG67880D
GO:0009646	response to absence of light	8	1106	59	100836	12.3623	2.59115e-07	BNAA01G13710D	BNAA03G46540D	BNAA06G15140D	BNAA06G17510D	BNAA10G15190D	BNAC01G16110D	BNAC04G02910D	BNACNNG47410D
GO:0050660	flavin adenine dinucleotide binding	16	1106	338	100836	4.31582	1.14365e-06	BNAA01G11010D	BNAA05G01130D	BNAA07G07150D	BNAA09G07080D	BNAA09G28900D	BNAANNG35830D	BNAC01G12320D	BNAC03G19180D	BNAC03G63920D	BNAC04G00690D	BNAC04G01930D	BNAC07G08090D	BNAC09G06780D	BNAC09G13360D	BNAC09G21030D	BNACNNG59310D
GO:0009744	response to sucrose	13	1106	225	100836	5.2677	1.31055e-06	BNAA01G01780D	BNAA02G04780D	BNAA06G15140D	BNAA06G17510D	BNAA09G27350D	BNAA10G14710D	BNAC01G02910D	BNAC05G21780D	BNAC08G34170D	BNAC08G42000D	BNAC09G37040D	BNAC09G37510D	BNACNNG47410D
GO:0010585	glutamine secretion	3	1106	3	100836	91.1718	1.31599e-06	BNAA03G51690D	BNAC01G06730D	BNAC07G43480D
GO:0015770	sucrose transport	7	1106	63	100836	10.1302	5.61215e-06	BNAA03G52810D	BNAA06G16330D	BNAA06G26320D	BNAA07G29680D	BNAA09G30430D	BNAC01G32940D	BNAC06G32880D
[truncated: 44 more columns]

## Sheet: cluster2
	TAIR10	shortname	Description	DRKlog2FC	DUPlog2FC
BnaC03g28860D	AT4G10250	HSP22.0	Columbia endomembrane-localized small heat shock protein	12.1378	-3.97957
BnaC09g44630D	AT5G12020	HSP17.6II	17.6 kDa class II heat shock protein	8.48349	-4.45316
BnaC02g04180D	AT5G12020	HSP17.6II	17.6 kDa class II heat shock protein	8.87335	-3.5555
BnaAnng39790D	0	0	0	5.07426	-6.75721
BnaC03g05240D	AT5G12020	HSP17.6II	17.6 kDa class II heat shock protein	9.60988	-2.20039
BnaA10g12710D	AT5G59720	HSP18.2	encodes a low molecular weight heat shock protein that contains the heat shock element in the promoter region. Expression is induced in response to heat shock.	8.08643	-3.29155
BnaA10g20610D	AT5G12020	HSP17.6II	17.6 kDa class II heat shock protein	7.75916	-3.10781
BnaA05g12540D	AT1G59860	HSP17.6A	HSP20-like chaperones superfamily protein	7.53768	-2.67198
BnaC03g36870D	AT3G10815	BCA2A ZINC FINGER ATL 3 (BTL03)	RING/U-box superfamily protein	6.70934	-3.33682
BnaA09g30420D	AT4G02450	P23-1	Encodes one of two isoforms of a co-chaperone of HSP90 that is required for root growth, in particular in the maintenance of the root meristem.	9.15882	-0.162297
BnaA03g03740D	AT5G12020	17.6 KDA CLASS II HEAT SHOCK PROTEIN HSP17.6II	17.6 kDa class II heat shock protein	6.87365	-2.24637
BnaC08g19360D	AT1G20620	CATALASE 3 (CAT3)	BNAC03G11630D	7.16782	-1.86158
BnaA02g35760D	AT1G69920	GLUTATHIONE S-TRANSFERASE TAU 12 (GSTU12)	Encodes glutathione transferase belonging to the tau class of GSTs. Naming convention according to Wagner et al. (2002).	8.05315	-0.957711
BnaC07g26590D	AT5G48570	ROF2	Encodes one of the 36 carboxylate clamp (CC)-tetratricopeptide repeat (TPR) proteins (Prasad 2010, Pubmed ID: 20856808) with potential to interact with Hsp90/Hsp70 as co-chaperones.	8.27688	-0.700644
BnaA08g19680D	0	0	0	2.00194	-6.8409
BnaC01g17140D	AT4G25200	HSP23.6-MITO	AtHSP23.6-mito mRNA, nuclear gene encoding mitochondrial	9.12121	0.58022
BnaA08g19640D	0	0	0	6.00844	-2.1865
BnaA06g30120D	AT5G48570	ROF2	Encodes one of the 36 carboxylate clamp (CC)-tetratricopeptide repeat (TPR) proteins (Prasad 2010, Pubmed ID: 20856808) with potential to interact with Hsp90/Hsp70 as co-chaperones.	8.50505	0.35085
BnaA04g26930D	AT2G47180	GALACTINOL SYNTHASE 1 (GolS1)	GolS1 is a galactinol synthase that catalyzes the formation of galactinol from UDP-galactose and myo-inositol. GolS1 transcript levels rise in response to methyl viologen, an oxidative damage-inducing agent. Plants over-expressing GolS1 have increased tolerance to salt, chilling, and high-light stress.	8.7644	0.717083
BnaC04g00330D	AT2G47180	GALACTINOL SYNTHASE 1 (GolS1)	GolS1 is a galactinol synthase that catalyzes the formation of galactinol from UDP-galactose and myo-inositol. GolS1 transcript levels rise in response to methyl viologen, an oxidative damage-inducing agent. Plants over-expressing GolS1 have increased tolerance to salt, chilling, and high-light stress.	8.38238	0.407143
BnaA01g10520D	0	0	0	1.01565	-6.95746
BnaC03g03270D	AT5G07860	0	HXXXD-type acyl-transferase family protein	1.22505	-6.67113
BnaA05g22510D	0	0	0	6.89281	-0.889376
BnaAnng17140D	AT5G37670	HSP15.7	HSP20-like chaperones superfamily protein	6.68584	-0.720397
BnaC05g48870D	AT3G01500	CARBONIC ANHYDRASE 1 (CA1)	Encodes a putative beta-carbonic anhydrase betaCA1. Together with betaCA4 (At1g70410) regulates CO2-controlled stomatal movements in guard cells, as well as attenuates immunity. Differential CA gene expression in response to changing atmospheric CO2 conditions contribute to altered disease resistance levels. Activated by OXS2 under the treatment of salt.	7.5825	0.447768
BnaC06g14550D	AT3G53280	CYTOCHROME P450 71B5 (CYP71B5)	cytochrome P450 monooxygenase The mRNA is cell-to-cell mobile.	7.42376	0.290636
BnaA03g55570D	AT5G07010	SULFOTRANSFERASE 2A (ST2A)	Encodes a sulfotransferase that acts specifically on 11- and 12-hydroxyjasmonic acid. Transcript levels for this enzyme are increased by treatments with jasmonic acid (JA), 12-hydroxyJA, JA-isoleucine, and 12-oxyphytodienoic acid (a JA precursor).	6.01345	-0.88474
BnaC05g12250D	0	0	0	4.17979	-2.70998
BnaC03g11630D	AT1G53540	HSP17.6C	Member of the class I small heat-shock protein (sHSP) family, which accounts for the majority of sHSPs in maturing seeds	6.06094	-0.819084
BnaC04g45990D	AT2G38870	0	Predicted to encode a PR (pathogenesis-related) peptide that belongs to the PR-6 proteinase inhibitor family. Six putative PR-6-type protein encoding genes are found in Arabidopsis: At2g38900, At2g38870, At5g43570, At5g43580, At3g50020 and At3g46860.	7.11291	0.246116
BnaC01g05830D	0	0	0	4.78201	-2.07454
BnaA09g42760D	AT2G22240	MYO-INOSITOL-1-PHOSPHATE SYNTHASE 2 (MIPS2)	** Referred to as MIPS1 in Mitsuhashi et al 2008. Myo-inositol-1-phosphate synthase isoform 2. Expressed in leaf, root and silique. Immunolocalization experiments with an antibody recognizing MIPS1, MIPS2, and MIPS3 showed endosperm localization.	4.51011	-2.25803
BnaA03g25130D	AT4G12490	AZI3	Encodes a member of the AZI family of lipid transfer proteins. Contains a PRR domain that appears to be required for localization to the chloroplast.	7.14725	0.382731
BnaA06g27480D	AT5G25120	CYTOCHROME P450, FAMILY 71, SUBFAMILY B, POLYPEPTIDE 11 (CYP71B11)	putative cytochrome P450 The mRNA is cell-to-cell mobile.	6.11542	-0.633502
BnaC04g51460D	AT2G47180	GALACTINOL SYNTHASE 1 (GolS1)	GolS1 is a galactinol synthase that catalyzes the formation of galactinol from UDP-galactose and myo-inositol. GolS1 transcript levels rise in response to methyl viologen, an oxidative damage-inducing agent. Plants over-expressing GolS1 have increased tolerance to salt, chilling, and high-light stress.	8.02419	1.29829
BnaA04g28570D	AT2G29500	HSP17.6B	HSP20-like chaperones superfamily protein	4.8855	-1.78276
BnaC05g12240D	AT1G16030	HEAT SHOCK PROTEIN 70B (Hsp70b)	heat shock protein 70B	3.70279	-2.90604
BnaA09g33460D	AT3G53180	NODULIN/GLUTAMINE SYNTHASE-LIKE PROTEIN (NodGS)	Encodes a protein that is the product of a fusion gene with a C-terminal GSI like sequence and an N-terminal part sharing homology with nodulins. It self-assembles into oligomers and its expression is increased in response to flagellin treatment. The protein co-localizes with microtubules and binds gamma-tubulin. RNAi lines are affected in root morphogenesis.	6.79279	0.250931
BnaC08g26400D	AT3G55500	EXPANSIN A16 (EXPA16)	expansin-like protein. Naming convention from the Expansin Working Group (Kende et al, 2004. Plant Mol Bio). Involved in the formation of nematode-induced syncytia in roots of Arabidopsis thaliana.	5.94625	-0.566615
BnaA06g25130D	AT2G18680	0	transmembrane protein	4.99464	-1.49884
BnaC07g33360D	AT4G15990	0	hypothetical protein	2.56258	-3.92803
BnaC06g29160D	AT1G68010	HYDROXYPYRUVATE REDUCTASE (HPR)	Encodes hydroxypyruvate reductase.	2.65387	-3.72185
BnaA06g08680D	AT3G31430	0	zinc knuckle (CCHC-type) family protein	5.06677	-1.29057
BnaA05g21600D	AT3G18560	0	hypothetical protein	3.64957	-2.69282
BnaAnng05610D	AT5G45520	0	Leucine-rich repeat (LRR) family protein	5.34857	-0.890398
BnaA08g07440D	AT5G22480	ZPR1	ZPR1 zinc-finger domain protein	8.25675	2.06576
BnaC03g25160D	AT2G45180	DISEASE RELATED NONSPECI&#64257;C LIPID TRANSFER PROTEIN 1 DRN1	nsLTP family-related gene. Expression is strongly induced by bacterial pathogens. Mutants are more susceptible to pathogens and abiotic stressors suggesting a function in basal stress response.	4.71016	-1.40005
BnaC08g07220D	AT2G14440	0	Leucine-rich repeat protein kinase family protein	5.55418	-0.430504
BnaCnng60140D	AT2G24180	CYTOCHROME P450 71B6 (CYP71B6)	Encodes a cytochrome P450 monooxygenase that converts indole-3-acetonitrile to indole-3-aldehyde / indole-3-carboxylic acid and cyanide. The mRNA is cell-to-cell mobile.	4.80123	-1.17033
BnaC03g04170D	AT5G10140	FLOWERING LOCUS C (FLC)	MADS-box protein encoded by FLOWERING LOCUS C - transcription factor that functions as a repressor of floral transition and contributes to temperature compensation of the circadian clock. Expression is downregulated during cold treatment. Vernalization, FRI and the autonomous pathway all influence the state of FLC chromatin. Both maternal and paternal alleles are reset by vernalization, but their…	2.21781	-3.75166
BnaA01g14560D	AT4G25200	HSP23.6-MITO	AtHSP23.6-mito mRNA, nuclear gene encoding mitochondrial	6.59764	0.657661
BnaAnng22310D	AT1G65660	SWELLMAP 1 (SMP1)	Encodes a CCHC zinc finger protein that may function as a step II splicing factor. In an epigenetic allele of SMP1 (in which SMP1 and SMP2 mRNA is reduced) organs are smaller and contain fewer cells.	7.76114	1.84555
BnaA09g45760D	AT1G14160	CASP-LIKE PROTEIN 1A1 (CASPL1A1)	Uncharacterized protein family (UPF0497)	5.59838	-0.303791
BnaC03g25570D	AT2G46070	MPK12	Encodes a MAP kinase protein. MPK12 interacts with the IBR5 protein phosphatase in vitro and in vivo, and it can be dephosphorylated and inactivated by IBR5. MPK12 appears to be a negative regulator of auxin signlaing. MPK12 RNAi lines are hypersensitive to auxin in root elongation and transcriptional response assays, but they appear to have normal sensitivity to ABA. MPK12 is a nuclear protein a…	6.89577	1
BnaC07g36650D	AT4G21320	HSA32	Encodes heat-stress-associated 32-kD protein. Up-regulated by heat shock. Thermotolerance in a knockout mutant was compromised following a long recovery period (> 24 h) after acclimation heat shock treatment.	6.83009	0.940905
BnaAnng02990D	AT3G05950	0	RmlC-like cupins superfamily protein	5.10773	-0.749595
BnaA06g08330D	AT1G12200	FLAVIN MONOOXYGENASE (FMO)	Putative flavin monooxygenase.	5.60404	-0.239287
BnaA01g16730D	AT4G27890	BOB2	HSP20-like chaperones superfamily protein	5.46357	-0.342823
BnaC01g35300D	AT3G16450	JACALIN-RELATED LECTIN 33 (JAL33)	Mannose-binding lectin superfamily protein	4.79912	-0.97617
BnaA07g06110D	AT4G02465	0	hypothetical protein	1.41307	-4.3107
BnaCnng13500D	0	0	0	2.76795	-2.83167
BnaA03g09300D	AT1G53540	HSP17.6C	Member of the class I small heat-shock protein (sHSP) family, which accounts for the majority of sHSPs in maturing seeds	5.60932	0.0287637
BnaC09g07570D	AT5G66985	0	hypothetical protein	5.31241	-0.252317
BnaA01g23920D	AT1G65660	SWELLMAP 1 (SMP1)	Encodes a CCHC zinc finger protein that may function as a step II splicing factor. In an epigenetic allele of SMP1 (in which SMP1 and SMP2 mRNA is reduced) organs are smaller and contain fewer cells.	7.24468	1.69217
BnaC03g03430D	AT5G08260	SERINE CARBOXYPEPTIDASE-LIKE 35 (scpl35)	serine carboxypeptidase-like 35	2.48098	-3.06025
BnaC05g17990D	AT4G02450	P23-1	Encodes one of two isoforms of a co-chaperone of HSP90 that is required for root growth, in particular in the maintenance of the root meristem.	8.80389	3.28648
BnaC03g33490D	AT3G03670	0	Peroxidase superfamily protein	3.27283	-2.23817
BnaA02g36750D	AT5G43300	GDPD3	Encodes a member of the glycerophosphodiester phosphodiesterase (GDPD) family.	4.52283	-0.977227
BnaA06g10730D	AT1G16030	HEAT SHOCK PROTEIN 70B (Hsp70b)	heat shock protein 70B	3.84732	-1.64771
BnaC08g43060D	AT1G08630	THREONINE ALDOLASE 1 (THA1)	Encodes a threonine aldolase, involved in threonine degradation to glycine. Primarily expressed in seeds and seedlings.	3.06225	-2.41331
BnaA02g27980D	AT5G54770	THI1	Encodes a thiamine biosynthetic gene that has a dual function in thiamine biosynthesis and mitochondrial DNA damage tolerance. It appears to be involved in producing the thiazole portion of thiamine (vitamin B1). A crystal structure of the protein reveals that it forms a 2-ring homo-octamer. The mRNA is cell-to-cell mobile.	6.94727	1.49428
BnaC05g39470D	AT3G14210	EPITHIOSPECIFIER MODIFIER 1 (ESM1)	A semidominant QTL which has an epistatic effect on the Epithiospecifier gene. Represses nitrile formation and favors isothiocyanate production during glucosinolate hydrolysis. The functional allele deters the insect herbivory T. ni.	4.90946	-0.52842
BnaC07g50600D	AT4G28150	0	hypothetical protein (DUF789)	5.94138	0.572399
BnaC04g01250D	AT2G46430	CYCLIC NUCLEOTIDE GATED CHANNEL 3 (CNGC3)	Encodes a cyclic nucleotide gated channel, downstream component of the signaling pathways leading to hypersensitive response (HR) resistance.	4.74431	-0.620522
BnaCnng35440D	AT1G74590	GLUTATHIONE S-TRANSFERASE TAU 10 (GSTU10)	Encodes glutathione transferase belonging to the tau class of GSTs. Naming convention according to Wagner et al. (2002).	5.86728	0.506384
BnaC06g21280D	AT4G10250	HSP22.0	Columbia endomembrane-localized small heat shock protein	2.8692	-2.46794
BnaA07g13710D	AT2G28210	ALPHA CARBONIC ANHYDRASE 2 (ACA2)	alpha carbonic anhydrase 2	6.30017	1
BnaA07g31420D	AT1G74310	HEAT SHOCK PROTEIN 101 (HSP101)	Encodes ClpB1, which belongs to the Casein lytic proteinase/heat shock protein 100 (Clp/Hsp100) family. Involved in refolding of proteins which form aggregates under heat stress. Also known as AtHsp101. AtHsp101 is a cytosolic heat shock protein required for acclimation to high temperature.	4.62305	-0.676237
BnaA05g00720D	AT2G47180	GALACTINOL SYNTHASE 1 (GolS1)	GolS1 is a galactinol synthase that catalyzes the formation of galactinol from UDP-galactose and myo-inositol. GolS1 transcript levels rise in response to methyl viologen, an oxidative damage-inducing agent. Plants over-expressing GolS1 have increased tolerance to salt, chilling, and high-light stress.	6.03375	0.745638
BnaA06g30740D	AT3G29970	0	B12D protein	4.81557	-0.447684
BnaC09g50000D	AT5G05340	PEROXIDASE 52 (PRX52)	Encodes a protein with sequence similarity to peroxidases that is involved in lignin biosynthesis. Loss of function mutations show abnormal development of xylem fibers and reduced levels of lignin biosynthetic enxymes.	5.61244	0.357083
BnaA10g24610D	AT3G26180	CYTOCHROME P450, FAMILY 71, SUBFAMILY B, POLYPEPTIDE 20 (CYP71B20)	putative cytochrome P450	4.74083	-0.445492
BnaA04g04370D	AT3G54040	0	PAR1 protein	3.82967	-1.3329
BnaC03g37680D	AT1G16030	HEAT SHOCK PROTEIN 70B Hsp70b	heat shock protein 70B	5.45171	0.394746
BnaA01g24940D	AT3G21690	0	MATE efflux family protein	3.1256	-1.793
BnaC03g44790D	AT5G42530	0	hypothetical protein	5.67527	0.785739
BnaAnng01540D	AT5G05965	0	cell wall RBR3-like protein	5.85462	0.978616
BnaA08g10850D	AT4G35110	PHOSPHOLIPASE-LIKE PROTEIN 4 (PEARLI 4)	phospholipase-like protein (PEARLI 4) family protein	5.45473	0.621199
BnaC01g20510D	AT4G27890	BOB2	HSP20-like chaperones superfamily protein	6.53069	1.70956
BnaA09g51380D	0	0	0	1.19087	-3.60045
BnaC03g04450D	AT5G10625	0	flowering-promoting factor-like protein	3.88334	-0.889376
BnaA09g36360D	AT3G57020	0	Calcium-dependent phosphotriesterase superfamily protein	1.40571	-3.35042
BnaC03g09790D	AT3G16680	0	DNA binding / DNA-directed RNA polymerase	5.23196	0.581458
BnaCnng71890D	0	0	0	5.64715	1
BnaC09g30630D	AT5G54250	CYCLIC NUCLEOTIDE-GATED CATION CHANNEL 4 (CNGC4)	member of Cyclic nucleotide gated channel family, downstream component of the signaling pathways leading to HR resistance. mutant plants exhibit gene-for-gene disease resistance against avirulent Pseudomonas syringae despite the near-complete absence of the hypersensitive response (HR). Salicylic acid accumulation in dnd2 mutants is completely PAD4-independent.	5.60807	1
BnaC01g31000D	AT1G65660	SWELLMAP 1 (SMP1)	Encodes a CCHC zinc finger protein that may function as a step II splicing factor. In an epigenetic allele of SMP1 (in which SMP1 and SMP2 mRNA is reduced) organs are smaller and contain fewer cells.	6.46606	1.86238
BnaC04g26600D	AT3G54040	0	PAR1 protein	5.19985	0.598076
BnaC06g11020D	AT1G55600	WRKY DNA-BINDING PROTEIN 10 (WRKY10)	member of WRKY Transcription Factor; Group I. It has WRKY domain at its N terminal end and zinc-finger like motif.	5.61903	1.03418
BnaAnng38970D	AT1G74670	GA-STIMULATED ARABIDOPSIS 6 (GASA6)	Gibberellin-regulated family protein	5.55277	0.986714
BnaA01g30490D	AT1G16030	HEAT SHOCK PROTEIN 70B (Hsp70b)	heat shock protein 70B	4.21715	-0.344191
BnaA08g21730D	AT1G20620	CATALASE 3 (CAT3)	Catalase, catalyzes the breakdown of hydrogen peroxide (H2O2) into water and oxygen. The mRNA is cell-to-cell mobile.	6.51702	1.9623
BnaC05g20360D	AT1G26390	BBE4	FAD-binding Berberine family protein	5.94378	1.42829
BnaC03g44680D	AT3G25190	VACUOLAR IRON TRANSPORTER-LIKE 5 VTL5	The gene encodes nodulin-like21 whose transcript abundance was repressed under conditions of Fe-deficient growth.	2.192	-2.30985
BnaC04g40580D	AT2G29500	HSP17.6B	HSP20-like chaperones superfamily protein	4.25724	-0.241696
BnaA06g13100D	AT1G18910	BRUTUS LIKE 2 (BTSL2)	E3 ubiquitin ligase that functions redundantly in the root with BTSL1 to negatively regulate iron uptake.	3.6069	-0.889376
BnaA08g15530D	AT4G37030	0	membrane protein	5.09144	0.638852
BnaC07g46930D	AT4G39795	0	hypothetical protein (DUF581)	4.47538	0.0411874
BnaA08g23680D	AT1G16030	HEAT SHOCK PROTEIN 70B (Hsp70b)	heat shock protein 70B	3.36003	-1.03122
BnaA03g20340D	AT2G43620	0	Chitinase family protein	4.79093	0.437453
BnaA08g05730D	AT4G15630	CASP-LIKE PROTEIN 1E1 CASPL1E1	Uncharacterized protein family (UPF0497)	5.34727	1
BnaC02g22770D	AT1G74360	NEMATODE-INDUCED LRR-RLK 1 NILR1	NILR1 encodes a serine/threonine kinase involved in defense response to nematodes.	4.94397	0.632958
BnaC08g42030D	0	0	0	5.28416	1
BnaA01g25540D	AT3G20750	GATA TRANSCRIPTION FACTOR 29 (GATA29)	Encodes a member of the GATA factor family of zinc finger transcription factors.	5.26076	1
BnaA03g60200D	AT2G01820	0	Leucine-rich repeat protein kinase family protein	4.79285	0.5357
BnaA03g32320D	AT3G12580	HEAT SHOCK PROTEIN 70 (HSP70)	heat shock protein 70	4.49815	0.288142
BnaA04g04510D	AT3G53830	0	Regulator of chromosome condensation (RCC1) family protein	1.10026	-3.109
BnaA03g17800D	AT2G38380	0	Peroxidase superfamily protein	4.38073	0.180256
BnaA08g15280D	AT2G18328	RAD-LIKE 4 (RL4)	RAD-like 4	5.22539	1.03418
BnaA03g21260D	AT1G01680	PLANT U-BOX 54 (PUB54)	plant U-box 54	4.5773	0.416978
BnaC09g52420D	0	0	0	1.02019	-3.1258
BnaA02g21970D	AT4G10520	0	Subtilase family protein	5.16153	1.03418
BnaC04g19410D	AT1G62290	PUTATIVE ASPARTIC PROTEINASE A2 (PASPA2)	Saposin-like aspartyl protease family protein	5.24136	1.12374
BnaA03g58470D	AT4G21320	HSA32	Encodes heat-stress-associated 32-kD protein. Up-regulated by heat shock. Thermotolerance in a knockout mutant was compromised following a long recovery period (> 24 h) after acclimation heat shock treatment.	5.75325	1.64333
BnaA04g24600D	AT2G42600	PHOSPHOENOLPYRUVATE CARBOXYLASE 2 (PPC2)	Encodes one of four Arabidopsis phosphoenolpyruvate carboxylase proteins.PPC1 and PPC2 are crucial for balancing carbon and nitrogen metabolism.	2.98865	-1.11217
BnaC05g33460D	0	0	0	3.58582	-0.488167
BnaC03g69340D	AT1G52245	0	dynein light chain LC6, flagellar outer arm-like protein	5.24671	1.21797
BnaC01g38510D	AT3G12580	HEAT SHOCK PROTEIN 70 HSP70	heat shock protein 70	5.32018	1.32083
BnaA07g37560D	AT5G38100	0	SABATH family methyltransferase.	6.53125	2.57475
BnaA05g01380D	AT2G46430	CYCLIC NUCLEOTIDE GATED CHANNEL 3 (CNGC3)	Encodes a cyclic nucleotide gated channel, downstream component of the signaling pathways leading to hypersensitive response (HR) resistance.	2.98394	-0.944777
BnaA09g23500D	0	0	0	5.38189	1.46628
BnaA07g27290D	0	0	0	1.67576	-2.23013
BnaA07g28460D	AT1G69920	GLUTATHIONE S-TRANSFERASE TAU 12 (GSTU12)	Encodes glutathione transferase belonging to the tau class of GSTs. Naming convention according to Wagner et al. (2002).	2.61244	-1.2803
BnaA01g33370D	AT3G04600	0	Nucleotidylyl transferase superfamily protein	4.46703	0.614117
BnaCnng78630D	AT5G64110	0	Peroxidase superfamily protein	5.10318	1.27093
BnaA03g13170D	AT5G51440	HSP23.5	HSP20-like chaperones superfamily protein	3.40079	-0.423912
BnaA05g01560D	AT2G46240	BAG6	A member of Arabidopsis BAG (Bcl-2-associated athanogene) proteins, plant homologs of mammalian regulators of apoptosis. Expression of BAG6 in leaves was strongly induced by heat stress. Knockout mutants exhibited enhanced susceptibility to fungal pathogen Botrytis cinerea. Plant BAG proteins are multi-functional and remarkably similar to their animal counterparts, as they regulate apoptotic-like…	1.84064	-1.97745
BnaC01g05180D	AT4G33050	EMBRYO SAC DEVELOPMENT ARREST 39 (EDA39)	Encodes a calmodulin-binding protein involved in stomatal movement.	4.40203	0.599112
BnaCnng00420D	AT3G25470	0	bacterial hemolysin-like protein	3.51602	-0.285633
BnaA05g12530D	AT2G29500	HSP17.6B	HSP20-like chaperones superfamily protein	2.6019	-1.19617
BnaA08g25470D	AT1G11080	SERINE CARBOXYPEPTIDASE-LIKE 31 (scpl31)	serine carboxypeptidase-like 31	2.70224	-1.08158
BnaC04g54510D	AT2G29500	HSP17.6B	HSP20-like chaperones superfamily protein	3.04638	-0.696687
BnaC04g06700D	AT2G38600	0	HAD superfamily, subfamily IIIB acid phosphatase	3.53721	-0.162608
BnaCnng53390D	AT2G01520	MLP-LIKE PROTEIN 328 (MLP328)	Encodes a cis-cinnamic acid responsive gene that is a member of the major latex protein-like gene family and plays a role in promoting vegetative growth and delaying &#64258;owering. The mRNA is cell-to-cell mobile.	3.04557	-0.634913
BnaC08g31960D	AT3G62050	0	Putative endonuclease or glycosyl hydrolase	5.65407	1.97786
BnaC09g18000D	AT3G28415	ATP-BINDING CASSETTE B22 (ABCB22)	ABC transporter family protein	4.17506	0.519296
BnaCnng39460D	AT2G02990	RIBONUCLEASE 1 (RNS1)	Encodes a member of the ribonuclease T2 family that responds to inorganic phosphate starvation, and inhibits production of anthocyanin. Also involved in wound-induced signaling independent of jasmonic acid. Its expression is responsive to both phosphate (Pi) and phosphite (Phi) in roots.	1.17103	-2.44465
BnaA02g16400D	AT1G73210	0	hypothetical protein (DUF789)	5.67755	2.09998
BnaC05g29950D	AT3G22520	0	spindle assembly abnormal protein	3.55691	-0.0198809
BnaC04g49360D	AT2G43910	HARMLESS TO OZONE LAYER 1 (HOL1)	HARMLESS TO OZONE LAYER 1	3.2359	-0.333688
BnaC03g30880D	AT2G02930	GLUTATHIONE S-TRANSFERASE F3 (GSTF3)	Encodes glutathione transferase belonging to the phi class of GSTs. Naming convention according to Wagner et al. (2002).	4.01051	0.452686
BnaA02g05540D	AT5G22290	NAC DOMAIN CONTAINING PROTEIN 89 (NAC089)	Encodes ANAC089, a membrane-tethered transcription factor that negatively regulates floral initiation. Also controls ER-stress-induced programmed cell death.	5.43747	1.88296
BnaA08g20970D	AT1G22070	TGA1A-RELATED GENE 3 (TGA3)	Encodes a transcription factor. Like other TGAla-related factors, TGA3 has a highly conserved bZIP region and exhibits similar DNA-binding properties.	3.82043	0.277482
BnaC06g26300D	AT1G67870	0	glycine-rich protein	2.65819	-0.880572
BnaA09g00850D	AT4G02520	GLUTATHIONE S-TRANSFERASE PHI 2 (GSTF2)	Encodes glutathione transferase belonging to the phi class of GSTs. Naming convention according to Wagner et al. (2002). The expression of this gene is upregulated by herbicide safeners such as benoxacor and fenclorim.	3.54556	0.00928347
BnaA04g05890D	AT3G51890	CLATHRIN LIGHT CHAIN 3 (CLC3)	Clathrin light chain protein	2.933	-0.602765
BnaA08g19110D	0	0	0	4.50502	1
BnaC02g40870D	AT5G25120	CYTOCHROME P450, FAMILY 71, SUBFAMILY B, POLYPEPTIDE 11 (CYP71B11)	putative cytochrome P450 The mRNA is cell-to-cell mobile.	3.689	0.185997
BnaC04g45750D	0	0	0	5.51759	2.02042
BnaC05g51870D	0	0	0	4.55531	1.06021
BnaA10g22470D	AT5G09570	AT12CYS-2	Twin CX9C domain protein. Induced by low phosphate or iron, drought and heat stress. Loss of both At12cys-1 and At12cys-2 lead to enhanced tolerance to drought and light stress and increased anti-oxidant capacity.	3.25648	-0.188326
BnaC04g03640D	AT2G44370	0	Cysteine/Histidine-rich C1 domain family protein	3.16425	-0.279142
BnaC03g57430D	AT1G26580	0	ELM2 domain protein	4.42206	1
BnaA07g38680D	AT1G67870	0	glycine-rich protein	2.56429	-0.851499
BnaA09g41240D	AT2G24762	GLUTAMINE DUMPER 4 (GDU4)	Encodes a member of the GDU (glutamine dumper) family proteins involved in amino acid export: At4g31730 (GDU1), At4g25760 (GDU2), At5g57685 (GDU3), At2g24762 (GDU4), At5g24920 (GDU5), At3g30725 (GDU6) and At5g38770 (GDU7).	2.33787	-1.07689
BnaA03g05670D	AT5G15830	AtbZIP3	basic leucine-zipper 3	4.42405	1.02439
BnaA03g53710D	AT4G37150	METHYL ESTERASE 9 (MES9)	Encodes a protein shown to have carboxylesterase activity, methyl salicylate esterase activity, methyl jasmonate esterase activity, and methyl IAA esterase activity in vitro. MES9 appears to be involved in MeSA hydrolysis in planta. Expression of MES9 can restore systemic acquired resistance in SAR-deficient tobacco plants. This protein does not act on MeGA4, or MEGA9 in vitro.	5.08285	1.70969
BnaC02g31070D	AT1G54040	EPITHIOSPECIFIER PROTEIN (ESP)	Epithiospecifier protein, interacts with WRKY53. Involved in pathogen resistance and leaf senescence.	3.39178	0.0328078
BnaCnng10670D	AT3G10090	0	Nucleic acid-binding, OB-fold-like protein	1.80047	-1.55839
BnaC08g35240D	AT2G22240	MYO-INOSITOL-1-PHOSPHATE SYNTHASE 2 (MIPS2)	** Referred to as MIPS1 in Mitsuhashi et al 2008. Myo-inositol-1-phosphate synthase isoform 2. Expressed in leaf, root and silique. Immunolocalization experiments with an antibody recognizing MIPS1, MIPS2, and MIPS3 showed endosperm localization.	4.65208	1.30615
BnaA03g26130D	AT4G02520	GLUTATHIONE S-TRANSFERASE PHI 2 (GSTF2)	Encodes glutathione transferase belonging to the phi class of GSTs. Naming convention according to Wagner et al. (2002). The expression of this gene is upregulated by herbicide safeners such as benoxacor and fenclorim.	2.24232	-1.09481
BnaC09g52670D	AT4G11655	CASP-LIKE PROTEIN 4A4 (CASPL4A4)	Uncharacterized protein family (UPF0497)	4.9748	1.66752
BnaA03g32840D	AT1G55490	CHAPERONIN 60 BETA (CPN60B)	encodes the beta subunit of the chloroplast chaperonin 60, a homologue of bacterial GroEL. Mutants in this gene develops lesions on its leaves, expresses systemic acquired resistance (SAR) and develops accelerated cell death to heat shock stress. The protein has molecular chaperone activity for suppressing protein aggregation in vitro.	2.73761	-0.564664
BnaC04g08070D	AT2G37200	CASP-LIKE PROTEIN 5A1 (CASPL5A1)	Uncharacterized protein family (UPF0497)	3.92253	0.627865
BnaC05g08650D	AT1G11330	RESISTANT TO DFPM INHIBITION OF ABA SIGNALING 2 (RDA2)	S-locus lectin protein kinase family protein	5.78883	2.53599
BnaAnng16530D	AT3G10020	0	plant/protein	2.34205	-0.903331
BnaA10g27420D	AT5G02020	SALT INDUCED SERINE RICH (SIS)	Encodes a protein involved in salt tolerance, names SIS (Salt Induced Serine rich).	2.34605	-0.889376
BnaA04g18910D	AT2G32180	PLASTID TRANSCRIPTIONALLY ACTIVE 18 (PTAC18)	plastid transcriptionally active 18	2.86271	-0.369306
BnaC05g28920D	AT1G32180	CELLULOSE SYNTHASE-LIKE D6 (CSLD6)	encodes a gene similar to cellulose synthase	5.15118	1.91944
BnaC03g37980D	AT3G13470	CHAPERONIN-60BETA2 (CPN60BETA2)	Encodes a subunit of chloroplasts chaperonins that are involved in mediating the folding of newly synthesized, translocated, or stress-denatured proteins. Cpn60 subunits are: Cpn60alpha1 (At2g28000), AtCpn60alpha2 (At5g18820), AtCpn60beta1 (At1g55490), AtCpn60beta2 (At3g13470), AtCpn60beta3 (At5g56500), AtCpn60beta4 (At1g26230).	2.94825	-0.270255
BnaA10g24080D	AT5G06860	POLYGALACTURONASE INHIBITING PROTEIN 1 (PGIP1)	Encodes a polygalacturonase inhibiting protein involved in defense response. PGIPs inhibit the function of cell wall pectin degrading enzymes such as those produced by fungal pathogens. PGIP1 is induced by fungal infection. Suppressed in the proton sensitive stop1-mutant, but the transcription level was recovered by transformation of STOP2. Knockout mutant showed severe damage in the root tip in …	4.87433	1.66339
BnaC03g24700D	AT2G44130	KISS ME DEADLY 3 (KMD3)	Encodes a member of a family of F-box proteins, called the KISS ME DEADLY (KMD) family. Component of SCF ubiquitin protein ligase, interacts with phenylalanine ammonia-lyase. AtKFB39 is a homolog of previously identified AtKFB50 (At3g59940) and specifically interacts with Arabidopsis PAL3 and PAL4 in vitro. In planta, together with AtKFB01, KFB20 and KFB50, it regulates PAL protein stability thus…	3.28647	0.0805791
BnaA08g27070D	AT1G08230	GAT1	Codes for a H+-driven, high affinity gamma-aminobutyric acid (GABA) transporter. Localized at the plasma membrane. In planta, AtGAT1 expression was highest in flowers and under conditions of elevated GABA concentrations such as wounding or senescence.	3.94099	0.742896
BnaA07g05150D	AT3G25050	XYLOGLUCAN ENDOTRANSGLUCOSYLASE/HYDROLASE 3 (XTH3)	Encodes an endotransglucosylase that cleaves the beta-1,4-glucosidic linkage in amorphous cellulose and ligates the nascent reducing end to a non-reducing terminus of either cellulosic or xyloglucan oligosaccharide. Higher expression in flowers and in response to IAA treatment.	4.19426	1
BnaC03g35380D	AT3G07600	0	Heavy metal transport/detoxification superfamily protein	2.33268	-0.841046
BnaC03g52640D	AT3G13470	CHAPERONIN-60BETA2 (CPN60BETA2)	Encodes a subunit of chloroplasts chaperonins that are involved in mediating the folding of newly synthesized, translocated, or stress-denatured proteins. Cpn60 subunits are: Cpn60alpha1 (At2g28000), AtCpn60alpha2 (At5g18820), AtCpn60beta1 (At1g55490), AtCpn60beta2 (At3g13470), AtCpn60beta3 (At5g56500), AtCpn60beta4 (At1g26230).	4.20384	1.03317
BnaC08g07320D	AT1G33030	0	O-methyltransferase family protein	3.97391	0.835201
BnaC07g08050D	0	0	0	4.97455	1.85152
BnaC08g05370D	AT4G12900	0	Gamma interferon responsive lysosomal thiol (GILT) reductase family protein	3.04902	-0.0673432
BnaCnng20620D	AT5G04380	0	S-adenosyl-L-methionine-dependent methyltransferases superfamily protein	4.09118	1
BnaC08g14700D	AT1G11080	SERINE CARBOXYPEPTIDASE-LIKE 31 (scpl31)	serine carboxypeptidase-like 31	2.91838	-0.170632
BnaC05g08640D	AT1G11330	RESISTANT TO DFPM INHIBITION OF ABA SIGNALING 2 (RDA2)	S-locus lectin protein kinase family protein	3.51533	0.442379
BnaCnng15120D	AT3G47510	0	transmembrane protein	2.8961	-0.149043
BnaC04g54520D	AT1G59860	HSP17.6A	HSP20-like chaperones superfamily protein	2.35654	-0.685671
BnaC04g19940D	AT1G62800	ASP4	Encodes aspartate aminotransferase (Asp4).	2.72086	-0.311515
BnaA05g15960D	AT3G28220	0	TRAF-like family protein	4.19039	1.15807
BnaC01g23550D	AT3G51110	0	Tetratricopeptide repeat (TPR)-like superfamily protein	5.28011	2.24851
BnaA07g26770D	AT1G68010	HYDROXYPYRUVATE REDUCTASE (HPR)	Encodes hydroxypyruvate reductase.	3.53551	0.524132
BnaUnng04730D	0	0	0	4.09123	1.09823
BnaC08g16850D	AT1G16030	HEAT SHOCK PROTEIN 70B (Hsp70b)	heat shock protein 70B	2.52628	-0.460523
BnaC02g38210D	AT3G30580	0	hypothetical protein	4.55715	1.57124
BnaA04g02370D	AT2G41790	0	Insulinase (Peptidase family M16) family protein	1.6495	-1.33258
BnaA03g56140D	0	0	0	2.51911	-0.430736
BnaA07g11770D	AT2G48020	ZINC-INDUCED FACILITATOR 2 (ZIF2)	Encodes a zinc transporter ZIF2. Expression of ZIF2 is regulated by alternative splicing.	2.87131	-0.0752135
BnaC08g08290D	AT4G14020	0	Rapid alkalinization factor (RALF) family protein	3.54397	0.600905
BnaA10g14950D	AT1G70860	0	Polyketide cyclase/dehydrase and lipid transport superfamily protein	2.28734	-0.649218
BnaA09g19230D	AT2G03280	RRT3	O-fucosyltransferase family protein	3.92335	1
BnaC05g05260D	AT4G05460	SKP1/ASK-INTERACTING PROTEIN 19 (SKIP19)	Encodes a SKP1/ASK-Interacting protein.	3.75735	0.850658
BnaA05g08260D	AT2G35910	ATL70)	ATL= Arabidopsis Toxicos en Levadura.RING/U-box superfamily protein	2.02338	-0.879924
BnaA10g08110D	AT5G51270	0	U-box domain-containing protein kinase family protein	2.32965	-0.564866
BnaC02g11570D	AT5G57345	OXR	OXR is a single copy gene in Arabidopsis. It is localized to the ER. It is expressed throughout the plant and expression is induced in response to abiotic stress. While the function of OXR is unknown, overexpression results in increased abiotic stress tolerance and increased ascorbic acid content.	3.34837	0.45598
BnaC06g33540D	ATCG00790	RIBOSOMAL PROTEIN L16 (RPL16)	chloroplast gene encoding a ribosomal protein L16, which is a constituent of 50S large ribosomal subunit	4.06014	1.182
BnaC03g65130D	AT4G23060	IQ-DOMAIN 22 (IQD22)	Member of IQ67 (CaM binding) domain containing family.	2.69978	-0.173204
BnaC08g28530D	AT3G57540	REMORIN GROUP 4 1 (REM4.1)	Remorin family protein	2.21546	-0.633506
BnaC04g03440D	AT2G44220	0	NEP-interacting protein (DUF239)	1.72989	-1.11562
BnaA07g23680D	AT1G70830	MLP-LIKE PROTEIN 28 (MLP28)	MLP-like protein 28	3.28463	0.455193
BnaC03g24830D	AT2G44380	0	Cysteine/Histidine-rich C1 domain family protein	3.86043	1.03748
BnaC01g07190D	AT4G31330	0	transmembrane protein, putative (Protein of unknown function, DUF599)	3.61626	0.802971
BnaCnng57410D	AT2G40900	USUALLY MULTIPLE ACIDS MOVE IN AND OUT TRANSPORTERS 11 (UMAMIT11)	Encodes a plasma membrane-localized amino acid transporter likely involved in amino acid export in the developing seed.	2.96641	0.153427
BnaC02g36480D	0	0	0	2.45866	-0.349682
BnaC08g30270D	AT3G21860	SKP1-LIKE 10 (SK10)	SKP1-like 10	3.43808	0.635569
BnaC05g52180D	AT3G14200	0	Chaperone DnaJ-domain superfamily protein	3.64824	0.848855
BnaC01g20570D	0	0	0	3.83883	1.04007
BnaA10g03460D	AT1G05300	ZINC TRANSPORTER 5 PRECURSOR (ZIP5)	member of Fe(II) transporter isolog family	3.36481	0.567509
BnaCnng66560D	0	0	0	3.54323	0.756256
BnaC07g03880D	0	0	0	3.19443	0.429572
BnaCnng36700D	AT3G51960	BASIC LEUCINE ZIPPER 24 (BZIP24)	bZIP transcription factor induced by salt stress and promoted salt tolerance. Localized to the cytoplasm and nucleus under control conditions and targeted preferentially to the nucleus under salt stress	2.17604	-0.581217
BnaCnng21800D	AT1G75390	BASIC LEUCINE-ZIPPER 44 (bZIP44)	basic leucine-zipper 44	2.97986	0.242739
BnaA05g12560D	AT2G29450	GLUTATHIONE S-TRANSFERASE TAU 5 (GSTU5)	Encodes a member of the TAU glutathione S-transferase gene family. Gene expression is induced by exposure to auxin, pathogen and herbicides. Naming convention according to Wagner et al. (2002)	2.68088	-0.0422736
BnaC05g51950D	AT3G61090	0	Putative endonuclease or glycosyl hydrolase	3.84719	1.1391
BnaA02g29270D	AT3G28345	ATP-BINDING CASSETTE B15 (ABCB15)	Encodes an ATP-binding cassette (ABC) transporter. Expressed in the vascular tissue of primary stem.	3.6566	0.948882
BnaA08g17790D	AT1G29720	0	Leucine-rich repeat transmembrane protein kinase	3.32417	0.617514
BnaA03g10700D	AT2G19760	PROFILIN 1 (PRF1)	first member of the Arabidopsis profilin multigene family, expressed in all organs of Arabidopsis. Binds poly-L-proline. The first intron of PRF1 enhances gene expression in vegetative tissues.	2.83571	0.139072
BnaA07g33530D	AT1G77390	CYCLIN A1;2 (CYCA1;2)	Encodes a core cell cycle gene involved in meiosis II during microsporogenesis. Recessive mutants exhibit delayed and asynchronous meiosis in pollen mother cell populations and uncoordinated nuclear division and cytokinesis resulting in dyad microspores.	1.84912	-0.846454
BnaC08g39710D	AT1G14320	SUPPRESSOR OF ACAULIS 52 (SAC52)	Encodes a ribosomal protein L10 and may be involved in translation regulation. Semi-dominant mutations in SAC552 can suppress defects in acaulis5, which encodes a thermospermine synthase, by enhancing translation of acl5 and itself.	2.38487	-0.298695
BnaC04g12620D	AT2G32120	HEAT-SHOCK PROTEIN 70T-2 (HSP70T-2)	heat-shock protein 70T-2	2.55209	-0.127896
BnaA07g28800D	AT1G70690	HOPW1-1-INDUCED GENE1 (HWI1)	Encodes a plasmodesmal protein that may be involved in the intercellular movement of molecules through the plasmodesmata. The protein has two DUF26 domains and a single transmembrane domain.	1.80293	-0.873296
BnaC02g17670D	AT1G67870	0	glycine-rich protein	2.27369	-0.389317
BnaA06g10410D	AT1G44414	0	zinc-ribbon domain protein	1.68802	-0.969669
BnaA01g26960D	AT3G45680	NPF2.3	Major facilitator superfamily protein	2.50936	-0.143364
BnaC08g12350D	AT4G26890	MITOGEN-ACTIVATED PROTEIN KINASE KINASE KINASE 16 (MAPKKK16)	Member of MEKK subfamily. Involved in wound response signaling. Interacts with At5g40440, and activates At1g59580.	1.8941	-0.757781
BnaC03g21650D	AT2G38800	0	Plant calmodulin-binding protein-like protein	2.08868	-0.562886
BnaA03g33660D	AT3G14990	DJ-1 HOMOLOG A (DJ1A)	Encodes a homolog of animal DJ-1 superfamily protein. In the A. thaliana genome, three genes encoding close homologs of human DJ-1 were identified AT3G14990 (DJ1A), AT1G53280 (DJ1B) and AT4G34020 (DJ1C). Among the three homologs, DJ1C is essential for chloroplast development and viability. It exhibits glyoxalase activity towards glyoxal and methylglyoxal. The mRNA is cell-to-cell mobile.	1.79609	-0.855131
BnaC04g13300D	AT2G31085	CLAVATA3/ESR-RELATED 6 (CLE6)	Member of a large family of putative ligands homologous to the Clavata3 gene. Consists of a single exon. Can replace CLV3 function in vivo.	2.05951	-0.59048
BnaAnng30480D	AT4G18540	0	transmembrane protein	2.32779	-0.31952
BnaC06g04180D	AT3G20570	EARLY NODULIN-LIKE PROTEIN 9 (ENODL9)	early nodulin-like protein 9	2.61693	-0.0204554
BnaCnng27880D	0	0	0	1.50687	-1.12802
BnaCnng03230D	AT5G02810	PRR7	PRR7 and PRR9 are partially redundant essential components of a temperature-sensitive circadian system. CCA1 and LHY had a positive effect on PRR7 expression levels. Acts as transcriptional repressor of CCA1 and LHY. Acts additively with EC, PRR5 and PRR9 to regulate hypocotyl growth under photoperiodic conditions.	1.1305	-1.4991
BnaCnng69770D	AT4G01430	USUALLY MULTIPLE ACIDS MOVE IN AND OUT TRANSPORTERS 29 (UMAMIT29)	Encodes a plasma membrane-localized amino acid transporter likely involved in amino acid export in the developing seed.	1.87079	-0.751818
BnaCnng66000D	AT1G53282	0	Encodes a Plant thionin family protein	3.61472	1
BnaA02g08820D	AT5G56030	HEAT SHOCK PROTEIN 81-2 (HSP81-2)	A member of heat shock protein 90 (HSP90) gene family. Expressed in all tissues and abundant in root apical meristem, pollen and tapetum. Expression is NOT heat-induced but induced by IAA and NaCl. Interacts with HsfA1d in the cytosol and the nucleus and negatively regulates HsfA1d. Did not bind to AtHsfA4c. The mRNA is cell-to-cell mobile.	2.22275	-0.390514
BnaA04g23610D	AT2G40900	USUALLY MULTIPLE ACIDS MOVE IN AND OUT TRANSPORTERS 11 (UMAMIT11)	Encodes a plasma membrane-localized amino acid transporter likely involved in amino acid export in the developing seed.	1.91086	-0.684904
BnaC03g74320D	AT2G05440	GLYCINE RICH PROTEIN 9 (GRP9)	GLYCINE RICH PROTEIN 9	1.5353	-1.05802
BnaC09g27800D	AT1G65481	0	transmembrane protein	2.28382	-0.309297
BnaAnng39990D	AT1G12200	FLAVIN MONOOXYGENASE (FMO)	Putative flavin monooxygenase.	3.19859	0.617396
BnaC06g09230D	AT1G51913	0	transmembrane protein	1.724	-0.846617
BnaC04g37570D	AT2G32680	RECEPTOR LIKE PROTEIN 23 (RLP23)	receptor like protein 23	1.91911	-0.646498
BnaC07g35130D	AT4G18170	WRKY DNA-BINDING PROTEIN 28 (WRKY28)	Member of WRKY Transcription Factor; Group II-c. Involved in the activation of salicylic acid biosynthesis genes ICS1 and PBS3. In the ovule, it is expressed in hypodermal somatic cells and appears to play a role in supression of megasporocyte cell fate. In the leaf if is upstream of FHY3 and regulates light-mediated leaf senescence.	4.22589	1.67317
BnaA06g02290D	AT3G30730	0	hypothetical protein	3.5527	1
BnaC03g60640D	AT4G39770	TREHALOSE-6-PHOSPHATE PHOSPHATASE H (TPPH)	Haloacid dehalogenase-like hydrolase (HAD) superfamily protein	1.50857	-1.04363
BnaC05g11780D	AT1G15460	REQUIRES HIGH BORON 4 (BOR4)	Encodes a efflux-type boron transporter. Over-expression improved plant growth under B toxic conditions.	3.80679	1.26298
BnaA02g08270D	AT5G57220	CYTOCHROME P450, FAMILY 81, SUBFAMILY F, POLYPEPTIDE 2 (CYP81F2)	member of CYP81F, involved in glucosinolate metabolism. Mutants had impaired resistance to fungi. The mRNA is cell-to-cell mobile.	4.4182	1.87744
BnaC04g22420D	AT3G60120	BETA GLUCOSIDASE 27 (BGLU27)	beta glucosidase 27	3.9818	1.44241
BnaC04g45370D	AT2G37660	0	NAD(P)-binding Rossmann-fold superfamily protein	2.50684	-0.0314814
BnaA06g05220D	AT1G08940	0	Phosphoglycerate mutase family protein	2.24595	-0.283051
BnaC01g36680D	AT3G14690	CYTOCHROME P450, FAMILY 72, SUBFAMILY A, POLYPEPTIDE 15 (CYP72A15)	putative cytochrome P450 The mRNA is cell-to-cell mobile.	2.54705	0.0343842
BnaA03g38480D	AT2G13790	SOMATIC EMBRYOGENESIS RECEPTOR-LIKE KINASE 4 (SERK4)	somatic embryogenesis receptor-like kinase 4	2.78171	0.277465
BnaC02g48330D	AT2G33000	0	ubiquitin-associated (UBA)/TS-N domain-containing protein-like protein	2.76967	0.269377
BnaC02g30270D	AT5G43360	PHOSPHATE TRANSPORTER 1;3 (PHT1;3)	Encodes Pht1;3, a member of the Pht1 family of phosphate transporters which include: Pht1;1/At5g43350, Pht1;2/At5g43370, Pht1;3/At5g43360, Pht1;4/At2g38940, Pht1;5/At2g32830, Pht1;6/At5g43340, Pht1;7/At3g54700, Pht1;8/At1g20860, Pht1;9/At1g76430 (Plant Journal 2002, 31:341).	2.09545	-0.398947
BnaA03g17050D	AT4G03590	0	Cystatin/monellin superfamily protein	2.41619	-0.0731333
BnaA01g36640D	AT3G19930	SUGAR TRANSPORTER 4 (STP4)	Encodes a sucrose hydrogen symporter that is induced by wounding. The mRNA is cell-to-cell mobile.	2.88106	0.393923
BnaC01g11650D	AT4G19230	CYP707A1	Encodes a protein with ABA 8'-hydroxylase activity, involved in ABA catabolism. Member of the CYP707A gene family. CYP707A1 appears to play an important role in determining the ABA levels in dry seeds. Gene involved in postgermination growth. Overexpression of CYP707A1 leads to a decrease in ABA levels and a reduction in after-ripening period to break dormancy.	1.64895	-0.836574
BnaA09g41260D	AT2G24700	0	Transcriptional factor B3 family protein	2.56782	0.0847798
BnaC03g14650D	AT5G54300	0	cotton fiber-like protein (DUF761)	4.04928	1.57648
BnaC01g01590D	AT4G37310	CYTOCHROME P450, FAMILY 81, SUBFAMILY H, POLYPEPTIDE 1 (CYP81H1)	member of CYP81H	3.26499	0.796923
BnaA10g27620D	AT5G01250	0	alpha 1,4-glycosyltransferase family protein	3.46641	1
BnaA04g05980D	0	0	0	2.26724	-0.192184
BnaC03g41590D	AT3G20380	0	TRAF-like family protein	2.34771	-0.103939
BnaA03g16520D	0	0	0	2.16417	-0.254452
BnaA10g03740D	AT1G05575	0	transmembrane protein	1.16875	-1.23991
BnaC06g10870D	AT5G51060	ROOT HAIR DEFECTIVE 2 (RHD2)	RHD2 (along with RHD3 and RHD4) is required for normal root hair elongation. Has NADPH oxidase activity. Gene is expressed in the elongation and differention zone in trichoblasts and elongating root hairs. RDH2 is localized to the growing tips of root hair cells. It is required for the production of reactive oxygen species in response to extracellular ATP stimulus. The increase in ROS production …	2.97791	0.570395
BnaC04g46230D	AT2G39330	JACALIN-RELATED LECTIN 23 (JAL23)	jacalin-related lectin 23	3.42585	1.01989
BnaC04g28510D	AT3G51890	CLATHRIN LIGHT CHAIN 3 (CLC3)	Clathrin light chain protein	2.87054	0.471607
BnaC03g31560D	AT4G00780	0	TRAF-like family protein	1.50179	-0.891876
BnaA10g20560D	AT5G12110	0	elongation factor 1-beta 1	3.54708	1.1608
BnaC09g36040D	AT5G60800	EAVY METAL-ASSOCIATED ISOPRENYLATED PLANT PROTEIN3 (HIPP3)	Heavy metal transport/detoxification superfamily protein	1.30674	-1.07948
BnaA06g13110D	0	0	0	3.37973	1
BnaA04g06100D	AT4G14270	0	Protein containing PAM2 motif which mediates interaction with the PABC domain of polyadenyl binding proteins.	2.01633	-0.362223
BnaC01g36690D	0	0	0	2.37003	-0.00779302
BnaCnng08320D	AT4G11320	CYSTEINE PROTEASE 2 (CP2)	Papain family cysteine protease	2.01091	-0.361133
BnaC05g38890D	AT3G14690	CYTOCHROME P450, FAMILY 72, SUBFAMILY A, POLYPEPTIDE 15 (CYP72A15)	putative cytochrome P450 The mRNA is cell-to-cell mobile.	1.43459	-0.933332
BnaA02g17180D	AT1G75390	BASIC LEUCINE-ZIPPER 44 (bZIP44)	basic leucine-zipper 44	1.85845	-0.508385
BnaC03g61580D	AT4G36880	CYSTEINE PROTEINASE1 (CP1)	cysteine proteinase1	1.52667	-0.834723
BnaA08g14520D	AT4G25300	0	2-oxoglutarate (2OG) and Fe(II)-dependent oxygenase superfamily protein	1.97027	-0.388061
BnaC04g48440D	AT1G53310	PHOSPHOENOLPYRUVATE CARBOXYLASE 1 (PPC1)	Encodes one of four Arabidopsis phosphoenolpyruvate carboxylase proteins.Plays an important role in carbon and nitrogen metabolism.	2.33285	-0.0233886
BnaA06g13070D	AT1G18880	NRT1/ PTR FAMILY 2.9 (NPF2.9)	Encodes a low-af&#64257;nity plasma membrane nitrate transporter expressed in the companion cells of root phloem.	1.68296	-0.650459
BnaC03g35390D	AT3G07630	ADT2	Encodes a plastid-localized arogenate dehydratase involved in phenylalanine biosynthesis. Not less than six genes encoding ADT were identi&#64257;ed in the Arabidopsis genome: ADT1 [At1g11790]; ADT2 [At3g07630]; ADT3 [At2g27820]; ADT4 [At3g44720]; ADT5 [At5g22630]; and ADT6 [At1g08250].	3.24731	0.92498
BnaA03g22000D	0	0	0	2.32541	0.00414118
BnaA05g12830D	AT4G19645	0	TRAM, LAG1 and CLN8 (TLC) lipid-sensing domain containing protein	2.10855	-0.210298
BnaCnng27870D	0	0	0	1.57863	-0.72781
BnaC05g15670D	AT1G20160	SBT5.2	Encodes two isoforms. One (SBT5.2(a) ) is a secreted, cell wall localized subtilisin-like serine protease that is involved in regulation of stomatal development. The second isoform (SBT5.2(b) is localized to endosomes.	2.14522	-0.159092
BnaA04g11270D	AT2G38870	0	Predicted to encode a PR (pathogenesis-related) peptide that belongs to the PR-6 proteinase inhibitor family. Six putative PR-6-type protein encoding genes are found in Arabidopsis: At2g38900, At2g38870, At5g43570, At5g43580, At3g50020 and At3g46860.	2.05777	-0.245701
BnaA08g04880D	AT4G12900	0	Gamma interferon responsive lysosomal thiol (GILT) reductase family protein	1.81255	-0.488826
BnaA02g34580D	AT5G65140	TREHALOSE-6-PHOSPHATE PHOSPHATASE J (TPPJ)	Haloacid dehalogenase-like hydrolase (HAD) superfamily protein	2.25389	-0.0462403
BnaA03g44310D	AT5G44990	0	Glutathione S-transferase family protein	2.6539	0.366979
BnaA03g34190D	AT3G16430	JACALIN-RELATED LECTIN 31 (JAL31)	Encodes a protein that increases the beta-glucosidase activities of three scopolin glucosidases in vitro.	2.82572	0.541343
BnaAnng33720D	AT1G20160	SBT5.2	Encodes two isoforms. One (SBT5.2(a) ) is a secreted, cell wall localized subtilisin-like serine protease that is involved in regulation of stomatal development. The second isoform (SBT5.2(b) is localized to endosomes.	2.21107	-0.070601
BnaCnng47940D	AT3G59010	PECTIN METHYLESTERASE 61 (PME61)	Encodes PME35, a pectin methylesterase. PME35-mediated demethylesterification of the primary cell wall regulates the mechanical strength of the supporting tissue.	3.37093	1.09029
BnaCnng24710D	AT2G36800	DON-GLUCOSYLTRANSFERASE 1 (DOGT1)	Encodes a DON-Glucosyltransferase. The UGT73C5 glucosylates both brassinolide and castasterone in the 23-O position. The enzyme is presumably involved in the homeostasis of those steroid hormones hence regulating BR activity. Transgenic plants overexpressing UGT73C5 show a typical BR-deficient phenotype.	2.73721	0.470827
BnaC06g13220D	AT5G40780	LYSINE HISTIDINE TRANSPORTER 1 (LHT1)	Encodes LHT1 (lysine histidine transporter), a high-affinity transporter for cellular amino acid uptake in both root epidermis and leaf mesophyll.	3.0891	0.823086
BnaA09g26480D	AT1G30070	0	SGS domain-containing protein	1.99595	-0.260206
BnaC09g37310D	AT1G70860	0	Polyketide cyclase/dehydrase and lipid transport superfamily protein	2.57503	0.319793
BnaC09g27850D	AT5G51440	HSP23.5	HSP20-like chaperones superfamily protein	2.37841	0.125184
BnaA03g33320D	AT3G14260	0	LURP-one-like protein (DUF567)	2.31769	0.0717241
BnaAnng32550D	AT2G32120	HEAT-SHOCK PROTEIN 70T-2 (HSP70T-2)	heat-shock protein 70T-2	2.11005	-0.135589
BnaAnng22270D	AT1G14540	PEROXIDASE 4 (PER4)	Peroxidase superfamily protein	2.78261	0.548241
BnaA08g14990D	AT4G35450	ANKYRIN REPEAT-CONTAINING PROTEIN 2 (AKR2)	Involved in targeting of chloroplast outer membrane proteins to the chloroplast. Double mutants of AKR2A and the highly homologous AKR2B have yellow leaves, significantly reduced chloroplast proteins, and no thylakoid membranes.	1.56461	-0.655625
BnaA05g24540D	AT3G14990	DJ-1 HOMOLOG A (DJ1A)	Encodes a homolog of animal DJ-1 superfamily protein. In the A. thaliana genome, three genes encoding close homologs of human DJ-1 were identified AT3G14990 (DJ1A), AT1G53280 (DJ1B) and AT4G34020 (DJ1C). Among the three homologs, DJ1C is essential for chloroplast development and viability. It exhibits glyoxalase activity towards glyoxal and methylglyoxal. The mRNA is cell-to-cell mobile.	2.46661	0.259884
BnaC01g41230D	AT4G19840	PHLOEM PROTEIN 2-A1 (PP2-A1)	encodes a phloem lectin, similar to phloem lectin in cucumber and celery. Gene is expressed in the phloem, predominantly in the companion cells. The mRNA is cell-to-cell mobile.	2.65779	0.468801
BnaA03g54880D	AT3G09390	METALLOTHIONEIN 2A (MT2A)	metallothionein, binds to and detoxifies excess copper and other metals, limiting oxidative damage	2.02694	-0.160831
BnaA08g21450D	AT1G21120	INDOLE GLUCOSINOLATE O-METHYLTRANSFERASE 2 (IGMT2)	O-methyltransferase family protein	1.89282	-0.294445
BnaA03g01350D	AT1G66240	HOMOLOG OF ANTI-OXIDANT 1 (ATX1)	homolog of anti-oxidant 1	2.1506	-0.0330805
BnaC03g74610D	AT2G18680	0	transmembrane protein	2.51116	0.328895
BnaA08g07510D	AT4G14020	0	Rapid alkalinization factor (RALF) family protein	1.92095	-0.246172
BnaA09g36850D	AT3G57540	REMORIN GROUP 4 1 (REM4.1)	Remorin family protein	2.1249	-0.0412285
BnaC05g49110D	AT1G05300	ZINC TRANSPORTER 5 PRECURSOR (ZIP5)	member of Fe(II) transporter isolog family	2.74934	0.587822
BnaC05g38540D	AT3G14990	DJ-1 HOMOLOG A (DJ1A)	Encodes a homolog of animal DJ-1 superfamily protein. In the A. thaliana genome, three genes encoding close homologs of human DJ-1 were identified AT3G14990 (DJ1A), AT1G53280 (DJ1B) and AT4G34020 (DJ1C). Among the three homologs, DJ1C is essential for chloroplast development and viability. It exhibits glyoxalase activity towards glyoxal and methylglyoxal. The mRNA is cell-to-cell mobile.	1.96364	-0.197142
BnaA01g29260D	AT3G14690	CYTOCHROME P450, FAMILY 72, SUBFAMILY A, POLYPEPTIDE 15 (CYP72A15)	putative cytochrome P450 The mRNA is cell-to-cell mobile.	2.74768	0.589055
BnaC03g55310D	AT3G45330	L-TYPE LECTIN RECEPTOR KINASE I.1 (LECRK-I.1)	Concanavalin A-like lectin protein kinase family protein	1.81474	-0.342699
BnaC02g00800D	AT5G09590	MITOCHONDRIAL HSO70 2 (MTHSC70-2)	heat shock protein 70 (Hsc70-5); nuclear	2.05074	-0.105549
BnaC03g01370D	AT5G03680	PETAL LOSS (PTL)	Recessive mutations are defective in organ initiation and orientation in the second whorl. This gene encodes a trihelix transcription factor whose expression is limited to margins of floral and vegetative organs. Overexpression and double mutant analyses suggest that this gene is involved in limiting lateral growth of organs.	3.15243	1
BnaA09g15430D	AT3G47540	0	Chitinase family protein	1.18294	-0.969228
BnaAnng15990D	AT5G17760	0	P-loop containing nucleoside triphosphate hydrolases superfamily protein	2.10461	-0.0411749
BnaC06g39200D	AT1G78780	0	pathogenesis-related family protein	1.82841	-0.31428
BnaA02g16140D	0	0	0	3.17532	1.03418
BnaA02g29380D	AT3G28740	CYTOCHROME P450, FAMILY 81, SUBFAMILY D, POLYPEPTIDE 11 (CYP81D11)	Encodes a member of the cytochrome p450 family. Expression is upregulated in response to cis-jasmonate treatment. Overexpression induces synthesis of volatile compounds that affect chemical ecology and insect interactions.	2.14523	0.00487752
BnaC08g08220D	AT5G22480	0	ZPR1 zinc-finger domain protein	2.55981	0.429293
BnaA03g17620D	AT2G38180	0	SGNH hydrolase-type esterase superfamily protein	1.87709	-0.251689
BnaC06g17940D	AT5G53160	RCAR3	Encodes RCAR3, a regulatory component of ABA receptor. Interacts with protein phosphatase 2Cs ABI1 and ABI2. Stimulates ABA signaling. The mRNA is cell-to-cell mobile.	2.17044	0.0500994
BnaAnng28210D	AT1G04700	0	PB1 domain-containing protein tyrosine kinase	2.43803	0.331325
BnaC06g34130D	AT1G73220	ORGANIC CATION/CARNITINE TRANSPORTER1 (OCT1)	Encodes Organic Cation Transporter 1 (OCT1), likely to be involved in polyamine transport.	1.2982	-0.807308
BnaA01g28260D	AT3G16050	PYRIDOXINE BIOSYNTHESIS 1.2 (PDX1.2)	Encodes a protein with pyridoxal phosphate synthase activity whose transcripts were detected mostly in roots and accumulate during senescence. The protein was found in very low abundance, which prevented a specific localisation.	1.46987	-0.633917
BnaC06g24430D	AT1G70830	MLP-LIKE PROTEIN 28 (MLP28)	MLP-like protein 28	2.98178	0.879141
BnaA05g08150D	AT2G36120	DEFECTIVELY ORGANIZED TRIBUTARIES 1 (DOT1)	Encodes a glycine rich protein that is involved in leaf vascular patterning. dot1 mutants have an aberrant open-class venation pattern in leaves and cotyledons, as well as several other leaf development defects. The mRNA is cell-to-cell mobile.	2.39429	0.293137
BnaCnng11870D	AT1G60970	0	SNARE-like superfamily protein	3.03113	0.931419
BnaC03g24720D	AT2G44180	METHIONINE AMINOPEPTIDASE 2A (MAP2A)	Encodes a MAP2 like methionine aminopeptidase. In MAP1A mutant background plants show an increased sensitivity to fumagillin resulting in defects in development. Phenotype is similar to RNAi lines which knock out all MAP2/MAP1 loci.	2.59493	0.497234
BnaC04g09280D	AT2G35910	ATL70)	ATL= Arabidopsis Toxicos en Levadura.RING/U-box superfamily protein	1.44127	-0.638799
BnaC07g31270D	AT5G61540	0	N-terminal nucleophile aminohydrolases (Ntn hydrolases) superfamily protein	1.25946	-0.816529
BnaC07g39690D	AT4G25500	ARGININE/SERINE-RICH SPLICING FACTOR 40 (RS40)	Encodes an arginine/serine-rich splicing factor. The transcript is alternatively spliced and is differentially expressed in different tissues (flowers, roots, stems, and leaves) examined. Barta et al (2010) have proposed a nomenclature for Serine/Arginine-Rich Protein Splicing Factors (SR proteins): Plant Cell. 2010, 22:2926. RS40 binds to HYL1 and co-localizes to the nuclear dicing body. Along w…	2.60081	0.533569
BnaCnng19070D	AT2G02930	GLUTATHIONE S-TRANSFERASE F3 (GSTF3)	Encodes glutathione transferase belonging to the phi class of GSTs. Naming convention according to Wagner et al. (2002).	3.02794	0.963428
BnaA10g00660D	AT1G01190	CYTOCHROME P450, FAMILY 78, SUBFAMILY A, POLYPEPTIDE 8 (CYP78A8)	cytochrome P450, family 78, subfamily A, polypeptide 8	2.74252	0.680668
BnaC05g06260D	AT1G08630	THREONINE ALDOLASE 1 (THA1)	Encodes a threonine aldolase, involved in threonine degradation to glycine. Primarily expressed in seeds and seedlings.	3.69739	1.63919
BnaC06g42140D	0	0	0	2.1963	0.140352
BnaC06g33570D	AT1G72360	ETHYLENE RESPONSE FACTOR 73 (ERF73)	Encodes a member of the ERF (ethylene response factor) subfamily B-2 of ERF/AP2 transcription factor family. The protein contains one AP2 domain. There are 5 members in this subfamily including RAP2.2 AND RAP2.12.	3.04713	1
BnaA09g30440D	AT1G22700	PYG7	Encodes a TPR protein with homology to Ycf37 from Synechocystis that is localized to the thylakoid membrane and is involved in photosystem I biogenesis.	3.44105	1.39566
BnaA06g09650D	AT1G14860	NUDIX HYDROLASE HOMOLOG 18 (NUDT18)	nudix hydrolase homolog 18	1.75651	-0.284304
BnaC08g12000D	AT4G25300	0	2-oxoglutarate (2OG) and Fe(II)-dependent oxygenase superfamily protein	1.43696	-0.602979
BnaC03g60160D	AT4G38740	ROTAMASE CYP 1 (ROC1)	Encodes cytosolic cyclophilin ROC1.	2.96146	0.923829
BnaA02g09460D	AT5G54770	THI1	Encodes a thiamine biosynthetic gene that has a dual function in thiamine biosynthesis and mitochondrial DNA damage tolerance. It appears to be involved in producing the thiazole portion of thiamine (vitamin B1). A crystal structure of the protein reveals that it forms a 2-ring homo-octamer. The mRNA is cell-to-cell mobile.	2.83429	0.800287
BnaA08g23750D	AT1G15860	0	defective in cullin neddylation protein (DUF298)	2.29726	0.265006
BnaC08g34420D	AT2G23600	ACETONE-CYANOHYDRIN LYASE (ACL)	Encodes a protein shown to have carboxylesterase activity, methyl salicylate esterase activity, methyl jasmonate esterase activity, and methyl IAA esterase activity in vitro. MES2 appears to be involved in MeSA hydrolysis in planta. This protein does not act on MeGA4, or MEGA9 in vitro and has been show to be capable of hydrolyzing methyl ester nicotinate back to nicotinate.	2.29692	0.264842
BnaC02g07480D	AT5G17800	MYB DOMAIN PROTEIN 56 (MYB56)	Member of the R2R3 factor gene family that acts as a cell-specific repressor of quiescent center (QC) divisions in the primary root, acting through the BR signaling pathway. Works with BES1 to regulate QC division in the root.	1.84042	-0.187236
BnaC05g38240D	AT3G15353	METALLOTHIONEIN 3 (MT3)	metallothionein, binds to and detoxifies excess copper and other metals, limiting oxidative damage	1.90777	-0.119116
BnaAnng07940D	AT5G47830	0	hypothetical protein	2.55903	0.534197
BnaA08g06690D	AT1G33055	0	hypothetical protein	2.17713	0.154204
BnaA03g50180D	AT4G30460	0	glycine-rich protein	1.58192	-0.434602
BnaA04g25680D	AT2G44370	0	Cysteine/Histidine-rich C1 domain family protein	1.44429	-0.571778
BnaC05g44030D	AT3G08040	FERRIC REDUCTASE DEFECTIVE 3 (FRD3)	Encodes a member of the MATE (multidrug and toxin efflux family), expressed in roots but not shoots. Mutants accumulate excess iron, manganese and zinc, and express root Fe(III) chelatase activity even under iron sufficiency conditions. FRD3 is likely to function in root xylem loading of an iron chelator or other factor necessary for efficient iron uptake out of the xylem or apoplastic space and …	2.32213	0.306333
BnaA09g19060D	AT2G02380	GLUTATHIONE S-TRANSFERASE (CLASS ZETA) 2 (GSTZ2)	Encodes glutathione transferase belonging to the zeta class of GSTs. Naming convention according to Wagner et al. (2002).	2.41175	0.399909
BnaC01g08910D	AT4G29550	0	hypothetical protein (DUF626)	3.60806	1.59626
BnaC04g41970D	AT2G31160	LIGHT SENSITIVE HYPOCOTYLS 3 (LSH3)	LIGHT-DEPENDENT SHORT HYPOCOTYLS-like protein (DUF640)	3.50591	1.49817
BnaAnng03060D	AT3G06035	0	Glycoprotein membrane precursor GPI-anchored	2.6066	0.601936
BnaA07g05600D	AT3G24500	MBF1C	One of three genes in A. thaliana encoding multiprotein bridging factor 1, a highly conserved transcriptional coactivator. May serve as a bridging factor between a bZIP factor and TBP. Its expression is specifically elevated in response to pathogen infection, salinity, drought, heat, hydrogen peroxide, and application of abscisic acid or salicylic acid. Constitutive expression enhances the tolera…	2.7789	0.78181
BnaA04g20650D	AT2G41470	0	agamous-like MADS-box protein	2.56884	0.572951
BnaA06g27590D	AT5G11110	SUCROSE PHOSPHATE SYNTHASE 2F (SPS2F)	Encodes a protein with putative sucrose-phosphate synthase activity.Involved in pollen exine formation.	2.72617	0.746935
BnaC09g28840D	0	0	0	2.0253	0.0514009
BnaC05g51810D	AT3G21352	0	transmembrane protein	2.85889	0.885742
BnaC01g11690D	AT4G19370	MODIFYING WALL LIGNIN-2 (MWL-2)	chitin synthase, putative (DUF1218)	2.15561	0.18839
BnaA02g34460D	AT5G64905	PEP3	elicitor peptide 3 precursor	1.85138	-0.113748
BnaC03g49940D	AT5G64250	0	Aldolase-type TIM barrel family protein	2.48037	0.520694
BnaA05g34670D	AT2G39510	USUALLY MULTIPLE ACIDS MOVE IN AND OUT TRANSPORTERS 14 (UMAMIT14)	Encodes a plasma membrane-localized amino acid transporter likely involved in amino acid export in the developing seed.	1.62095	-0.333223
BnaCnng61390D	AT5G63580	FLAVONOL SYNTHASE 2 (FLS2)	encodes a protein whose sequence is similar to flavonol synthase	1.65233	-0.297464
BnaC02g12750D	AT5G56030	HEAT SHOCK PROTEIN 81-2 (HSP81-2)	A member of heat shock protein 90 (HSP90) gene family. Expressed in all tissues and abundant in root apical meristem, pollen and tapetum. Expression is NOT heat-induced but induced by IAA and NaCl. Interacts with HsfA1d in the cytosol and the nucleus and negatively regulates HsfA1d. Did not bind to AtHsfA4c. The mRNA is cell-to-cell mobile.	2.04495	0.0973839
BnaA02g20350D	AT4G01430	USUALLY MULTIPLE ACIDS MOVE IN AND OUT TRANSPORTERS 29 (UMAMIT29)	Encodes a plasma membrane-localized amino acid transporter likely involved in amino acid export in the developing seed.	2.08669	0.148211
BnaA10g10810D	AT5G56650	IAA-LEUCINE RESISTANT (ILR)-LIKE 1 (ILL1)	encodes a protein similar to IAA conjugate hydrolases. Enzyme assays with purified GST-tagged protein shows some activity in vitro but too low to be physiologically significant.	2.38763	0.449715
BnaC01g27270D	AT1G56300	DJC53	Chaperone DnaJ-domain superfamily protein	3.30099	1.37653
BnaC03g44110D	AT2G05070	PHOTOSYSTEM II LIGHT HARVESTING COMPLEX GENE 2.2 (LHCB2.2)	Encodes Lhcb2.2. Belongs to the Lhc super-gene family encodes the light-harvesting chlorophyll a/b-binding (LHC) proteins that constitute the antenna system of the photosynthetic apparatus.	3.20815	1.28763
BnaA05g15220D	AT1G51420	SUCROSE-PHOSPHATASE 1 (SPP1)	sucrose-phosphatase 1	1.64631	-0.272597
BnaC05g13310D	AT1G17147	0	VQ motif-containing protein	2.43487	0.517511
BnaA07g28050D	AT1G69523	0	S-adenosyl-L-methionine-dependent methyltransferases superfamily protein	1.978	0.0651441
BnaA01g04670D	AT4G32300	S-DOMAIN-2 5 (SD2-5)	S-domain-2 5	1.52661	-0.381947
BnaAnng16800D	AT3G02245	0	transmembrane protein	1.9102	0.00220466
BnaA05g37180D	AT3G03870	0	transmembrane protein	2.47609	0.56866
BnaC07g50090D	AT3G62850	0	zinc finger protein-like protein	2.61718	0.713425
BnaC06g23880D	AT1G72970	HOTHEAD (HTH)	Originally identified as a mutation that causes floral organs to fuse together. About 10-20% of mutants also have defects in ovules. Mutants have reduced fertility most likely as because of fusions that pistil emergence. The protein has similarity to the mandelonitrile lyase family of FAD containing oxidoreductases and is predicted to be secreted (SignalP).It is expressed in all tissue layers of …	1.63276	-0.262008
BnaA07g36450D	AT1G29000	HEAVY METAL ASSOCIATED PROTEIN 6 (ATHMP06)	Heavy metal transport/detoxification superfamily protein	3.15034	1.25862
BnaC05g07850D	0	0	0	2.91939	1.02988
BnaA05g03050D	AT2G42790	CITRATE SYNTHASE 3 (CSY3)	Encodes a peroxisomal citrate synthase that is expressed throughout seedling and shoot development.	1.48069	-0.406654
BnaAnng08700D	AT5G19140	AILP1	aluminum induced protein with YGL and LRDR motifs	2.67209	0.785416
BnaA02g20360D	AT4G01430	USUALLY MULTIPLE ACIDS MOVE IN AND OUT TRANSPORTERS 29 (UMAMIT29)	Encodes a plasma membrane-localized amino acid transporter likely involved in amino acid export in the developing seed.	1.93713	0.0511227
BnaC04g03370D	AT2G44130	KISS ME DEADLY 3 (KMD3)	Encodes a member of a family of F-box proteins, called the KISS ME DEADLY (KMD) family. Component of SCF ubiquitin protein ligase, interacts with phenylalanine ammonia-lyase. AtKFB39 is a homolog of previously identified AtKFB50 (At3g59940) and specifically interacts with Arabidopsis PAL3 and PAL4 in vitro. In planta, together with AtKFB01, KFB20 and KFB50, it regulates PAL protein stability thus…	2.27185	0.393944
BnaA03g15610D	AT2G33830	DORMANCY ASSOCIATED GENE 2 (DRM2)	Negative regulator of local and systemic acquired resistance; target of FLD for activation of SAR.	2.18434	0.307093
BnaCnng23930D	AT1G64940	CYTOCHROME P450, FAMILY 87, SUBFAMILY A, POLYPEPTIDE 6 (CYP89A6)	member of CYP89A	1.89755	0.0219438
BnaC03g11900D	AT5G59530	0	2-oxoglutarate (2OG) and Fe(II)-dependent oxygenase superfamily protein	1.617	-0.25483
BnaA08g06400D	AT1G34420	0	leucine-rich repeat transmembrane protein kinase family protein	2.14111	0.270511
BnaA10g21640D	AT5G10625	0	flowering-promoting factor-like protein	3.29183	1.42529
BnaA08g12250D	AT4G32300	SD25	S-domain-2 5	3.40216	1.53612
BnaA05g25230D	AT3G14210	EPITHIOSPECIFIER MODIFIER 1 (ESM1)	A semidominant QTL which has an epistatic effect on the Epithiospecifier gene. Represses nitrile formation and favors isothiocyanate production during glucosinolate hydrolysis. The functional allele deters the insect herbivory T. ni.	1.88384	0.0191308
BnaC07g09430D	AT1G29860	WRKY DNA-BINDING PROTEIN 71 (WRKY71)	member of WRKY Transcription Factor; Group II-c	2.77944	0.916676
BnaAnng15760D	AT1G07090	LIGHT SENSITIVE HYPOCOTYLS 6 (LSH6)	LIGHT-DEPENDENT SHORT HYPOCOTYLS-like protein (DUF640)	1.53903	-0.310072
BnaA06g06990D	AT1G11330	RESISTANT TO DFPM INHIBITION OF ABA SIGNALING 2 (RDA2)	S-locus lectin protein kinase family protein	2.3736	0.525751
BnaA09g45380D	AT1G14870	PLANT CADMIUM RESISTANCE 2 (PCR2)	PCR2 encodes a membrane protein involved in zinc transport and detoxification.	2.35603	0.508967
BnaA02g32920D	AT5G23370	0	GRAM domain-containing protein / ABA-responsive protein-like protein	2.63158	0.787949
BnaA05g28470D	AT2G37040	PHE AMMONIA LYASE 1 (pal1)	Encodes PAL1, a phenylalanine ammonia-lyase. Arabidopsis has four PALs: AT2G37040 (PAL1), AT3G53260 (PAL2), AT5G04230 (PAL3) and AT3G10340 (PAL4).	1.11458	-0.728927
BnaC05g07860D	AT1G10320	0	Zinc finger C-x8-C-x5-C-x3-H type family protein	2.9397	1.09772
BnaC05g05270D	AT2G14440	0	Leucine-rich repeat protein kinase family protein	3.127	1.28891
BnaA04g06820D	AT4G13550	HEAT INDUCIBLE LIPASE1 (HIL1)	Heat stress inducible plastid monogalactosyldiacylglycerol lipase.	2.41786	0.584028
BnaA05g12550D	AT2G29490	GLUTATHIONE S-TRANSFERASE TAU 1 (GSTU1)	Encodes glutathione transferase belonging to the tau class of GSTs. Naming convention according to Wagner et al. (2002).	1.32641	-0.507239
BnaC04g48480D	AT2G42690	0	alpha/beta-Hydrolases superfamily protein	1.20651	-0.625892
BnaC04g56540D	AT5G37070	0	hypothetical protein (Protein of unknown function, DUF538)	1.41642	-0.411918
BnaC01g14390D	AT4G23190	CYSTEINE-RICH RLK (RECEPTOR-LIKE PROTEIN KINASE) 11 (CRK11)	Encodes putative receptor-like protein kinase that is induced by the soil-borne vascular bacteria, Ralstonia solanacearum. Naming convention from Chen et al 2003 (PMID 14756307)	2.35814	0.537871
BnaA03g30330D	AT3G08040	DTX43	Encodes a member of the MATE (multidrug and toxin efflux family), expressed in roots but not shoots. Mutants accumulate excess iron, manganese and zinc, and express root Fe(III) chelatase activity even under iron sufficiency conditions. FRD3 is likely to function in root xylem loading of an iron chelator or other factor necessary for efficient iron uptake out of the xylem or apoplastic space and …	1.39022	-0.423295
BnaAnng32620D	AT5G59780	MYB DOMAIN PROTEIN 59 (MYB59)	Encodes a putative transcription factor (MYB59). In roots it is involved in K+/NO3- transport and expression of the NPF7.3 transporter.	1.59946	-0.209761
BnaA09g52250D	AT3G26700	0	Protein kinase superfamily protein	2.15874	0.351571
BnaC03g47080D	AT2G27550	CENTRORADIALIS (ATC)	encodes a protein similar to TFL1. overexpression leads to similar phenotype as TFL1 overexpression. expressed specifically in the hypocotyl and null mutation does not result in phenotypes exhibited by TFL1 null mutations. It acts non-cell autonomously to inhibit floral initiation.	2.53423	0.727393
BnaA01g30920D	AT3G11280	0	Putative transcription factors interacting with the gene product of VHA-B1 (vacuolar ATPase subunit B1; as shown through yeast two-hybrid assay).	2.48588	0.680318
BnaC09g12250D	AT1G64370	PHLOEM ASSOCIATED RNA CHAPERONE-LIKE (PARCL)	filaggrin-like protein	2.45331	0.648583
BnaC07g45680D	AT4G35550	WUSCHEL RELATED HOMEOBOX 13 (WOX13)	Encodes a WUSCHEL-related homeobox gene family member with 65 amino acids in its homeodomain. WOX13 is the only family member that does not contain a sequence of eight residues (TLPLFPMH) downstream of the homeodomain called the WUS box.	1.66197	-0.129829
BnaA07g28040D	AT1G69523	0	S-adenosyl-L-methionine-dependent methyltransferases superfamily protein	1.73388	-0.0460673
BnaCnng25440D	AT1G55920	SERINE ACETYLTRANSFERASE 2;1 (SERAT2;1)	Encodes a chloroplast/cytosol localized serine O-acetyltransferase involved in sulfur assimilation and cysteine biosynthesis. Expressed in the vascular system. The mRNA is cell-to-cell mobile.	2.3137	0.533957
BnaCnng67300D	AT1G30760	BERBERINE BRIDGE ENZYME-LIKE 13 (ATBBE-LIKE 13)	Encodes a BBE-like enzyme that acts in monolignol metabolism by catalyzing the oxidation of aromatic allylic alcohols, such as coumaryl-, sinapyl-, and coniferyl alcohol, to the corresponding aldehydes. The mRNA is cell-to-cell mobile.	1.94242	0.172233
BnaA06g31400D	AT3G28570	0	P-loop containing nucleoside triphosphate hydrolases superfamily protein	1.25615	-0.509054
BnaA10g08030D	AT1G65481	0	transmembrane protein	2.1769	0.414214
BnaC03g10230D	AT5G20680	TRICHOME BIREFRINGENCE-LIKE 16 (TBL16)	Encodes a member of the TBL (TRICHOME BIREFRINGENCE-LIKE) gene family containing a plant-specific DUF231 (domain of unknown function) domain. TBL gene family has 46 members, two of which (TBR/AT5G06700 and TBL3/AT5G01360) have been shown to be involved in the synthesis and deposition of secondary wall cellulose, presumably by influencing the esterification state of pectic polymers. A nomenclature…	2.44381	0.683193
BnaC07g48800D	AT2G01520	MLP-LIKE PROTEIN 328 (MLP328)	Encodes a cis-cinnamic acid responsive gene that is a member of the major latex protein-like gene family and plays a role in promoting vegetative growth and delaying &#64258;owering. The mRNA is cell-to-cell mobile.	1.48557	-0.270508
BnaC02g45270D	AT1G65510	STMP7	Secreted peptide which functions in plant growth and pathogen defense.	2.28631	0.532804
BnaC04g34810D	AT2G22420	PRX17	Encodes a cell wall-localized class III peroxidase that is directly regulated by the MADS-box transcription factor AGL15 and is involved in lignified tissue formation.	3.05404	1.30354
BnaA09g19700D	AT3G26100	0	Regulator of chromosome condensation (RCC1) family protein	1.91539	0.16899
BnaC04g17410D	AT5G43090	PUMILIO 13 (PUM13)	Encodes a member of the Arabidopsis Pumilio (APUM) proteins containing PUF domain (eight repeats of approximately 36 amino acids each). PUF proteins regulate both mRNA stability and translation through sequence-specific binding to the 3' UTR of target mRNA transcripts.	2.74479	1
BnaC03g29860D	AT4G04460	PUTATIVE ASPARTIC PROTEINASE A3 (PASPA3)	Saposin-like aspartyl protease family protein	2.23413	0.497132
BnaC03g56440D	AT3G47110	0	Leucine-rich repeat protein kinase family protein	2.89009	1.15373
BnaC07g25880D	AT3G29810	COBRA-LIKE PROTEIN 2 PRECURSOR (COBL2)	During the course of seed coat epidermal cell differentiation, COBRA-LIKE 2 plays a role in cellulose deposition into mucilage secretory cells of Arabidopsis seeds. COBRA-LIKE 2 affects mucilage solubility and cellulosic ray formation.	2.49223	0.757703
BnaA02g11040D	AT5G52070	0	Agenet domain-containing protein	1.32826	-0.404956
BnaC08g12710D	AT4G27950	CYTOKININ RESPONSE FACTOR 4 (CRF4)	Encodes a member of the ERF (ethylene response factor) subfamily B-5 of ERF/AP2 transcription factor family. The protein contains one AP2 domain. There are 7 members in this subfamily. CRF proteins relocalize to the nucleus in response to cytokinin.	1.53083	-0.201032
BnaA10g22750D	AT5G08730	ARIADNE 16 (ARI16)	IBR domain-containing protein	2.69076	0.96234
BnaC07g07150D	AT3G24500	MBF1C	One of three genes in A. thaliana encoding multiprotein bridging factor 1, a highly conserved transcriptional coactivator. May serve as a bridging factor between a bZIP factor and TBP. Its expression is specifically elevated in response to pathogen infection, salinity, drought, heat, hydrogen peroxide, and application of abscisic acid or salicylic acid. Constitutive expression enhances the tolera…	1.81354	0.0853178
BnaA09g49830D	AT1G06650	0	encodes a protein whose sequence is similar to 2-oxoglutarate-dependent dioxygenase The mRNA is cell-to-cell mobile.	2.22541	0.498177
BnaC07g07790D	AT3G23810	S-ADENOSYL-L-HOMOCYSTEINE (SAH) HYDROLASE 2 (SAHH2)	S-adenosyl-l-homocysteine (SAH) hydrolase 2	1.75798	0.0402721
BnaA01g34970D	AT4G19840	PHLOEM PROTEIN 2-A1 (PP2-A1)	encodes a phloem lectin, similar to phloem lectin in cucumber and celery. Gene is expressed in the phloem, predominantly in the companion cells. The mRNA is cell-to-cell mobile.	1.81114	0.0938845
BnaA01g34510D	AT2G18328	RAD-LIKE 4 (RL4)	RAD-like 4	2.72708	1.01596
BnaC03g49150D	AT5G65140	TPPJ	Haloacid dehalogenase-like hydrolase (HAD) superfamily protein	1.43228	-0.278523
BnaC02g03490D	AT1G69523	0	S-adenosyl-L-methionine-dependent methyltransferases superfamily protein	2.51297	0.802873
BnaC04g05980D	AT2G39510	USUALLY MULTIPLE ACIDS MOVE IN AND OUT TRANSPORTERS 14 (UMAMIT14)	Encodes a plasma membrane-localized amino acid transporter likely involved in amino acid export in the developing seed.	1.60553	-0.102953
BnaA06g14930D	AT1G21120	INDOLE GLUCOSINOLATE O-METHYLTRANSFERASE 2 (IGMT2)	O-methyltransferase family protein	2.18378	0.483071
BnaC01g37160D	AT3G14200	0	Chaperone DnaJ-domain superfamily protein	1.83479	0.137446
BnaA10g11290D	AT5G57220	CYTOCHROME P450, FAMILY 81, SUBFAMILY F, POLYPEPTIDE 2 (CYP81F2)	member of CYP81F, involved in glucosinolate metabolism. Mutants had impaired resistance to fungi. The mRNA is cell-to-cell mobile.	1.69066	-0.00447519
BnaA08g08810D	AT4G18510	CLAVATA3/ESR-RELATED 2 (CLE2)	CLE2, putative ligand, member of large gene family homologous to Clavata3	2.83937	1.153
BnaC04g01190D	AT2G46380	0	extra-large G-like protein, putative (DUF3133)	2.37373	0.688445
BnaA05g34800D	AT2G38600	0	HAD superfamily, subfamily IIIB acid phosphatase	1.86963	0.1862
BnaC03g15630D	AT5G52120	PHLOEM PROTEIN 2-A14 (PP2-A14)	phloem protein 2-A14	2.80846	1.12696
BnaC03g22710D	AT2G40480	0	WEB family protein (DUF827)	2.18876	0.509201
BnaC01g20560D	AT4G28030	0	Acyl-CoA N-acyltransferases (NAT) superfamily protein	2.96976	1.29139
BnaA04g17080D	AT2G29310	0	NAD(P)-binding Rossmann-fold superfamily protein	1.84083	0.16673
BnaC04g36340D	AT2G24480	0	Zinc finger, C3HC4 type (RING finger) family protein	2.39768	0.723634
BnaC05g24580D	AT1G32450	NRT1/ PTR FAMILY 7.3 (NPF7.3)	Transmembrane nitrate transporter. Involved in xylem transport of nitrate from root to shoot. Induced in response to high and low concentrations of nitrate. Not involved in nitrate uptake. Expressed in root pericycle cells under the control of MYB59. Also functions as a proton-coupled H+/K+ antiporter for K+ loading into the xylem.	1.60174	-0.0704414
BnaCnng27240D	AT2G18050	HISTONE H1-3 (HIS1-3)	encodes a structurally divergent linker histone whose gene expression is induced by dehydration and ABA. The mRNA is cell-to-cell mobile.	1.93678	0.26466
BnaC06g23560D	AT1G73480	MAGL4	alpha/beta-Hydrolases superfamily protein	2.83348	1.163
BnaA06g12780D	AT1G58190	RECEPTOR LIKE PROTEIN 9 (RLP9)	receptor like protein 9	1.48235	-0.184312
BnaA06g13780D	AT1G19600	0	pfkB-like carbohydrate kinase family protein	1.62361	-0.0363069
BnaC03g00710D	AT3G09390	METALLOTHIONEIN 2A (MT2A)	metallothionein, binds to and detoxifies excess copper and other metals, limiting oxidative damage	2.65815	1
BnaC02g12190D	AT5G56520	0	hypothetical protein	2.34577	0.690095
BnaC01g02310D	AT4G36410	UBIQUITIN-CONJUGATING ENZYME 17 (UBC17)	ubiquitin-conjugating enzyme	1.83807	0.182812
BnaA02g10460D	AT5G53110	ATL96)	ATL= Arabidopsis Toxicos en Levadura.RING/U-box superfamily protein	1.59773	-0.0567631
BnaC08g13170D	AT4G28720	YUCCA 8 (YUC8)	Auxin biosynthetic gene regulated by RVE1. Overexpression leads to suppression of bri1 phenotype.	1.83393	0.179717
BnaCnng41950D	AT4G08300	USUALLY MULTIPLE ACIDS MOVE IN AND OUT TRANSPORTERS 17 (UMAMIT17)	nodulin MtN21-like transporter family protein	1.93803	0.288435
BnaA06g27540D	AT5G25190	ETHYLENE AND SALT INDUCIBLE 3 (ESE3)	encodes a member of the ERF (ethylene response factor) subfamily B-6 of ERF/AP2 transcription factor family. The protein contains one AP2 domain. There are 12 members in this subfamily including RAP2.11.	1.33286	-0.313489
BnaCnng03910D	AT5G01250	0	alpha 1,4-glycosyltransferase family protein	2.41065	0.767433
BnaC03g13380D	AT2G19760	PROFILIN 1 (PRF1)	first member of the Arabidopsis profilin multigene family, expressed in all organs of Arabidopsis. Binds poly-L-proline. The first intron of PRF1 enhances gene expression in vegetative tissues.	2.93751	1.2959
BnaA05g01920D	AT2G40900	USUALLY MULTIPLE ACIDS MOVE IN AND OUT TRANSPORTERS 11 (UMAMIT11)	Encodes a plasma membrane-localized amino acid transporter likely involved in amino acid export in the developing seed.	1.62922	-0.0114687
BnaA06g38450D	AT1G17147	0	VQ motif-containing protein	2.30422	0.665815
BnaC04g35060D	AT2G22540	SHORT VEGETATIVE PHASE (SVP)	Encodes a nuclear protein that acts as a floral repressor and that functions within the thermosensory pathway. SVP represses FT expression via direct binding to the vCArG III motif in the FT promoter.	1.46206	-0.174841
BnaA09g38190D	AT3G59940	KISS ME DEADLY 4 (KMD4)	Encodes a member of a family of F-box proteins, called the KISS ME DEADLY (KMD) family, that targets type-B ARR proteins for degradation and is involved in the negative regulation of the cytokinin response. Also named as KFB50, a member of a group of Kelch repeat F-box proteins that negatively regulate phenylpropanoid biosynthesis by targeting the phenypropanoid biosynthesis enzyme phenylalanine …	1.74311	0.107241
BnaC04g09220D	AT2G36090	0	F-box family protein	2.06492	0.429317
BnaC06g43700D	AT5G57480	0	P-loop containing nucleoside triphosphate hydrolases superfamily protein	2.77539	1.14175
BnaCnng03260D	AT5G47580	ALTERED SEED GERMINATION 7 (ASG7)	transmembrane protein	1.18455	-0.44277
BnaA05g25160D	AT3G14280	0	LL-diaminopimelate aminotransferase	1.38115	-0.241736
BnaC08g10030D	AT4G15093	LIGB	catalytic LigB subunit of aromatic ring-opening dioxygenase family	2.21886	0.597872
BnaC07g40500D	AT4G26850	VITAMIN C DEFECTIVE 2 (VTC2)	Encodes a novel protein involved in ascorbate biosynthesis, which was shown to catalyze the transfer of GMP from GDP-galactose to a variety of hexose-1-phosphate acceptors. Recessive mutation has a reduced amount of vitamin C, lower level of non-photochemical quenching, and reduced rate of conversion of violaxanthin to zeaxanthin in high light.	1.51343	-0.105162
BnaA07g24380D	AT1G69050	0	hypothetical protein	1.90039	0.282047
BnaC06g31800D	AT1G70690	HOPW1-1-INDUCED GENE1 (HWI1)	Encodes a plasmodesmal protein that may be involved in the intercellular movement of molecules through the plasmodesmata. The protein has two DUF26 domains and a single transmembrane domain.	2.8123	1.19464
BnaA08g12440D	AT4G31510	0	major centromere autoantigen B-like protein	1.31957	-0.297844
BnaA08g19780D	AT1G26580	0	ELM2 domain protein	2.61433	1
BnaC09g47040D	AT5G09570	AT12CYS-2	Twin CX9C domain protein. Induced by low phosphate or iron, drought and heat stress. Loss of both At12cys-1 and At12cys-2 lead to enhanced tolerance to drought and light stress and increased anti-oxidant capacity.	1.95301	0.340737
BnaA06g03870D	AT1G48320	DHNA-COA THIOESTERASE 1 (DHNAT1)	Encodes one of the two functional DHNA-CoA (1,4-dihydroxy-2-naphthoyl-CoA) thioesterases found in Arabidopsis.	1.39677	-0.212439
BnaA05g27090D	AT5G18810	SC35-LIKE SPLICING FACTOR 28 (SCL28)	encodes an SC35-like splicing factor of 28 kD localized to the nuclear specks. Barta et al (2010) have proposed a nomenclature for Serine/Arginine-Rich Protein Splicing Factors (SR proteins): Plant Cell. 2010, 22:2926.	1.96868	0.362417
BnaA03g05520D	AT4G22390	0	F-box associated ubiquitination effector family protein	2.01236	0.410723
BnaC01g22140D	AT4G16008	0	hypothetical protein	2.55331	0.953852
BnaA03g39950D	AT5G61090	0	Polynucleotidyl transferase, ribonuclease H-like superfamily protein	1.55358	-0.0395538
BnaC03g15280D	AT5G53045	0	transcription factor	1.90237	0.312539
BnaC04g22640D	AT1G65540	LEUCINE ZIPPER-EF-HAND-CONTAINING TRANSMEMBRANE PROTEIN 2 (LETM2)	LETM1-like protein	2.12548	0.542613
BnaA04g10260D	AT5G40390	SEED IMBIBITION 1-LIKE (SIP1)	Encodes a protein which might be involved in the formation of verbascose. A T-DNA insertion mutant was shown to have a decreased amount of verbascose (as well as mannitol) whereas the levels of raffinose and stachyose remained unchanged. Enhances drought tolerance through raffinose synthesis or galactinol hydrolysis.	1.6253	0.0429167
BnaC04g44820D	AT2G35840	0	Sucrose-6F-phosphate phosphohydrolase family protein	1.2541	-0.327351
BnaA02g06740D	AT1G10588	0	Encodes a Gibberellin-regulated GASA/GAST/Snakin family protein	2.7858	1.20472
BnaC01g07930D	AT4G30450	0	glycine-rich protein	1.53606	-0.0397678
BnaC09g08060D	AT5G66440	0	tRNA-methyltransferase non-catalytic subunit trm6MTase subunit	1.4542	-0.120687
BnaC02g01660D	0	0	0	2.11472	0.543984
BnaA03g40590D	AT3G49790	0	Carbohydrate-binding protein	1.82098	0.257134
BnaAnng18620D	AT3G25490	0	Protein kinase family protein	1.53502	-0.0281401
BnaC06g36640D	AT1G76020	0	Thioredoxin superfamily protein	1.69115	0.128963
BnaA06g32460D	AT3G27030	0	transmembrane protein	2.20405	0.642572
BnaC03g19740D	AT2G35900	0	Mal d 1-associated protein	2.42877	0.868585
BnaC05g16380D	AT1G21130	INDOLE GLUCOSINOLATE O-METHYLTRANSFERASE 4 (IGMT4)	O-methyltransferase family protein	1.5683	0.00925874
BnaC07g39620D	AT4G25400	0	basic helix-loop-helix (bHLH) DNA-binding superfamily protein	1.46674	-0.0905968
BnaAnng07990D	AT5G47910	RESPIRATORY BURST OXIDASE HOMOLOGUE D (RBOHD)	NADPH/respiratory burst oxidase protein D (RbohD).Interacts with AtrbohF gene to fine tune the spatial control of ROI production and hypersensitive response to cell in and around infection site. The mRNA is cell-to-cell mobile.	1.87572	0.319055
BnaA02g26210D	AT2G02100	LOW-MOLECULAR-WEIGHT CYSTEINE-RICH 69 (LCR69)	Predicted to encode a PR (pathogenesis-related) protein. Belongs to the plant defensin (PDF) family with the following members: At1g75830/PDF1.1, At5g44420/PDF1.2a, At2g26020/PDF1.2b, At5g44430/PDF1.2c, At2g26010/PDF1.3, At1g19610/PDF1.4, At1g55010/PDF1.5, At2g02120/PDF2.1, At2g02100/PDF2.2, At2g02130/PDF2.3, At1g61070/PDF2.4, At5g63660/PDF2.5, At2g02140/PDF2.6, At5g38330/PDF3.1 and At4g30070/PDF…	1.59313	0.0376663
BnaC07g27970D	AT5G61440	ACHT5	Encodes a member of the thioredoxin family protein. Located in the chloroplast. The mRNA is cell-to-cell mobile.	1.56785	0.0140629
BnaC08g21640D	AT3G50260	COOPERATIVELY REGULATED BY ETHYLENE AND JASMONATE 1 (CEJ1)	Encodes a member of the DREB subfamily A-5 of ERF/AP2 transcription factor family. The protein contains one AP2 domain. Involved in defense and freezing stress responses. There are 16 members in this subfamily including RAP2.1, RAP2.9 and RAP2.10. The mRNA is cell-to-cell mobile.	1.5771	0.0237157
BnaA03g56050D	AT5G20680	TRICHOME BIREFRINGENCE-LIKE 16 (TBL16)	Encodes a member of the TBL (TRICHOME BIREFRINGENCE-LIKE) gene family containing a plant-specific DUF231 (domain of unknown function) domain. TBL gene family has 46 members, two of which (TBR/AT5G06700 and TBL3/AT5G01360) have been shown to be involved in the synthesis and deposition of secondary wall cellulose, presumably by influencing the esterification state of pectic polymers. A nomenclature…	1.7706	0.218305
BnaC05g23810D	AT1G30820	CTP SYNTHASE 1 (CTPS1)	Cytidine triphosphate synthase.	1.53592	-0.0111736
BnaA09g40000D	0	0	0	2.54666	1
BnaC02g42920D	AT5G64100	0	Peroxidase superfamily protein	2.48621	0.941404
BnaA03g42920D	0	0	0	1.24094	-0.303762
BnaC04g52190D	AT2G40900	USUALLY MULTIPLE ACIDS MOVE IN AND OUT TRANSPORTERS 11 (UMAMIT11)	Encodes a plasma membrane-localized amino acid transporter likely involved in amino acid export in the developing seed.	1.30655	-0.234534
BnaA10g15320D	AT5G19880	0	Peroxidase superfamily protein	1.83054	0.29107
BnaA09g39620D	AT3G62040	0	Haloacid dehalogenase-like hydrolase (HAD) superfamily protein	1.80002	0.264753
BnaC05g13350D	AT1G17170	GLUTATHIONE S-TRANSFERASE TAU 24 (GSTU24)	Encodes glutathione transferase belonging to the tau class of GSTs. Naming convention according to Wagner et al. (2002). It is involved in the detoxification of the environmental pollutant 2,4,6-trinitrotoluene. Arabidopsis plants over-expressing At1g17170 were more resistant to TNT, removed more TNT from sterile and soil-based media, and had reduced levels of glutathione when grown in the presen…	2.32559	0.790321
BnaC03g19900D	AT2G36120	DEFECTIVELY ORGANIZED TRIBUTARIES 1 (DOT1)	Encodes a glycine rich protein that is involved in leaf vascular patterning. dot1 mutants have an aberrant open-class venation pattern in leaves and cotyledons, as well as several other leaf development defects. The mRNA is cell-to-cell mobile.	1.93947	0.413122
BnaA01g20370D	AT3G47990	SUGAR-INSENSITIVE 3 (SIS3)	SUGAR-INSENSITIVE 3	2.05495	0.528882
BnaA09g48800D	AT1G08630	THREONINE ALDOLASE 1 (THA1)	Encodes a threonine aldolase, involved in threonine degradation to glycine. Primarily expressed in seeds and seedlings.	2.39387	0.868072
BnaA09g33160D	AT2G42320	0	nucleolar protein gar2-like protein	2.37811	0.852748
BnaC08g37280D	AT1G18460	ALPHA/BETA-HYDROLASE	Alpha/beta hydrolase	1.86123	0.343336
BnaC02g10070D	AT3G46460	UBIQUITIN-CONJUGATING ENZYME 13 (UBC13)	May function together with UBC7 and UBC14 in the plant READ pathway, required in plant responses to multiple stress conditions.	1.96496	0.450971
BnaA04g06630D	AT4G13770	CYTOCHROME P450, FAMILY 83, SUBFAMILY A, POLYPEPTIDE 1 (CYP83A1)	Encodes a cytochrome p450 enzyme that catalyzes the initial conversion of aldoximes to thiohydroximates in the synthesis of glucosinolates not derived from tryptophan. Also has a role in auxin homeostasis.	2.51155	1
BnaA03g32550D	AT3G12977	NAC1 LIKE (NAC1L)	NAC transcription regulator. Regulates endosperm cell expansion during germination.	2.26926	0.761491
BnaAnng28300D	AT5G40780	LYSINE HISTIDINE TRANSPORTER 1 (LHT1)	Encodes LHT1 (lysine histidine transporter), a high-affinity transporter for cellular amino acid uptake in both root epidermis and leaf mesophyll.	2.7043	1.20463
BnaCnng09400D	AT3G48240	0	Octicosapeptide/Phox/Bem1p family protein	1.32384	-0.173918
BnaC01g30780D	AT3G23430	PHOSPHATE 1 (PHO1)	Encodes a protein with the mainly hydrophilic N-terminal and the C-terminal containing 6 potential membrane-spanning domains. The mutant is deficient in the transfer of phosphate from root epidermal and cortical cells to the xylem. Its expression is repressed by phosphate (Pi) in shoots, and transiently induced by phosphite (Phi) in roots and shoots. PHO is expressed in developing ovules and play…	1.49405	-0.00235693
BnaC02g03840D	AT5G11500	0	coiled-coil protein	1.90772	0.412343
BnaC01g39660D	AT3G07800	THYMIDINE KINASE 1A (TK1A)	Encodes a thymidine kinase that salvages DNA precursors.	2.12169	0.627349
BnaC07g39290D	AT4G25090	RBOHG	Riboflavin synthase-like superfamily protein	1.30118	-0.191946
BnaA06g28640D	AT5G27660	DEGRADATION OF PERIPLASMIC PROTEINS 14 (DEG14)	Encodes a protein with similarity to human PARK13, a mitochondrial protease implicated in Parkinson disease. DEG14 is induced by heat stress and involved in degradation of misfolded proteins.	1.53889	0.0502733
BnaC02g47680D	AT2G02100	LOW-MOLECULAR-WEIGHT CYSTEINE-RICH 69 (LCR69)	Predicted to encode a PR (pathogenesis-related) protein. Belongs to the plant defensin (PDF) family with the following members: At1g75830/PDF1.1, At5g44420/PDF1.2a, At2g26020/PDF1.2b, At5g44430/PDF1.2c, At2g26010/PDF1.3, At1g19610/PDF1.4, At1g55010/PDF1.5, At2g02120/PDF2.1, At2g02100/PDF2.2, At2g02130/PDF2.3, At1g61070/PDF2.4, At5g63660/PDF2.5, At2g02140/PDF2.6, At5g38330/PDF3.1 and At4g30070/PDF…	1.00618	-0.478376
BnaA09g29240D	AT1G26770	EXPANSIN A10 (EXPA10)	Encodes an expansin. Naming convention from the Expansin Working Group (Kende et al, Plant Mol Bio). Involved in the formation of nematode-induced syncytia in roots of Arabidopsis thaliana.	1.20933	-0.271099
BnaCnng43810D	AT2G31750	UDP-GLUCOSYL TRANSFERASE 74D1 (UGT74D1)	Encodes an auxin glycosyltransferase that is likely to be involved in regulation of auxin by glycosylation.	1.44342	-0.0332094
BnaC05g29770D	0	0	0	1.70098	0.225793
BnaC03g70470D	0	0	0	2.03249	0.558531
BnaC07g41750D	AT4G29140	ACTIVATED DISEASE SUSCEPTIBILITY 1 (ADS1)	Encodes Activated Disease Susceptibility 1 (ADS1), a putative MATE (multidrug and toxic compound extrusion) transport protein that negatively regulates plant disease resistance.	1.46712	-0.000940028
BnaCnng16450D	AT1G49200	ATL75)	ATL= Arabidopsis Toxicos en Levadura.RING/U-box superfamily protein	2.1683	0.701054
BnaC07g48680D	AT5G37170	0	O-methyltransferase family protein	1.60858	0.142779
BnaA09g24110D	AT1G32940	SBT3.5	Subtilase family protein	1.46828	0.00579188
BnaA06g21330D	AT5G61820	0	stress up-regulated Nod 19 protein	1.61747	0.155697
BnaC03g71610D	AT5G55050	0	GDSL-motif esterase/acyltransferase/lipase. Enzyme group with broad substrate specificity that may catalyze acyltransfer or hydrolase reactions with lipid and non-lipid substrates. The mRNA is cell-to-cell mobile.	1.07776	-0.380386
BnaC05g23020D	AT1G30070	0	SGS domain-containing protein	1.33912	-0.116142
BnaA01g29440D	AT1G28030	0	2-oxoglutarate (2OG) and Fe(II)-dependent oxygenase superfamily protein	1.9517	0.501913
BnaC07g35430D	AT4G18540	0	transmembrane protein	1.60755	0.157824
BnaA07g36590D	AT1G27650	U2AF35A	U2 auxiliary factor small subunit. The atU2AF35a protein and its homolog, atU2AF35b, contain most of the conserved domains of hsU2AF35, including the psiRRM, one RS domain, two zinc fingers, and the two regions for interacting with U2AF large subunit. Both proteins lack the stretch of glycines present in human U2AF35. The sequences are overall 83% identical, and each Arabidopsis homolog shows app…	2.45	1.00376
BnaA09g55730D	AT5G26330	0	Cupredoxin superfamily protein	2.58972	1.14436
BnaC06g43560D	0	0	0	1.23968	-0.205005
BnaCnng11290D	AT5G41410	BEL10	Homeodomain protein required for ovule identity.Loss of function mutations show homeotic conversion of integuments to carpels.Forms heterodimers with STM and KNAT1. Interacts with AG-SEP heterodimers is thought to restrict WUS expression. BEL interacts with MADS box dimers composed of SEP1(or SEP3) and AG, SHP1, SHP2 and STK. The interaction of BEL1 with AG-SEP3 is required for proper integument …	1.43883	-0.00564117
BnaC06g06720D	AT1G53940	GDSL-MOTIF LIPASE 2 (GLIP2)	Encodes a lipase, has in vitro lipase activity with p-nitrophenyl acetate and p-nitrophenyl butyrate, gene expression induced by hormones, negatively regulates auxin signaling, involved in disease resistance	1.25322	-0.189636
BnaC09g44400D	AT5G12330	LATERAL ROOT PRIMORDIUM 1 (LRP1)	A member of SHI gene family. Arabidopsis thaliana has ten members that encode proteins with a RING finger-like zinc finger motif. Despite being highly divergent in sequence, many of the SHI-related genes are partially redundant in function and synergistically promote gynoecium, stamen and leaf development in Arabidopsis. Expressed in lateral root primordia and induced by auxin. SWP1 is involved i…	2.42525	0.983615
BnaC03g08810D	AT5G18130	0	transmembrane protein	1.50228	0.0616223
BnaC08g15940D	AT1G13520	0	hypothetical protein (DUF1262)	2.42525	0.985395
BnaC07g42650D	AT4G30460	0	glycine-rich protein	1.703	0.263653
BnaA05g33940D	AT3G01350	0	Major facilitator superfamily protein	1.56765	0.129128
BnaC02g21150D	AT1G72200	(ATL11)	ATL= Arabidopsis Toxicos en Levadura.RING/U-box superfamily protein	1.89703	0.458598
BnaCnng26470D	AT5G66630	DA1-RELATED PROTEIN 5 (DAR5)	DA1-related protein 5	2.59036	1.15377
BnaCnng47320D	AT4G34138	UDP-GLUCOSYL TRANSFERASE 73B1 (UGT73B1)	UDP-glucosyl transferase 73B1	2.12271	0.686127
BnaC02g03470D	AT5G02810	PSEUDO-RESPONSE REGULATOR 7 (PRR7)	PRR7 and PRR9 are partially redundant essential components of a temperature-sensitive circadian system. CCA1 and LHY had a positive effect on PRR7 expression levels. Acts as transcriptional repressor of CCA1 and LHY. Acts additively with EC, PRR5 and PRR9 to regulate hypocotyl growth under photoperiodic conditions.	1.39193	-0.0439806
BnaC05g24890D	AT1G32770	NAC DOMAIN CONTAINING PROTEIN 12 (NAC012)	Encodes SND1, a NAC Domain transcription factor involved in secondary wall biosynthesis in fibers. Expressed specifically in interfascicular fibers and xylary fibers in stems. Expressed in the procambium of stem inflorescences and root. May act as a negative regulator of secondary wall thickening in xylary fibers. Acts redundantly with NST1 to control development of secondary walls in siliques.	2.37653	0.941107
BnaA02g23330D	AT5G42830	0	HXXXD-type acyl-transferase family protein	1.50627	0.0718987
BnaC05g28300D	AT5G49690	0	UDP-Glycosyltransferase superfamily protein	1.44729	0.0132241
BnaA08g16230D	AT4G39770	TREHALOSE-6-PHOSPHATE PHOSPHATASE H (TPPH)	Haloacid dehalogenase-like hydrolase (HAD) superfamily protein	1.55873	0.124741
BnaA07g06370D	AT3G23570	0	alpha/beta-Hydrolases superfamily protein	1.47258	0.0399661
BnaC03g76950D	AT4G19980	0	hypothetical protein	1.24407	-0.186183
BnaC05g41220D	AT1G55310	SC35-LIKE SPLICING FACTOR 33 (SCL33)	Encodes a SR spliceosome protein that is localized to nuclear specks, interacts with SR45 and the U1-70K protein of the U1 snRNP, has sequence similar to human SC35 protein. Barta et al (2010) have proposed a nomenclature for Serine/Arginine-Rich Protein Splicing Factors (SR proteins): Plant Cell. 2010, 22:2926.	1.38983	-0.0384961
BnaA06g02940D	AT1G15890	0	Disease resistance protein (CC-NBS-LRR class) family	1.4226	-0.00474207
BnaCnng01710D	AT4G00940	DNA BINDING WITH ONE FINGER 4.1 (DOF4.1)	Dof-type zinc finger DNA-binding family protein	1.72006	0.294676
BnaA05g29010D	AT3G09390	METALLOTHIONEIN 2A (MT2A)	metallothionein, binds to and detoxifies excess copper and other metals, limiting oxidative damage	1.30289	-0.121065
BnaC06g09980D	AT1G53310	PHOSPHOENOLPYRUVATE CARBOXYLASE 1 (PPC1)	Encodes one of four Arabidopsis phosphoenolpyruvate carboxylase proteins.Plays an important role in carbon and nitrogen metabolism.	1.07514	-0.348485
BnaA03g53540D	AT3G48010	CYCLIC NUCLEOTIDE-GATED CHANNEL 16 (CNGC16)	member of Cyclic nucleotide gated channel family	2.04183	0.619149
BnaA10g07750D	AT5G51780	BHLH	basic helix-loop-helix (bHLH) DNA-binding superfamily protein	1.68555	0.263682
BnaC05g01480D	AT1G02860	NITROGEN LIMITATION ADAPTATION (NLA)	Encodes a ubiquitin E3 ligase with RING and SPX domains that is involved in mediating immune responses and mediates degradation of PHT1s at plasma membranes. Targeted by MIR827. Ubiquitinates PHT1;3, PHT1;2, PHT1;1/AtPT1 and PHT1;4/AtPT2.	2.04869	0.626887
BnaA10g18560D	AT5G15700	0	Nucleus encoded plastid RNA polymerase. Localized in mitochondria and chloroplast.	1.75638	0.335242
BnaA02g07130D	AT3G46460	UBIQUITIN-CONJUGATING ENZYME 13 (UBC13)	May function together with UBC7 and UBC14 in the plant READ pathway, required in plant responses to multiple stress conditions.	2.14311	0.722799
BnaCnng20530D	AT5G04330	CYTOCHROME P450 84A4 (CYP84A4)	Cytochrome P450 superfamily protein	2.40489	1
BnaA09g39630D	0	0	0	1.30911	-0.0905368
BnaC09g37760D	AT5G19880	0	Peroxidase superfamily protein	2.27468	0.875486
BnaC03g73730D	AT3G12977	NAC1 LIKE (NAC1L)	NAC transcription regulator. Regulates endosperm cell expansion during germination.	1.19854	-0.194224
BnaC06g37650D	AT1G76930	EXTENSIN 4 (EXT4)	Encodes an Arabidopsis extensin gene that belongs to cell-wall hydroxyproline-rich glycoproteins. The cross-link of extensins enforces cell wall strength. Transgenic plants overexpressing this gene show an increase in stem thickness.	1.69622	0.304464
BnaC03g26110D	AT2G47710	0	Adenine nucleotide alpha hydrolases-like superfamily protein	2.3304	0.943275
BnaCnng45950D	0	0	0	1.65787	0.274686
BnaC02g18040D	AT1G68230	0	Reticulon family protein	1.73172	0.354044
BnaC08g35570D	AT2G21560	0	nucleolar-like protein	1.87235	0.499082
BnaC03g30020D	AT4G04810	METHIONINE SULFOXIDE REDUCTASE B4 (MSRB4)	methionine sulfoxide reductase B4	1.35097	-0.0217807
BnaC02g07460D	AT5G17760	0	P-loop containing nucleoside triphosphate hydrolases superfamily protein	1.72945	0.359395
BnaA05g17260D	AT3G22370	ALTERNATIVE OXIDASE 1A (AOX1A)	Encodes AOX1a, an isoform of alternative oxidase that is expressed in rosettes, flowers, and root. The alternative oxidase of plant mitochondria transfers electrons from the ubiquinone pool to oxygen without energy conservations. It is regulated through transcriptional control and by pyruvate. Plays a role in shoot acclimation to low temperature. Also is capable of ameliorating reactive oxygen sp…	1.47134	0.101865
BnaA03g40970D	AT3G50800	0	PADRE protein.	1.61534	0.246405
BnaC02g28850D	AT5G42830	0	HXXXD-type acyl-transferase family protein	1.31077	-0.056605
BnaC05g37610D	AT2G11200	0	F-box family protein	1.94546	0.582592
BnaA07g30670D	AT1G73220	ORGANIC CATION/CARNITINE TRANSPORTER1 (OCT1)	Encodes Organic Cation Transporter 1 (OCT1), likely to be involved in polyamine transport.	1.08985	-0.270877
BnaC07g25860D	AT3G29670	PHENOLIC GLUCOSIDE MALONYLTRANSFERASE 2 (PMAT2)	Encodes a malonyltransferase that may play a role in phenolic xenobiotic detoxification. The mRNA is cell-to-cell mobile.	2.16622	0.805568
BnaA08g11370D	AT4G34138	UDP-GLUCOSYL TRANSFERASE 73B1 (UGT73B1)	UDP-glucosyl transferase 73B1	2.10383	0.743889
BnaA03g04930D	AT5G14500	0	aldose 1-epimerase family protein	1.54001	0.182634
BnaC05g18020D	AT1G22770	GIGANTEA (GI)	Together with CONSTANTS (CO) and FLOWERING LOCUS T (FT), GIGANTEA promotes flowering under long days in a circadian clock-controlled flowering pathway. GI acts earlier than CO and FT in the pathway by increasing CO and FT mRNA abundance. Located in the nucleus. Regulates several developmental processes, including photoperiod-mediated flowering, phytochrome B signaling, circadian clock, carbohydra…	1.52675	0.172811
BnaA03g08390D	AT5G22090	EAR1	EAR1 is a negative regulator of ABA signaling that enhances the activity of all six clade A PP2Cs (ABI1, ABI2, HAB1, HAB2, AHG1, AHG3) by interacting with and releasing the N-terminal autoinhibition of these proteins. EAR1 indirectly affects OST1 activity through enhancing ABI1 activity. The EAR1 141-287 fragment is sufficient for the functioning of EAR1 in ABA responses; the 131-248 region harbo…	2.05574	0.70252
BnaC05g18410D	AT1G23010	LOW PHOSPHATE ROOT1 (LPR1)	Encodes a protein with multicopper oxidase activity. Located in ER. Function together with LPR2 (AT1G71040) and a P5-type ATPase (At5g23630/PDR2) in a common pathway that adjusts root meristem activity to Pi (inorganic phosphate) availability.	1.75192	0.402113
BnaA05g03760D	AT2G44130	KISS ME DEADLY 3 (KMD3)	Encodes a member of a family of F-box proteins, called the KISS ME DEADLY (KMD) family. Component of SCF ubiquitin protein ligase, interacts with phenylalanine ammonia-lyase. AtKFB39 is a homolog of previously identified AtKFB50 (At3g59940) and specifically interacts with Arabidopsis PAL3 and PAL4 in vitro. In planta, together with AtKFB01, KFB20 and KFB50, it regulates PAL protein stability thus…	1.96556	0.619194
BnaC03g10670D	AT5G22090	EAR1	EAR1 is a negative regulator of ABA signaling that enhances the activity of all six clade A PP2Cs (ABI1, ABI2, HAB1, HAB2, AHG1, AHG3) by interacting with and releasing the N-terminal autoinhibition of these proteins. EAR1 indirectly affects OST1 activity through enhancing ABI1 activity. The EAR1 141-287 fragment is sufficient for the functioning of EAR1 in ABA responses; the 131-248 region harbo…	1.80797	0.464606
BnaA08g02580D	AT1G49570	PER10	Peroxidase superfamily protein	1.1834	-0.159874
BnaA03g10250D	AT5G57480	0	P-loop containing nucleoside triphosphate hydrolases superfamily protein	2.28961	0.947908
BnaA03g21970D	AT2G29450	GLUTATHIONE S-TRANSFERASE TAU 5 (GSTU5)	Encodes a member of the TAU glutathione S-transferase gene family. Gene expression is induced by exposure to auxin, pathogen and herbicides. Naming convention according to Wagner et al. (2002)	1.09593	-0.241073
BnaC08g32840D	AT3G63440	CYTOKININ OXIDASE/DEHYDROGENASE 6 (CKX6)	This gene used to be called AtCKX7. It encodes a protein whose sequence is similar to cytokinin oxidase/dehydrogenase, which catalyzes the degradation of cytokinins.	2.33428	1
BnaC08g42050D	AT1G11530	C-TERMINAL CYSTEINE RESIDUE IS CHANGED TO A SERINE 1 (CXXS1)	Encodes a monocysteinic thioredoxin, thioredoxin in which the second cysteine of the redox site is replaced by a serine, with low disulfide reductase but efficient disulfide isomerase activity. The mRNA is cell-to-cell mobile.	2.18008	0.846085
BnaA03g52910D	AT4G34580	CAN OF WORMS1 (COW1)	Encodes COW1 (can of worms1), a phosphatidylinositol transfer protein essential for root hair tip growth. The N-terminus of the COW1 protein is 32% identical to an essential phosphatidylinositol transfer protein (PITP), the yeast Sec14 protein (sec14p) while the C-terminus is 34.5% identical to a late nodulin of Lotus japonicus, Nlj16. Expression of COW1 complements the growth defect associated w…	1.97212	0.644262
BnaC03g07400D	AT5G15830	BASIC LEUCINE-ZIPPER 3 (bZIP3)	basic leucine-zipper 3	2.10923	0.781676
BnaCnng70760D	AT2G21190	0	ER lumen protein retaining receptor family protein	1.3662	0.0395634
BnaC02g07330D	AT1G31000	0	F-box/associated interaction domain protein	2.16607	0.840277
BnaC03g01810D	AT5G04890	RESTRICTED TEV MOVEMENT 2 (RTM2)	Specifically restricts the long-distance movement of tobacco etch potyvirus (TEV) without involving either hypersensitive cell death or systemic acquired resistance. Multidomain protein containing an N-terminal region with high similarity to plant small heat shock proteins (HSPs).	1.58479	0.259131
BnaA05g03090D	AT2G42750	DNA J PROTEIN C77 (DJC77)	DNAJ heat shock N-terminal domain-containing protein	1.24791	-0.0771814
BnaA09g27140D	AT1G28680	COUMARIN SYNTHASE (COSY)	Catalyses trans-cis isomerization and lactonization in the biosynthesis of coumarins in roots.	1.24291	-0.0815938
BnaA01g27270D	AT3G17180	SERINE CARBOXYPEPTIDASE-LIKE 33 (scpl33)	serine carboxypeptidase-like 33	1.94865	0.628947
BnaA09g05280D	AT5G23490	0	hypothetical protein	2.07045	0.75328
BnaA10g17570D	AT5G16990	P2	molecular function has not been defined, was shown involved in oxidative stress tolerance. The mRNA is cell-to-cell mobile.	1.40246	0.0867798
BnaC05g15300D	AT1G19715	0	Mannose-binding lectin superfamily protein	1.83335	0.517919
BnaC05g00720D	AT1G01190	CYTOCHROME P450, FAMILY 78, SUBFAMILY A, POLYPEPTIDE 8 (CYP78A8)	cytochrome P450, family 78, subfamily A, polypeptide 8	1.70457	0.390011
BnaA10g04540D	AT1G07090	LIGHT SENSITIVE HYPOCOTYLS 6 (LSH6)	LIGHT-DEPENDENT SHORT HYPOCOTYLS-like protein (DUF640)	1.6135	0.30076
BnaA08g11390D	AT4G34131	UDP-GLUCOSYL TRANSFERASE 73B3 (UGT73B3)	UDP-glucosyl transferase 73B3	1.46601	0.154488
BnaC08g31980D	AT3G62040	0	Haloacid dehalogenase-like hydrolase (HAD) superfamily protein	1.86436	0.553905
BnaA09g30390D	AT1G22770	GIGANTEA (GI)	Together with CONSTANTS (CO) and FLOWERING LOCUS T (FT), GIGANTEA promotes flowering under long days in a circadian clock-controlled flowering pathway. GI acts earlier than CO and FT in the pathway by increasing CO and FT mRNA abundance. Located in the nucleus. Regulates several developmental processes, including photoperiod-mediated flowering, phytochrome B signaling, circadian clock, carbohydra…	1.4467	0.137541
BnaC05g28620D	AT1G32450	NRT1/ PTR FAMILY 7.3 (NPF7.3)	Transmembrane nitrate transporter. Involved in xylem transport of nitrate from root to shoot. Induced in response to high and low concentrations of nitrate. Not involved in nitrate uptake. Expressed in root pericycle cells under the control of MYB59. Also functions as a proton-coupled H+/K+ antiporter for K+ loading into the xylem.	2.06909	0.763276
BnaAnng08070D	AT5G51780	BHLH	basic helix-loop-helix (bHLH) DNA-binding superfamily protein	1.51366	0.212265
BnaA02g29320D	AT3G28500	0	60S acidic ribosomal protein family	2.04731	0.755829
BnaA03g45710D	AT4G23060	IQ-DOMAIN 22 (IQD22)	Member of IQ67 (CaM binding) domain containing family.	1.74286	0.451937
BnaC05g30690D	AT3G21600	0	Senescence/dehydration-associated protein-like protein	1.69105	0.403315
BnaAnng23190D	AT1G01620	PLASMA MEMBRANE INTRINSIC PROTEIN 1C (PIP1C)	a member of the plasma membrane intrinsic protein subfamily PIP1. localizes to the plasma membrane and exhibits water transport activity in Xenopus oocyte. expressed ubiquitously and protein level decreases slightly during leaf development.	1.34322	0.0562108
BnaC04g27780D	AT3G52840	BGAL2	beta-galactosidase 2	1.44123	0.156925
BnaC05g22050D	AT1G28680	COUMARIN SYNTHASE (COSY)	Catalyses trans-cis isomerization and lactonization in the biosynthesis of coumarins in roots.	1.1258	-0.147215
BnaAnng03730D	AT3G50260	COOPERATIVELY REGULATED BY ETHYLENE AND JASMONATE 1 (CEJ1)	Encodes a member of the DREB subfamily A-5 of ERF/AP2 transcription factor family. The protein contains one AP2 domain. Involved in defense and freezing stress responses. There are 16 members in this subfamily including RAP2.1, RAP2.9 and RAP2.10. The mRNA is cell-to-cell mobile.	1.79858	0.527915
BnaA07g00220D	AT2G20340	AAS	Encodes an aromatic aldehyde synthase (AtAAS), which catalyzes the in vitro conversion of phenylalanine and 3,4-dihydroxy-L-phenylalanine to phenylacetaldehyde and dopaldehyde, respectively. The mRNA is cell-to-cell mobile.	1.06918	-0.196303
BnaA07g28080D	AT1G69530	EXPANSIN A1 (EXPA1)	Member of Alpha-Expansin Gene Family. Naming convention from the Expansin Working Group (Kende et al, Plant Mol Bio). Involved in the formation of nematode-induced syncytia in roots of Arabidopsis thaliana.	1.90803	0.64677
BnaA04g05810D	AT3G51960	BASIC LEUCINE ZIPPER 24 (BZIP24)	bZIP transcription factor induced by salt stress and promoted salt tolerance. Localized to the cytoplasm and nucleus under control conditions and targeted preferentially to the nucleus under salt stress	1.11554	-0.145506
BnaC04g16200D	AT2G28090	HEAVY METAL ASSOCIATED PROTEIN 17 (ATHMP17)	Heavy metal transport/detoxification superfamily protein	1.5736	0.315555
BnaC03g26920D	AT2G25760	PPK4	Casein kinase involved in phosphorylation and ubiquination of RYR/PYLs, resulting in negative regulation of ABA response. Plays a role in repressing the transition from vegetative to reproductive phase.	1.78872	0.533017
BnaA08g27260D	AT1G02900	RAPID ALKALINIZATION FACTOR 1 (RALF1)	Member of a diversely expressed predicted peptide family showing sequence similarity to tobacco Rapid Alkalinization Factor (RALF), and is believed to play an essential role in the physiology of Arabidopsis. Consists of a single exon and is characterized by a conserved C-terminal motif and N-terminal signal peptide. Mediates Ca2+-dependent signaling. Regulates the splicing of flowering genes and …	1.09906	-0.146489
BnaCnng38100D	AT5G53290	CYTOKININ RESPONSE FACTOR 3 (CRF3)	encodes a member of the ERF (ethylene response factor) subfamily B-5 of ERF/AP2 transcription factor family. The protein contains one AP2 domain. There are 7 members in this subfamily. CRF proteins relocalize to the nucleus in response to cytokinin.	1.55757	0.312079
BnaC02g37440D	AT3G28740	CYTOCHROME P450, FAMILY 81, SUBFAMILY D, POLYPEPTIDE 11 (CYP81D11)	Encodes a member of the cytochrome p450 family. Expression is upregulated in response to cis-jasmonate treatment. Overexpression induces synthesis of volatile compounds that affect chemical ecology and insect interactions.	1.34011	0.0956936
BnaC05g17000D	AT1G21680	0	DPP6 N-terminal domain-like protein	1.93752	0.701159
BnaA06g22840D	AT5G63710	0	Leucine-rich repeat protein kinase family protein	1.26065	0.0269101
BnaC05g50000D	AT1G17710	PHOSPHOETHANOLAMINE/PHOSPHOCHOLINE PHOSPHATASE 1 (PEPC1)	Encodes a phosphoethanolamine/phosphocholine phosphatase. It is likely to be involved in the liberation of inorganic phosphate from intracellular sources. Expression is upregulated in the shoot of cax1/cax3 mutant.	1.86726	0.634729
BnaC07g40930D	AT5G54160	O-METHYLTRANSFERASE 1 (OMT1)	A caffeic acid/5-hydroxyferulic acid O-methyltransferase. Interacts with 14-4-3 proteins in yeast 2 hybrid assay. AtOMT1 (At5g54160) encodes a flavonol 3?-O-methyltransferase that is highly active towards quercetin and myricetin. The substrate specificity identifies the enzyme as flavonol 3?-methyltransferase which replaces the former annotation of the gene to encode a caffeic acid/5-hydroxyferul…	1.04325	-0.187332
BnaC06g06440D	AT1G53625	0	hypothetical protein	2.01759	0.788661
BnaCnng10230D	AT5G04250	0	Cysteine proteinases superfamily protein	2.22725	1
BnaA09g28290D	AT1G24575	0	DEAD-box ATP-dependent RNA helicase-like protein	1.90452	0.677615
BnaC06g22970D	AT1G74458	0	transmembrane protein	1.28238	0.0562008
BnaA05g05910D	AT2G39700	EXPANSIN A4 (EXPA4)	putative expansin. Naming convention from the Expansin Working Group (Kende et al, 2004. Plant Mol Bio). Involved in the formation of nematode-induced syncytia in roots of Arabidopsis thaliana.	1.43958	0.217176
BnaC03g76840D	AT4G18510	CLAVATA3/ESR-RELATED 2 (CLE2)	CLE2, putative ligand, member of large gene family homologous to Clavata3	1.78408	0.563002
BnaUnng04250D	AT4G39795	0	hypothetical protein (DUF581)	2.15249	0.931947
BnaA05g16370D	AT1G32160	0	beta-casein (DUF760)	1.51014	0.290236
BnaC04g40420D	AT2G29310	0	NAD(P)-binding Rossmann-fold superfamily protein	1.91744	0.699095
BnaA01g05760D	AT4G39780	0	encodes a member of the DREB subfamily A-6 of ERF/AP2 transcription factor family. The protein contains one AP2 domain. There are 8 members in this subfamily including RAP2.4.	2.15849	0.940674
BnaA05g01780D	AT2G40600	0	appr-1-p processing enzyme family protein	1.44478	0.227469
BnaA04g16190D	AT2G28000	CHAPERONIN-60ALPHA (CPN60A)	Encodes chaperonin-60 alpha, a molecular chaperone involved in Rubisco folding. Mutants display aberrant chloroplast and embryo development. The mRNA is cell-to-cell mobile.	1.55955	0.346649
BnaC07g34950D	AT3G62850	0	zinc finger protein-like protein	1.28924	0.0773567
BnaA05g00770D	AT1G02500	S-ADENOSYLMETHIONINE SYNTHETASE 1 (SAM1)	encodes a S-adenosylmethionine synthetase. SAM1 is regulated by protein S-nitrosylation. The covalent binding of nitric oxide (NO) to the Cys114 residue inhibits the enzyme activity.	1.9346	0.727087
BnaA09g41560D	AT2G24220	PURINE PERMEASE 5 (PUP5)	Member of a family of proteins related to PUP1, a purine transporter. May be involved in the transport of purine and purine derivatives such as cytokinins, across the plasma membrane.	1.57635	0.372234
BnaA05g33800D	AT3G01513	0	hypothetical protein	2.20167	1
BnaCnng74170D	AT1G26630	FUMONISIN B1-RESISTANT12 (FBR12)	Eukaryotic translation initiation factor 5A-2. Involved in programmed cell death triggered as a response to pseudomonas syringae infection. Loss of function mutants are more resistant to infection. The mRNA is cell-to-cell mobile.	1.55806	0.358028
BnaAnng18320D	AT4G36830	HOS3-1	ELO family protein.	1.84207	0.642608
BnaA02g02830D	AT5G15830	BASIC LEUCINE-ZIPPER 3 (bZIP3)	basic leucine-zipper 3	1.61486	0.416191
BnaA05g14460D	AT1G53390	ATP-BINDING CASSETTE G24 (ABCG24)	P-loop containing nucleoside triphosphate hydrolases superfamily protein	1.00053	-0.197981
BnaC08g30280D	0	0	0	1.40455	0.206286
BnaC07g05000D	AT2G15480	UDP-GLUCOSYL TRANSFERASE 73B5 (UGT73B5)	UDP-glucosyl transferase 73B5	2.12305	0.928652
BnaA09g52190D	AT4G01600	0	GRAM domain family protein	1.83237	0.637991
BnaA09g43070D	AT2G21560	0	nucleolar-like protein	1.41899	0.225614
BnaA10g01450D	AT1G02860	NITROGEN LIMITATION ADAPTATION (NLA)	Encodes a ubiquitin E3 ligase with RING and SPX domains that is involved in mediating immune responses and mediates degradation of PHT1s at plasma membranes. Targeted by MIR827. Ubiquitinates PHT1;3, PHT1;2, PHT1;1/AtPT1 and PHT1;4/AtPT2.	1.47591	0.28484
BnaA02g15250D	AT1G70870	0	Polyketide cyclase/dehydrase and lipid transport superfamily protein	1.98949	0.804067
BnaA02g31910D	AT5G25560	0	CHY-type/CTCHY-type/RING-type Zinc finger protein	1.77972	0.59677
BnaC03g49950D	AT5G64240	METACASPASE 3 (MC3)	Encodes a type I metacaspase. Two Arabidopsis metacaspases, AT1G02170 (MC1) and AT4G25110 (MC2) antagonistically control programmed cell death in Arabidopsis. MC1 is a positive regulator of cell death and requires conserved caspase-like putative catalytic residues for its function. MC2 negatively regulates cell death. This function is independent of the putative catalytic residues. A third type I…	1.87779	0.703083
BnaC06g29210D	AT1G74770	BRUTUS LIKE 1 (BTSL1)	zinc ion binding protein	1.07606	-0.0984307
BnaC03g01700D	AT5G04680	0	Ankyrin repeat family protein	1.15165	-0.022606
BnaA06g32850D	AT3G26510	0	Octicosapeptide/Phox/Bem1p family protein	1.30187	0.12963
BnaC07g15270D	AT1G20620	CATALASE 3 (CAT3)	Catalase, catalyzes the breakdown of hydrogen peroxide (H2O2) into water and oxygen. The mRNA is cell-to-cell mobile.	1.33197	0.160028
BnaA09g39640D	AT3G62060	PECTIN ACETYLESTERASE 6 (PAE6)	Pectinacetylesterase family protein	1.82472	0.653574
BnaCnng73510D	AT2G29060	0	GRAS family transcription factor	1.75056	0.58061
BnaA06g23210D	AT5G64060	NAC DOMAIN CONTAINING PROTEIN 103 (NAC103)	NAC domain containing protein 103	1.81246	0.645596
BnaC07g28090D	AT5G27660	DEGRADATION OF PERIPLASMIC PROTEINS 14 (DEG14)	Encodes a protein with similarity to human PARK13, a mitochondrial protease implicated in Parkinson disease. DEG14 is induced by heat stress and involved in degradation of misfolded proteins.	1.22501	0.059427
BnaAnng33010D	AT5G20970	0	HSP20-like chaperones superfamily protein	1.76938	0.608911
BnaA06g31160D	AT3G28930	AVRRPT2-INDUCED GENE 2 (AIG2)	avrRpt2-induced gene that exhibits RPS2- and avrRpt2-dependent induction early after infection with Pseudomonas syringae pv maculicola strain ES4326 carrying avrRpt2	1.43602	0.275846
BnaC06g08720D	AT1G49240	ACTIN 8 (ACT8)	Member of a subclass of actins composed of ACT2 and ACT8. Its mRNA is strongly expressed in strongly expressed in leaves, roots, stems, flowers, pollen, and siliques. However, protein expression, assayed by a ACT8:GUS fusion reporter, is very low in pollen.	1.59464	0.435588
BnaC09g05530D	AT5G62200	EMBRYO-SPECIFIC PROTEIN 3B (ATS3B)	Embryo-specific protein 3, (ATS3)	1.9827	0.826625
BnaC01g40400D	AT3G03870	0	transmembrane protein	2.0331	0.879191
BnaC03g50570D	AT5G63790	NAC DOMAIN CONTAINING PROTEIN 102 (NAC102)	Encodes a member of the NAC family of transcription factors. ANAC102 appears to have a role in mediating response to low oxygen stress (hypoxia) in germinating seedlings. Its expression can be induced by beta-cyclocitral, an oxidized by-product of beta-carotene generated in the chloroplasts, mediates a protective retrograde response that lowers the levels of toxic peroxides and carbonyls, limitin…	1.55412	0.404168
BnaA06g13880D	AT1G19715	0	Mannose-binding lectin superfamily protein	1.30534	0.157607
BnaC06g06700D	AT1G53940	GDSL-MOTIF LIPASE 2 (GLIP2)	Encodes a lipase, has in vitro lipase activity with p-nitrophenyl acetate and p-nitrophenyl butyrate, gene expression induced by hormones, negatively regulates auxin signaling, involved in disease resistance	1.6398	0.492568
BnaA07g06210D	AT3G23810	S-ADENOSYL-L-HOMOCYSTEINE (SAH) HYDROLASE 2 (SAHH2)	S-adenosyl-l-homocysteine (SAH) hydrolase 2	1.49186	0.344832
BnaA08g00970D	AT1G53940	GDSL-MOTIF LIPASE 2 (GLIP2)	Encodes a lipase, has in vitro lipase activity with p-nitrophenyl acetate and p-nitrophenyl butyrate, gene expression induced by hormones, negatively regulates auxin signaling, involved in disease resistance	1.97417	0.828305
BnaA05g12940D	AT5G37180	SUCROSE SYNTHASE 5 (SUS5)	Encodes a protein with sucrose synthase activity (SUS5).	1.1504	0.00463604
BnaA08g09350D	AT4G19840	PHLOEM PROTEIN 2-A1 (PP2-A1)	encodes a phloem lectin, similar to phloem lectin in cucumber and celery. Gene is expressed in the phloem, predominantly in the companion cells. The mRNA is cell-to-cell mobile.	1.90867	0.769854
BnaC08g34670D	0	0	0	1.15832	0.019671
BnaA08g11580D	AT4G33520	P-TYPE ATP-ASE 1 (PAA1)	Encodes a putative metal-transporting P-type ATPase PAA1. An alternative-splicing event of the PAA1 pre-mRNA produces a copper chaperon named PCH1. The mRNA is cell-to-cell mobile.	1.24986	0.117771
BnaA06g39660D	AT3G30775	EARLY RESPONSIVE TO DEHYDRATION 5 (ERD5)	Encodes a proline oxidase that is predicted to localize to the inner mitochondrial membrane, its mRNA expression induced by high levels of Al and by osmotic stress. The promoter contains an L-proline-inducible element.	1.49118	0.361495
BnaC01g21080D	AT4G17260	0	Lactate/malate dehydrogenase family protein	1.81608	0.688335
BnaA01g10350D	AT4G20000	0	VQ motif-containing protein	1.17472	0.0488343
BnaA03g48890D	AT4G27890	BOB2	HSP20-like chaperones superfamily protein	1.49156	0.365758
BnaC01g04240D	AT4G34138	UDP-GLUCOSYL TRANSFERASE 73B1 (UGT73B1)	UDP-glucosyl transferase 73B1	1.68972	0.569356
BnaCnng59460D	AT5G59730	EXOCYST SUBUNIT EXO70 FAMILY PROTEIN H7 (EXO70H7)	A member of EXO70 gene family, putative exocyst subunits, conserved in land plants. Arabidopsis thaliana contains 23 putative EXO70 genes, which can be classified into eight clusters on the phylogenetic tree. The mRNA is cell-to-cell mobile.	1.34397	0.223793
BnaA05g03420D	AT2G43570	CHITINASE, PUTATIVE (CHI)	chitinase	1.8045	0.684769
BnaA09g44430D	AT1G18880	NRT1/ PTR FAMILY 2.9 (NPF2.9)	Encodes a low-af&#64257;nity plasma membrane nitrate transporter expressed in the companion cells of root phloem.	1.11295	-0.00617566
BnaA06g06480D	AT1G10600	AMSH2	associated molecule with the SH3 domain of STAM 2	1.78523	0.669155
BnaC05g10350D	AT1G14080	FUCOSYLTRANSFERASE 6 (FUT6)	Encodes an alpha-(1,2)-fucosyltransferase.	1.71465	0.601793
BnaA02g01990D	AT5G14070	ROXY2	Encodes a member of the CC-type glutaredoxin (ROXY) family that has been shown to interact with the transcription factor TGA2 and suppress ORA59 promoter activity. ROXY2, together with ROXY1 (AT3G02000), controls anther development. roxy1 roxy2 double mutants are sterile and do not produce pollen.	1.89714	0.785707
BnaA06g03110D	AT1G49560	HRS1 HOMOLOG6 (HHO6)	Homeodomain-like superfamily protein	1.06053	-0.050516
BnaCnng67360D	0	0	0	1.98916	0.879115
BnaA01g17470D	AT4G16380	HEAVY METAL ASSOCIATED PROTEIN 35 (ATHMP35)	Heavy metal transport/detoxification superfamily protein	1.31299	0.202951
BnaCnng48700D	AT2G23610	METHYL ESTERASE 3 (MES3)	Encodes a protein shown to have carboxylesterase activity, methyl IAA esterase activity, and methyl jasmonate esterase activity in vitro. This protein does not act on methyl salicylate, MeGA4, or MEGA9 in vitro.	1.48837	0.379729
BnaA08g22320D	AT1G18900	0	Pentatricopeptide repeat (PPR) superfamily protein	1.46454	0.357305
BnaA02g04440D	AT5G19730	0	Pectin lyase-like superfamily protein	1.21469	0.110021
BnaA06g24510D	AT5G65613	0	hypothetical protein	1.40422	0.301018
BnaC01g02640D	AT4G35970	APX5	Encodes a microsomal ascorbate peroxidase APX5. Ascorbate peroxidases are enzymes that scavenge hydrogen peroxide in plant cells. Eight types of APX have been described for Arabidopsis: three cytosolic (APX1, APX2, APX6), two chloroplastic types (stromal sAPX, thylakoid tAPX), and three microsomal (APX3, APX4, APX5) isoforms.	1.67215	0.569714
BnaA01g03010D	AT4G34138	UDP-GLUCOSYL TRANSFERASE 73B1 (UGT73B1)	UDP-glucosyl transferase 73B1	1.96563	0.865423
BnaC05g21170D	AT1G24270	0	hypothetical protein	1.09781	-0.00194005
BnaA09g04610D	AT5G25280	0	serine-rich protein-like protein	1.37182	0.273921
BnaAnng03530D	AT3G44990	XYLOGLUCAN ENDOTRANSGLUCOSYLASE/HYDROLASE 31 (XTH31)	Encodes a xyloglucan endotransglycosylase/hydrolase. Protein sequence and phylogenetic analysis indicates that this enzyme resides in Group III-A of the XTH family, with high similarity to Tropaeolum majus (nasturtium) xyloglucanase 1 (TmNXG1).Enzyme kinetic analysis indicates predominant xyloglucan endo-hydrolase activity (EC 3.2.1.151) with only limited potential to act as a xyloglucan endo-tra…	1.9249	0.833221
BnaA05g00400D	AT2G47550	0	Plant invertase/pectin methylesterase inhibitor superfamily	1.13718	0.0460881
BnaC03g06530D	AT5G14500	0	aldose 1-epimerase family protein	1.49173	0.401045
BnaA05g29880D	AT3G07770	HEAT SHOCK PROTEIN 89.1 (Hsp89.1)	HEAT SHOCK PROTEIN 89.1	1.36808	0.289441
BnaC02g35650D	AT3G25730	ARF14	ethylene response DNA binding factor 3	1.19798	0.119752
BnaA09g17900D	AT5G46230	0	hypothetical protein (Protein of unknown function, DUF538)	1.76051	0.68345
BnaC06g36210D	AT1G75440	UBIQUITIN-CONJUGATING ENZYME 16 (UBC16)	ubiquitin-conjugating enzyme 16	1.2309	0.155471
BnaA03g48770D	AT5G54160	O-METHYLTRANSFERASE 1 (OMT1)	A caffeic acid/5-hydroxyferulic acid O-methyltransferase. Interacts with 14-4-3 proteins in yeast 2 hybrid assay. AtOMT1 (At5g54160) encodes a flavonol 3?-O-methyltransferase that is highly active towards quercetin and myricetin. The substrate specificity identifies the enzyme as flavonol 3?-methyltransferase which replaces the former annotation of the gene to encode a caffeic acid/5-hydroxyferul…	1.06538	-0.00587395
BnaA09g24330D	AT1G32450	NRT1/ PTR FAMILY 7.3 (NPF7.3)	Transmembrane nitrate transporter. Involved in xylem transport of nitrate from root to shoot. Induced in response to high and low concentrations of nitrate. Not involved in nitrate uptake. Expressed in root pericycle cells under the control of MYB59. Also functions as a proton-coupled H+/K+ antiporter for K+ loading into the xylem.	1.48446	0.415917
BnaA06g40720D	AT2G21640	0	Encodes a protein of unknown function that is a marker for oxidative stress response.Expression in rosette leaves is activated by high concentration of boron.	1.27118	0.204794
BnaA02g27690D	AT3G25905	CLAVATA3/ESR-RELATED 27 (CLE27)	Member of a large family of putative ligands homologous to the Clavata3 gene. Consists of a single exon.	1.35365	0.290123
BnaAnng00500D	AT5G02810	PSEUDO-RESPONSE REGULATOR 7 (PRR7)	PRR7 and PRR9 are partially redundant essential components of a temperature-sensitive circadian system. CCA1 and LHY had a positive effect on PRR7 expression levels. Acts as transcriptional repressor of CCA1 and LHY. Acts additively with EC, PRR5 and PRR9 to regulate hypocotyl growth under photoperiodic conditions.	1.66414	0.602906
BnaC05g40690D	AT3G12490	CYSTATIN B (CYSB)	Encodes a protein with cysteine proteinase inhibitor activity. Overexpression increases tolerance to abiotic stressors (i.e.salt,osmotic, cold stress).	1.52312	0.462632
BnaA06g29890D	AT1G10920	LOCUS ORCHESTRATING VICTORIN EFFECTS1 (LOV1)	Encodes LOV1, a disease susceptibility gene that, paradoxically, is a member of the NBS-LRR resistance gene family. Conditions susceptibility to the fungus Cochliobolus victoriae and victorin-dependent induction of defense-associated proteins. Saturation mutagenesis identified 59 lov mutations that all display reduced susceptibility to vitorin. Mutations in known defense response pathways do not …	1.06907	0.00872129
BnaA05g04810D	AT2G45380	0	myeloid leukemia factor	1.61641	0.556764
BnaC08g21490D	AT3G49940	LOB DOMAIN-CONTAINING PROTEIN 38 (LBD38)	LOB domain-containing protein 38	1.06505	0.00570617
BnaC09g18480D	AT5G44390	BBE25	FAD-binding Berberine family protein	1.44608	0.386948
BnaC02g14580D	AT5G53110	ATL96)	ATL= Arabidopsis Toxicos en Levadura.RING/U-box superfamily protein	1.88975	0.834243
BnaC01g04790D	AT4G33420	PEROXIDASE 47 (PRX47)	Peroxidase superfamily protein	1.85492	0.801697
BnaC03g22180D	AT2G39660	BOTRYTIS-INDUCED KINASE1 (BIK1)	Encodes a plasma membrane-localized ser/thr protein kinase that is a crucial component of host response signaling required to activate the resistance responses to Botrytis and A. brassicicola infection. It is likely a negative regulator of salicylic acid accumulation and basal defense against virulent bacterial pathogens. Together with ER plays opposing roles in leaf morphogenesis and inflorescen…	1.61909	0.566243
BnaC08g06690D	AT1G35720	ANNEXIN 1 (ANNAT1)	Encodes a member of the annexin gene family, a diverse, multigene family of calcium-dependent, membrane-binding proteins. The protein was determined to have peroxidase activity. This activity is thought to be dependent on the presence of post-translational modifications (most likely phosphorylation). The protein was shown to be present as a mixture of monomer and homodimer. The homodimerization s…	1.20158	0.148784
BnaA03g08180D	AT5G20970	0	HSP20-like chaperones superfamily protein	1.49592	0.445954
BnaA03g44960D	AT4G21910	0	MATE efflux family protein	1.39403	0.352162
BnaC05g19190D	AT3G05690	NUCLEAR FACTOR Y, SUBUNIT A2 (NF-YA2)	Encodes a subunit of CCAAT-binding complex, binds to CCAAT box motif present in some plant promoter sequences. One of three members of this class (HAP2A, HAP2B, HAP2C), it is expressed in vegetative and reproductive tissues.	1.22659	0.185677
BnaA07g36130D	AT2G19110	HEAVY METAL ATPASE 4 (HMA4)	Encodes a protein with similarity to Zn ATPase. Can rescue Zn deficiency in yeast and Cd resistance, suggesting a role in Zn and Cd transport. The mRNA is cell-to-cell mobile.	1.13021	0.0894834
BnaC07g02460D	AT2G19110	HEAVY METAL ATPASE 4 (HMA4)	Encodes a protein with similarity to Zn ATPase. Can rescue Zn deficiency in yeast and Cd resistance, suggesting a role in Zn and Cd transport. The mRNA is cell-to-cell mobile.	1.43246	0.39228
BnaC06g31500D	AT1G70480	JASSY	Protein residing in the chloroplast outer membrane, has channel-like properties facilitating the export of the jasmonate precursor 12-oxophytodienoic acid (OPDA) from the chloroplast.	1.39555	0.35612
BnaCnng03760D	AT5G02020	SALT INDUCED SERINE RICH (SIS)	Encodes a protein involved in salt tolerance, names SIS (Salt Induced Serine rich).	1.85541	0.82024
BnaA07g22330D	AT1G74250	0	DNAJ heat shock N-terminal domain-containing protein	2.03315	1
BnaC02g33490D	AT5G47740	0	Adenine nucleotide alpha hydrolases-like superfamily protein	1.34674	0.315969
BnaC02g39790D	AT5G27630	ACBP5	Acyl-CoA binding protein with high affinity for oleoyl-CoA. Expressed in all plant organs. Involved in fatty acid transport. Plays a role in determining seed oil content.	1.07499	0.0493409
BnaC07g33760D	AT4G16520	AUTOPHAGY 8F (ATG8F)	Autophagy protein.	1.28462	0.259014
BnaA02g04560D	AT5G19890	0	Peroxidase superfamily protein	1.24335	0.22083
BnaC07g19920D	AT5G47070	PBS1-LIKE 19 (PBL19)	Encodes a member of the RLCK VII-4 subfamily of receptor-like cytoplasmic kinases that has been shown to phosphorylate MAPKKK5 Ser-599 and MEKK1 Ser-603, both players in PRR-mediated resistance to bacterial and fungal pathogens.	1.67879	0.660043
BnaA03g44320D	AT4G19960	K+ UPTAKE PERMEASE 9 (KUP9)	Encodes a potassium ion transmembrane transporter. Also mediates cesium uptake when expressed in E. coli. The mRNA is cell-to-cell mobile.	1.09722	0.0886123
BnaA06g23370D	AT5G64250	0	Aldolase-type TIM barrel family protein	1.23658	0.228323
BnaA07g05590D	AT3G47740	ATP-BINDING CASSETTE A3 (ABCA3)	member of ATH subfamily	1.32978	0.324009
BnaA03g13230D	AT5G51160	0	Ankyrin repeat family protein	1.86306	0.857419
BnaC08g20170D	AT1G22070	TGA1A-RELATED GENE 3 (TGA3)	Encodes a transcription factor. Like other TGAla-related factors, TGA3 has a highly conserved bZIP region and exhibits similar DNA-binding properties.	1.03283	0.0273595
BnaA03g00870D	AT5G03380	HEAVY METAL ASSOCIATED PROTEIN 43 (ATHMP43)	Heavy metal transport/detoxification superfamily protein	1.29178	0.287805
BnaC01g27870D	AT1G58410	0	Disease resistance protein (CC-NBS-LRR class) family	1.05425	0.0504974
BnaC06g02310D	AT1G48880	TRICHOME BIREFRINGENCE-LIKE 7 (TBL7)	Encodes a member of the TBL (TRICHOME BIREFRINGENCE-LIKE) gene family containing a plant-specific DUF231 (domain of unknown function) domain. TBL gene family has 46 members, two of which (TBR/AT5G06700 and TBL3/AT5G01360) have been shown to be involved in the synthesis and deposition of secondary wall cellulose, presumably by influencing the esterification state of pectic polymers. A nomenclature…	2.00017	1
BnaA05g19740D	AT3G21260	GLTP3	Glycolipid transfer protein (GLTP) family protein	1.22369	0.225496
BnaA07g37170D	AT1G25275	0	Thionin-like gene involved in resistance against the beet cyst nematode (Heterodera schachtii).	1.1262	0.131194
BnaAnng07850D	AT3G30340	USUALLY MULTIPLE ACIDS MOVE IN AND OUT TRANSPORTERS 32 (UMAMIT32)	nodulin MtN21-like transporter family protein	1.70639	0.713769
BnaC05g16350D	AT1G21120	INDOLE GLUCOSINOLATE O-METHYLTRANSFERASE 2 (IGMT2)	O-methyltransferase family protein	1.4941	0.501632
BnaC04g56100D	AT5G40390	SEED IMBIBITION 1-LIKE (SIP1)	Encodes a protein which might be involved in the formation of verbascose. A T-DNA insertion mutant was shown to have a decreased amount of verbascose (as well as mannitol) whereas the levels of raffinose and stachyose remained unchanged. Enhances drought tolerance through raffinose synthesis or galactinol hydrolysis.	1.33718	0.347446
BnaC03g12930D	AT5G57480	0	P-loop containing nucleoside triphosphate hydrolases superfamily protein	1.7191	0.730948
BnaA06g11520D	AT1G17200	CASP-LIKE PROTEIN 2A1 (CASPL2A1)	Uncharacterized protein family (UPF0497)	1.47107	0.48342
BnaC06g31030D	AT1G69920	GLUTATHIONE S-TRANSFERASE TAU 12 (GSTU12)	Encodes glutathione transferase belonging to the tau class of GSTs. Naming convention according to Wagner et al. (2002).	1.59443	0.610667
BnaC09g51590D	AT1G36510	0	Nucleic acid-binding proteins superfamily	1.36223	0.378581
BnaC09g10180D	0	0	0	1.07841	0.0950711
BnaCnng20100D	AT5G11090	0	serine-rich protein-like protein	1.00246	0.0220462
BnaA01g05450D	AT2G21770	CELLULOSE SYNTHASE A9 (CESA9)	cellulose synthase, related to CESA6.	1.71011	0.732334
BnaA05g24200D	AT3G15353	METALLOTHIONEIN 3 (MT3)	metallothionein, binds to and detoxifies excess copper and other metals, limiting oxidative damage	1.26949	0.292431
BnaC02g48590D	AT5G25560	0	CHY-type/CTCHY-type/RING-type Zinc finger protein	1.6827	0.708983
BnaC06g35400D	AT1G74458	0	transmembrane protein	1.62703	0.653326
BnaC06g33610D	AT1G72416	0	Chaperone DnaJ-domain superfamily protein	1.68128	0.707876
BnaA07g24110D	AT1G69760	0	suppressor SRP40-like protein	1.06253	0.0902075
BnaA02g12390D	AT1G66190	0	hypothetical protein	1.63173	0.660667
BnaC02g01150D	AT5G08380	ALPHA-GALACTOSIDASE 1 (AGAL1)	alpha-galactosidase 1	1.20519	0.234576
BnaA04g25230D	AT2G43610	0	Chitinase family protein	1.71183	0.74522
BnaA03g44280D	AT4G19880	0	Glutathione S-transferase family protein	1.31229	0.348327
BnaC01g32580D	AT3G20370	0	TRAF-like family protein	1.2328	0.27044
BnaC03g67550D	AT4G31510	0	major centromere autoantigen B-like protein	1.6742	0.712172
BnaA02g20750D	AT1G56220	0	Dormancy/auxin associated family protein	1.11725	0.157422
BnaA06g23500D	AT5G64510	TUNICAMYCIN INDUCED 1 (TIN1)	Encodes Tunicamycin Induced 1(TIN1), a plant-speci_x001E_c ER stress-inducible protein. TIN1 mutation affects pollen surface morphology. Transcriptionally induced by treatment with the N-linked glyclsylation inhibitor tunicamycin.	1.52226	0.564767
BnaA08g28780D	AT1G06970	CATION/HYDROGEN EXCHANGER 14 (CHX14)	member of Putative Na+/H+ antiporter family	1.4191	0.46194
BnaA04g04830D	AT3G53260	PHENYLALANINE AMMONIA-LYASE 2 (PAL2)	Encodes phenylalanine lyase. Arabidopsis has four PALs: AT2G37040 (PAL1), AT3G53260 (PAL2), AT5G04230 (PAL3) and AT3G10340 (PAL4).	1.20012	0.246213
BnaC04g17420D	0	0	0	1.47481	0.522291
BnaA03g58610D	AT4G22690	CYTOCHROME P450, FAMILY 706, SUBFAMILY A, POLYPEPTIDE 1 (CYP706A1)	member of CYP706A The mRNA is cell-to-cell mobile.	1.26844	0.318847
BnaAnng10230D	AT4G08300	USUALLY MULTIPLE ACIDS MOVE IN AND OUT TRANSPORTERS 17 (UMAMIT17)	nodulin MtN21-like transporter family protein	1.66976	0.720336
BnaC02g09190D	AT5G19890	0	Peroxidase superfamily protein	1.09544	0.150254
BnaC07g29940D	AT5G24530	DOWNY MILDEW RESISTANT 6 (DMR6)	Encodes a putative 2OG-Fe(II) oxygenase that is defense-associated but required for susceptibility to downy mildew. The mRNA is cell-to-cell mobile.	1.58156	0.636396
BnaA01g20960D	AT3G49790	0	Carbohydrate-binding protein	1.67591	0.73655
BnaA07g26170D	AT1G67030	ZINC FINGER PROTEIN 6 (ZFP6)	Encodes a novel C2H2 zinc finger protein containing only a single zinc finger which plays a key role in regulating trichome development by integrating GA and cytokinin signaling. The mRNA is cell-to-cell mobile.	1.3463	0.408293
BnaC05g34020D	AT3G19010	2-OXOGLUTARATE OXYGENASE (2-OXOGLUTARATE OXYGENASE)	2-oxoglutarate (2OG) and Fe(II)-dependent oxygenase superfamily protein	1.05085	0.114687
BnaC03g17050D	AT2G30700	0	GPI-anchored protein	1.07765	0.142173
BnaC03g72780D	AT2G27140	0	HSP20-like chaperones superfamily protein	1.23581	0.301337
BnaC05g45870D	AT3G05960	SUGAR TRANSPORTER 6 (STP6)	Encodes a hexose sugar transporter that is expressed in pollen. STP6 may play a role in providing sugars during late pollen maturation or pollen tube germination.	1.09343	0.159973
BnaA10g00540D	AT1G01360	RCAR1	Encodes RCAR1 (regulatory components of ABA receptor). Interacts with and regulates the type 2C protein phosphatases (PP2Cs) ABI1 and ABI2. Functions as abscisic acid sensor. The mRNA is cell-to-cell mobile.	1.07096	0.141349
BnaC07g21000D	AT2G01660	PLASMODESMATA-LOCATED PROTEIN 6 (PDLP6)	Encodes a plasmodesmal protein that may be involved in the intercellular movement of molecules through the plasmodesmata. The protein has two DUF26 domains and a single transmembrane domain.	1.27442	0.350619
BnaC03g66530D	AT4G33565	ATL83)	ATL= Arabidopsis Toxicos en Levadura.RING/U-box superfamily protein	1.30379	0.382738
BnaC02g42720D	AT5G63790	NAC DOMAIN CONTAINING PROTEIN 102 (NAC102)	Encodes a member of the NAC family of transcription factors. ANAC102 appears to have a role in mediating response to low oxygen stress (hypoxia) in germinating seedlings. Its expression can be induced by beta-cyclocitral, an oxidized by-product of beta-carotene generated in the chloroplasts, mediates a protective retrograde response that lowers the levels of toxic peroxides and carbonyls, limitin…	1.38615	0.466036
BnaA03g07800D	AT5G19875	0	transmembrane protein	1.18818	0.268613
BnaA07g31580D	AT1G74458	0	transmembrane protein	1.38814	0.471038
BnaAnng30080D	AT3G47295	0	hypothetical protein	1.52466	0.611635
BnaC01g41900D	AT4G15740	0	Calcium-dependent lipid-binding (CaLB domain) family protein	1.59783	0.685974
BnaA02g32170D	AT5G25160	ZINC FINGER PROTEIN 3 (ZFP3)	Encodes a zinc finger protein containing only a single zinc finger.	1.2258	0.31586
BnaCnng06500D	AT1G08930	EARLY RESPONSE TO DEHYDRATION 6 (ERD6)	encodes a putative sucrose transporter whose gene expression is induced by dehydration and cold. The mRNA is cell-to-cell mobile.	1.33654	0.426664
BnaC03g45290D	AT2G13790	SOMATIC EMBRYOGENESIS RECEPTOR-LIKE KINASE 4 (SERK4)	somatic embryogenesis receptor-like kinase 4	1.60999	0.703296
BnaA05g19620D	AT3G21600	0	Senescence/dehydration-associated protein-like protein	1.17173	0.265724
BnaC04g06540D	AT2G38800	0	Plant calmodulin-binding protein-like protein	1.02268	0.118159
BnaC03g09810D	AT5G19875	0	transmembrane protein	1.1928	0.290341
BnaC03g37960D	AT3G13470	CHAPERONIN-60BETA2 (CPN60BETA2)	Encodes a subunit of chloroplasts chaperonins that are involved in mediating the folding of newly synthesized, translocated, or stress-denatured proteins. Cpn60 subunits are: Cpn60alpha1 (At2g28000), AtCpn60alpha2 (At5g18820), AtCpn60beta1 (At1g55490), AtCpn60beta2 (At3g13470), AtCpn60beta3 (At5g56500), AtCpn60beta4 (At1g26230).	1.43775	0.5391
BnaA02g08160D	AT1G80660	H(+)-ATPASE 9 (HA9)	H[+]-ATPase 9	1.2551	0.358621
BnaC05g41910D	AT3G11280	0	Putative transcription factors interacting with the gene product of VHA-B1 (vacuolar ATPase subunit B1; as shown through yeast two-hybrid assay).	1.28506	0.392212
BnaCnng44050D	AT3G12920	BRG3	Encodes one of the BRGs (BOI-related gene) involved in resistance to Botrytis cinerea.	1.23742	0.349576
BnaC01g17670D	AT4G25760	GLUTAMINE DUMPER 2 (GDU2)	Encodes a member of the GDU (glutamine dumper) family proteins involved in amino acid export: At4g31730 (GDU1), At4g25760 (GDU2), At5g57685 (GDU3), At2g24762 (GDU4), At5g24920 (GDU5), At3g30725 (GDU6) and At5g38770 (GDU7).	1.59285	0.706722
BnaC04g12680D	AT2G32020	0	Acyl-CoA N-acyltransferases (NAT) superfamily protein	1.58743	0.703515
BnaA08g16920D	AT4G38740	ROTAMASE CYP 1 (ROC1)	Encodes cytosolic cyclophilin ROC1.	1.35397	0.470526
BnaCnng14990D	AT4G13550	HEAT INDUCIBLE LIPASE1 (HIL1)	Heat stress inducible plastid monogalactosyldiacylglycerol lipase.	1.346	0.464346
BnaC01g27300D	AT1G56440	TETRATRICOPEPTIDE REPEAT 5 (TPR5)	Encodes one of the 36 carboxylate clamp (CC)-tetratricopeptide repeat (TPR) proteins (Prasad 2010, Pubmed ID: 20856808) with potential to interact with Hsp90/Hsp70 as co-chaperones.	1.19239	0.312844
BnaC07g23610D	AT3G26510	0	Octicosapeptide/Phox/Bem1p family protein	1.46027	0.581775
BnaC07g47310D	AT2G21640	0	Encodes a protein of unknown function that is a marker for oxidative stress response.Expression in rosette leaves is activated by high concentration of boron.	1.54008	0.66401
BnaA09g19450D	AT2G04030	CR88	Encodes a chloroplast-targeted 90-kDa heat shock protein located in the stroma involved in red-light mediated deetiolation response and crucial for protein import into the chloroplast stroma. Mutants are resistant to chlorate, have elongated hypocotyls in light, and affect the expression of NR2, CAB, and RBCS but NOT NR1 and NiR.	1.07273	0.19827
BnaC03g64660D	AT4G21865	0	hypothetical protein	1.52701	0.658137
BnaA03g40000D	0	0	0	1.22092	0.354286
BnaA07g21080D	AT1G76990	ACT DOMAIN REPEAT 3 (ACR3)	ACT domain repeat 3	1.09825	0.231884
BnaA02g36690D	AT5G43150	0	elongation factor	1.49902	0.639148
BnaC01g01790D	AT4G36990	HEAT SHOCK FACTOR 4 (HSF4)	Encodes a protein whose sequence is similar to heat shock factors that regulate the expression of heat shock proteins. Transcript level is increased in response to heat shock. However, overexpression of this gene did not result in the increase of decrease of heat shock proteins.	1.3985	0.543019
BnaC08g14470D	AT1G10650	0	SBP (S-ribonuclease binding protein) family protein	1.0854	0.230948
BnaAnng00330D	AT3G09390	METALLOTHIONEIN 2A (MT2A)	metallothionein, binds to and detoxifies excess copper and other metals, limiting oxidative damage	1.31655	0.462203
BnaA09g52090D	AT4G00940	DNA BINDING WITH ONE FINGER 4.1 (DOF4.1)	Dof-type zinc finger DNA-binding family protein	1.49423	0.643132
BnaC03g48300D	AT5G27660	DEGRADATION OF PERIPLASMIC PROTEINS 14 (DEG14)	Encodes a protein with similarity to human PARK13, a mitochondrial protease implicated in Parkinson disease. DEG14 is induced by heat stress and involved in degradation of misfolded proteins.	1.40843	0.558927
BnaA01g14870D	AT4G25640	DETOXIFYING EFFLUX CARRIER 35 (DTX35)	Encodes a multidrug and toxin efflux family transporter. Involved in flavonoid metabolism, affecting Root growth, seed development and germination, and pollen development, release and viability.	1.24411	0.394782
BnaA01g09690D	AT4G18880	HEAT SHOCK TRANSCRIPTION FACTOR A4A (HSF A4A)	Encodes a member of Heat Stress Transcription Factor(Hsf) family that is a substrate of the MPK3/MPK6 signaling and regulates stress responses.	1.24941	0.400543
BnaCnng67220D	AT3G16220	0	Putative eukaryotic LigT	1.13349	0.285649
BnaC05g49600D	AT1G14860	NUDIX HYDROLASE HOMOLOG 18 (NUDT18)	nudix hydrolase homolog 18	1.4691	0.62174
BnaC04g38440D	AT2G26740	SOLUBLE EPOXIDE HYDROLASE (SEH)	Encodes a soluble epoxide hydrolase whose expression is induced by auxin and water stress.	1.23597	0.38949
BnaC07g34870D	AT4G17840	BALANCE OF CHLOROPHYLL METABOLISM 4 (BCM4)	CAAX protease self-immunity protein	1.34944	0.505618
BnaC08g44630D	AT1G06130	GLYOXALASE 2-4 (GLX2-4)	glyoxalase 2-4	1.32311	0.481228
BnaC03g70860D	AT1G55810	URIDINE KINASE-LIKE 3 (UKL3)	One of the homologous genes predicted to encode proteins with UPRT domains (Uracil phosphoribosyltransferase). Five of these genes (At5g40870, At3g27190, At1g55810, At4g26510 and At3g27440) show a high level of identity, and are annotated as also containing a N-terminal uracil kinase (UK) domain. These genes are referred to as UKL1 (UK-like 1), UKL2, UKL3, UKL4 and UKL5, respectively.	1.19425	0.354399
BnaA02g11010D	AT4G25570	ACYB-2	Encodes cytochrome b561.	1.03911	0.200265
BnaC03g73030D	AT4G12040	STRESS-ASSOCIATED PROTEIN 7 (SAP7)	A20/AN1-like zinc finger family protein	1.83284	1
BnaA06g24090D	AT5G65140	TREHALOSE-6-PHOSPHATE PHOSPHATASE J (TPPJ)	Haloacid dehalogenase-like hydrolase (HAD) superfamily protein	1.45089	0.623042
BnaAnng24670D	AT3G27890	NADPH:QUINONE OXIDOREDUCTASE (NQR)	Encodes NAD(P)H:quinone reductase which is an FMN binding protein that catalyzes the reduction of quinone substrates to hydroquinones.The enzyme activity was confirmed by in vitro assay.	1.08304	0.256764
BnaC09g47300D	AT5G08730	ARIADNE 16 (ARI16)	IBR domain-containing protein	1.30766	0.481692
BnaA01g19020D	AT4G14740	FORKED-LIKE3 (FL3)	FORKED-LIKE family member, part of Group 1 (FKD1, FL1-FL3; Group 2 consists of FL4 and FL8 and Group 3 consists of FL5- FL7). May coordinate leaf size with vein density, where Group 1 members and Group 3 members have opposing functions.	1.17247	0.352031
BnaA05g24610D	AT3G14940	PHOSPHOENOLPYRUVATE CARBOXYLASE 3 (PPC3)	Encodes a cytosolic phosphoenolpyruvate carboxylase (PEPC) that has activity when expressed in E.coli. Its mRNA is most abundantly expressed in roots and siliques. PPC3 belongs to the plant-type PEPC family. It can form an enzymatically active complex with a castor bean ortholog of PPC4, which encodes a bacterial-type PEPC. The mRNA is cell-to-cell mobile.	1.14544	0.326706
BnaA05g15600D	AT2G17905	0	Ta11-like non-LTR retrotransposon	1.81517	1
BnaA03g41760D	AT3G52380	CHLOROPLAST RNA-BINDING PROTEIN 33 (CP33)	Encodes a chloroplast RNA-binding protein that stabilizes chloroplast RNAs as evidenced by analyses of transcript accumulation in null mutants. Essential for seedling development (albino, strongly retarded growth even on sucrose-containing medium).	1.03547	0.224447
BnaC03g24440D	AT2G43740	0	Mannose-binding lectin superfamily protein	1.17902	0.369795
BnaA03g32530D	AT3G12920	BRG3	Encodes one of the BRGs (BOI-related gene) involved in resistance to Botrytis cinerea.	1.18179	0.375706
BnaC03g39980D	AT1G48210	0	Protein kinase superfamily protein	1.11432	0.308572
BnaC06g00540D	AT1G43910	0	P-loop containing nucleoside triphosphate hydrolases superfamily protein	1.3016	0.496958
BnaA02g02120D	AT5G14360	0	Ubiquitin-like superfamily protein	1.36663	0.571771
BnaA02g00030D	AT4G37910	MITOCHONDRIAL HEAT SHOCK PROTEIN 70-1 (mtHsc70-1)	mitochondrial heat shock protein 70-1	1.14844	0.354148
BnaCnng64490D	AT5G65310	HOMEOBOX PROTEIN 5 (HB5)	Encodes a class I HDZip (homeodomain-leucine zipper) protein that is a positive regulator of ABA-responsiveness, mediating the inhibitory effect of ABA on growth during seedling establishment.	1.06095	0.276323
BnaA05g21110D	AT3G19010	2-OXOGLUTARATE OXYGENASE (2-OXOGLUTARATE OXYGENASE)	2-oxoglutarate (2OG) and Fe(II)-dependent oxygenase superfamily protein	1.40083	0.622823
BnaA02g33910D	AT5G63790	NAC DOMAIN CONTAINING PROTEIN 102 (NAC102)	Encodes a member of the NAC family of transcription factors. ANAC102 appears to have a role in mediating response to low oxygen stress (hypoxia) in germinating seedlings. Its expression can be induced by beta-cyclocitral, an oxidized by-product of beta-carotene generated in the chloroplasts, mediates a protective retrograde response that lowers the levels of toxic peroxides and carbonyls, limitin…	1.13137	0.360053
BnaC03g00770D	AT5G02470	DPA	core cell cycle genes	1.12987	0.366474
BnaC04g28440D	AT3G51920	CALMODULIN 9 (CAM9)	encodes a divergent member of calmodulin, which is an EF-hand family of Ca2+-binding proteins. This gene is expressed in leaves, flowers and siliques. The gene functionally complements yeast calmodulin 1 (CAM1) but only when selected against the plasmid harboring wild-type yeast sequences. Also the protein does not form formed a complex with a basic amphiphilic helical peptide in the presence of …	1.05994	0.300875
BnaA06g25070D	AT2G19110	HEAVY METAL ATPASE 4 (HMA4)	Encodes a protein with similarity to Zn ATPase. Can rescue Zn deficiency in yeast and Cd resistance, suggesting a role in Zn and Cd transport. The mRNA is cell-to-cell mobile.	1.18359	0.425404
BnaAnng06130D	AT5G08380	ALPHA-GALACTOSIDASE 1 (AGAL1)	alpha-galactosidase 1	1.05716	0.299173
BnaC04g05480D	AT2G39890	PROLINE TRANSPORTER 1 (PROT1)	Encodes a proline transporter with affinity for gly betaine, proline and GABA. Protein is expressed in the vascular tissue, specifically the phloem.	1.10838	0.351037
BnaA09g07280D	AT5G67590	FROSTBITE1 (FRO1)	Mutant leaves have a reduced capacity for cold acclimation, appear water-soaked, leak electrolytes, and accumulate reactive oxygen species constitutively. Encode a protein with high similarity to the 18-kD Fe-S subunit of complex I (NADH dehydrogenase, EC 1.6.5.3) in the mitochondrial electron transfer chain. The mRNA is cell-to-cell mobile.	1.05087	0.29759
BnaA02g05040D	AT5G20700	0	senescence-associated family protein, putative (DUF581)	1.18758	0.446528
BnaA08g20710D	AT1G22950	INCURVATA11 (ICU11)	Belongs to the 2-oxoglutarate (2OG) and Fe(II)-dependent oxygenase superfamily proteins and contains an oxoglutarate/iron-dependent oxygenase domain (InterPro:IPR005123) of the prolyl 4-hydroxylase, alpha subunit subtype (P4Hc; InterPro:IPR006620), participates in epigenetic repression of flowering genes, works redundantly with CP2 to repress several members of the MADS-box transcription factors …	1.0244	0.285143
BnaA06g36820D	AT5G43180	0	transmembrane protein, putative (Protein of unknown function, DUF599)	1.13824	0.400144
BnaA02g35900D	AT1G75180	0	Erythronate-4-phosphate dehydrogenase family protein	1.00769	0.269901
BnaC09g45450D	AT5G11090	0	serine-rich protein-like protein	1.00308	0.268898
BnaA02g20510D	AT4G02260	RELA/SPOT HOMOLOG 1 (RSH1)	Displays guanosine-3',5'-bis(diphosphate) 3'-diphosphatase activity but not guanosine-3',5'-bis(diphosphate) 3'-diphosphate synthase activity.	1.12884	0.395968
BnaA01g23840D	AT3G23430	PHOSPHATE 1 (PHO1)	Encodes a protein with the mainly hydrophilic N-terminal and the C-terminal containing 6 potential membrane-spanning domains. The mutant is deficient in the transfer of phosphate from root epidermal and cortical cells to the xylem. Its expression is repressed by phosphate (Pi) in shoots, and transiently induced by phosphite (Phi) in roots and shoots. PHO is expressed in developing ovules and play…	1.15192	0.419939
BnaA01g20300D	AT2G47860	SETH6	Phototropic-responsive NPH3 family protein	1.13722	0.406137
BnaC05g24420D	AT1G32270	SYP24	member of SYP2 Gene Family	1.09393	0.363393
BnaCnng47740D	AT2G02930	GLUTATHIONE S-TRANSFERASE F3 (GSTF3)	Encodes glutathione transferase belonging to the phi class of GSTs. Naming convention according to Wagner et al. (2002).	1.08892	0.358394
BnaC05g43490D	AT3G09390	METALLOTHIONEIN 2A (MT2A)	metallothionein, binds to and detoxifies excess copper and other metals, limiting oxidative damage	1.14161	0.41543
BnaC02g15020D	AT5G52545	0	RNA-binding protein-like RNA recognition motif protein	1.19692	0.471902
BnaA10g17770D	AT5G16710	DEHYDROASCORBATE REDUCTASE 1 (DHAR3)	DHAR3 protein undergoes thiolation following treatment with the oxidant tert-butylhydroperoxide.Encodes 30-40% of extractable leaf GSH-dependent DHAR activity. Single knockout mutants show unaltered ascorbate and glutathione status in optimal and oxidative stress conditions.Makes a minor contribution to glutathione oxidation in response to increased intracellular hydrogen peroxide (catalase defic…	1.03115	0.314531
BnaCnng70900D	AT5G62770	0	membrane-associated kinase regulator, putative (DUF1645)	1.26875	0.553668
BnaAnng02930D	AT3G05840	SK12	Glycogen synthase kinase-3 member which encodes a SHAGGY-like kinase involved in meristem organization. Regulates flowering through mediating CONSTANS stability.	1.12373	0.409001
BnaA04g17420D	AT2G30250	WRKY DNA-BINDING PROTEIN 25 (WRKY25)	member of WRKY Transcription Factor; Group I. Located in nucleus. Involved in response to various abiotic stresses - especially salt stress.	1.11166	0.399399
BnaC05g11950D	AT1G15740	0	Leucine-rich repeat family protein	1.07159	0.361263
BnaC06g37790D	AT1G76990	ACT DOMAIN REPEAT 3 (ACR3)	ACT domain repeat 3	1.25871	0.548819
BnaA02g20640D	AT2G02930	GLUTATHIONE S-TRANSFERASE F3 (GSTF3)	Encodes glutathione transferase belonging to the phi class of GSTs. Naming convention according to Wagner et al. (2002).	1.12472	0.418758
BnaA02g15110D	AT1G70690	HOPW1-1-INDUCED GENE1 (HWI1)	Encodes a plasmodesmal protein that may be involved in the intercellular movement of molecules through the plasmodesmata. The protein has two DUF26 domains and a single transmembrane domain.	1.05948	0.355543
BnaC09g19220D	AT5G46230	0	hypothetical protein (Protein of unknown function, DUF538)	1.01276	0.309634
BnaC04g46430D	AT2G39518	CASP-LIKE PROTEIN 4D2 (CASPL4D2)	Uncharacterized protein family (UPF0497)	1.05136	0.352921
BnaC07g40510D	AT4G26840	SMALL UBIQUITIN-LIKE MODIFIER 1 (SUMO1)	Encodes a small ubiquitin-like modifier (SUMO) polypeptide that becomes covalently attached to various intracellular protein targets, much like ubiquitination, leading to post-translational modification of those targets.	1.00026	0.30261
BnaAnng34630D	AT2G34790	MATERNAL EFFECT EMBRYO ARREST 23 (MEE23)	Encodes a BBE-like enzyme that acts in monolignol metabolism by catalyzing the oxidation of aromatic allylic alcohols, such as coumaryl-, sinapyl-, and coniferyl alcohol, to the corresponding aldehydes.	1.11725	0.422034
BnaC05g16360D	AT1G21120	INDOLE GLUCOSINOLATE O-METHYLTRANSFERASE 2 (IGMT2)	O-methyltransferase family protein	1.12847	0.434383
BnaC07g27640D	AT5G28020	CYSD2	Encodes cysteine synthase CysD2.	1.07305	0.382028
BnaA03g57130D	AT4G09560	RMR4	Protease-associated (PA) RING/U-box zinc finger family protein	1.09709	0.406574
BnaA03g23760D	AT4G08850	MDIS1-INTERACTING RECEPTOR LIKE KINASE2 (MIK2)	MIK1 encodes a receptor kinase that forms a complex with MDIS1/MIK2 and binds LURE1, the female pollen guidance chemi-attractant. MIK1 phosphorylates MDIS1 and is autophosphorylated.	1.05665	0.376848
BnaC07g16950D	AT5G43180	0	transmembrane protein, putative (Protein of unknown function, DUF599)	1.0849	0.405457
BnaA06g16720D	AT3G48240	0	Octicosapeptide/Phox/Bem1p family protein	1.14608	0.470993
BnaA10g11690D	AT5G57810	TETRASPANIN15 (TET15)	Member of TETRASPANIN family	1.67345	1
BnaC06g43190D	AT3G62650	0	hypothetical protein	1.17216	0.502739
BnaC01g01090D	AT4G37930	SERINE TRANSHYDROXYMETHYLTRANSFERASE 1 (SHM1)	Encodes a protein with mitochondrial serine hydroxymethyltransferase activity, which functions in the photorespiratory pathway, catalyzes the conversion of serine and tetrahydrofolate to glycine and 5,10-methylene tetrahydrofolate. Involved in controlling cell damage caused by abiotic stress, such as high light and salt and the hypersensitive defense response of plants.	1.02858	0.359929
BnaC04g02000D	AT2G41660	MIZU-KUSSEI 1 (MIZ1)	Essential for hydrotropism in roots. Mutant roots are defective in hydrotropism, and have slightly reduced phototropism and modified wavy growth response. Has normal gravitropism and root elongation.	1.01789	0.354425
BnaA06g27580D	AT5G25280	0	serine-rich protein-like protein	1.12975	0.468047
BnaC04g30110D	AT5G37475	0	Translation initiation factor eIF3 subunit	1.18126	0.521915
BnaA07g38810D	AT1G70420	0	DNA ligase-like protein, putative (DUF1645)	1.10495	0.4465
BnaC01g04330D	AT4G34000	ABF3	Encodes an ABA-responsive element-binding protein with similarity to transcription factors that is expressed in response to stress and abscisic acid.	1.01939	0.361208
BnaA09g21110D	AT4G12120	SEC1B	member of KEULE Gene Family	1.09866	0.441062
BnaA06g00770D	AT5G41010	NRPB12	Non-catalytic subunit common to nuclear DNA-dependent RNA polymerases II, IV and V; homologous to budding yeast RPB12.	1.10357	0.455535
BnaCnng22160D	AT4G12390	PECTIN METHYLESTERASE INHIBITOR 1 (PME1)	pectin methylesterase inhibitor 1	1.0645	0.420758
BnaCnng75640D	0	0	0	1.64028	1
BnaC06g19770D	AT1G79550	PHOSPHOGLYCERATE KINASE (PGK)	Encodes cytosolic phosphoglycerate kinase (PGK3). Expression studies in PGK mutants showed that PGK1 and PGK3 were down-regulated in pgk3.2 and pgk1.1, respectively. These results indicate that the down-regulation of photosynthetic activity could be a plant strategy when glycolysis is impaired to achieve metabolic adjustment and optimize growth.	1.11786	0.493545
BnaA05g32500D	AT3G03270	HYPOXIA RESPONSIVE UNIVERSAL STRESS PROTEIN 1 (HRU1)	HRU1 is a hypoxia induced universal stress protein. It exists as two splice variants with AT3G03270.2 , which contains a putative dimerization domain, the predominant transcript found under anoxia. It is induced by RAP2.12. Subcellular localization is dynamic; under anoxia the localization of HRU1 shifts from cytoplasm to the plasma membrane.	1.05013	0.437628
BnaA09g01560D	AT4G03420	0	hypothetical protein (DUF789)	1.06712	0.467311
BnaC04g16180D	0	0	0	1.06994	0.470637
BnaC03g20780D	AT2G46470	INNER MEMBRANE PROTEIN OXA1-LIKE (OXA1L)	inner membrane protein OXA1-like protein	1.59635	1
BnaA04g08000D	0	0	0	1.00295	0.412473
BnaA03g01180D	AT5G04080	CYSTEINE-RICH TRANSMEMBRANE MODULE 12 (ATHCYSTM12)	cysteine-rich TM module stress tolerance protein	1.04277	0.453955
BnaCnng20550D	AT5G04330	CYTOCHROME P450 84A4 (CYP84A4)	Cytochrome P450 superfamily protein	1.51631	1
BnaA05g20470D	0	0	0	1.45841	1
BnaC03g08160D	AT5G17090	0	Cystatin/monellin superfamily protein	1.41393	1
BnaC06g07370D	AT2G07240	0	cysteine-type peptidase	1.37823	1

## Sheet: GOs cluster 2
GO term ID	GO term	Genes in query list belonging to GO term	Genes in Query list	Genes in Reference list belonging to GO term	Genes in Reference list	Fold enrichment	p-value
GO:0009408	response to heat	56	922	619	100836	9.89423	2.19351e-37	BNAA01G14560D	BNAA01G30490D	BNAA02G00030D	BNAA02G08820D	BNAA03G03740D	BNAA03G08180D	BNAA03G09300D	BNAA03G13170D	BNAA03G32320D	BNAA03G58470D	BNAA04G26930D	BNAA04G28570D	BNAA05G00720D	BNAA05G01560D	BNAA05G12530D	BNAA05G12540D	BNAA06G10730D	BNAA07G05600D	BNAA07G31420D	BNAA08G23680D	BNAA09G19450D	BNAA09G42760D	BNAA10G12710D	BNAA10G20610D	BNAANNG07990D	BNAANNG17140D	BNAANNG32550D	BNAANNG33010D	BNAC01G01790D	BNAC01G17140D	BNAC01G38510D	BNAC02G00800D	BNAC02G04180D	BNAC03G05240D	BNAC03G11630D	BNAC03G28860D	BNAC03G37680D	BNAC03G72780D	BNAC04G00330D	BNAC04G12620D	BNAC04G40580D	BNAC04G51460D
GO:0042542	response to hydrogen peroxide	28	922	237	100836	12.9209	1.62667e-22	BNAA01G30490D	BNAA03G09300D	BNAA03G32320D	BNAA04G26930D	BNAA04G28570D	BNAA05G00720D	BNAA05G01560D	BNAA05G12530D	BNAA05G12540D	BNAA07G31420D	BNAA08G21730D	BNAA09G30390D	BNAA09G42760D	BNAA10G12710D	BNAANNG32550D	BNAC01G38510D	BNAC03G11630D	BNAC03G37680D	BNAC04G00330D	BNAC04G12620D	BNAC04G40580D	BNAC04G51460D	BNAC04G54510D	BNAC04G54520D	BNAC05G18020D	BNAC07G15270D	BNAC08G19360D	BNAC08G35240D
GO:0009644	response to high light intensity	23	922	164	100836	15.338	1.83524e-20	BNAA01G30490D	BNAA03G09300D	BNAA03G32320D	BNAA04G26930D	BNAA04G28570D	BNAA05G00720D	BNAA05G01560D	BNAA05G12530D	BNAA05G12540D	BNAA07G31420D	BNAA09G42760D	BNAA10G12710D	BNAANNG32550D	BNAC01G38510D	BNAC03G11630D	BNAC03G37680D	BNAC04G00330D	BNAC04G12620D	BNAC04G40580D	BNAC04G51460D	BNAC04G54510D	BNAC04G54520D	BNAC08G35240D
GO:0009615	response to virus	16	922	174	100836	10.0567	8.33607e-12	BNAA01G30490D	BNAA02G00030D	BNAA03G32320D	BNAA05G03420D	BNAA06G10730D	BNAA08G23680D	BNAA10G15320D	BNAANNG18620D	BNAC01G38510D	BNAC02G00800D	BNAC03G01810D	BNAC03G37680D	BNAC05G12240D	BNAC05G12250D	BNAC08G16850D	BNAC09G37760D
GO:0006979	response to oxidative stress	34	922	937	100836	3.96848	1.70959e-11	BNAA02G04560D	BNAA03G07800D	BNAA03G17800D	BNAA03G21970D	BNAA04G04830D	BNAA04G10260D	BNAA04G26930D	BNAA04G28570D	BNAA05G00720D	BNAA05G12530D	BNAA05G12540D	BNAA05G12560D	BNAA06G39660D	BNAA08G02580D	BNAA09G45380D	BNAA10G15320D	BNAA10G17570D	BNAANNG16530D	BNAANNG22270D	BNAC01G02640D	BNAC01G14390D	BNAC02G09190D	BNAC03G09810D	BNAC03G30020D	BNAC04G00330D	BNAC04G34810D	BNAC04G40580D	BNAC04G51460D	BNAC04G54510D	BNAC04G54520D	BNAC04G56100D	BNAC05G40690D	BNAC08G06690D	BNAC09G37760D
GO:0009407	toxin catabolic process	15	922	159	100836	10.3176	2.57294e-11	BNAA02G20640D	BNAA02G35760D	BNAA03G21970D	BNAA03G26130D	BNAA05G12550D	BNAA05G12560D	BNAA07G28460D	BNAA09G00850D	BNAA09G19060D	BNAC03G30880D	BNAC05G13350D	BNAC06G31030D	BNACNNG19070D	BNACNNG35440D	BNACNNG47740D
GO:0004601	peroxidase activity	20	922	389	100836	5.62296	7.71261e-10	BNAA02G04560D	BNAA03G17800D	BNAA08G02580D	BNAA09G19060D	BNAA10G15320D	BNAANNG07990D	BNAANNG22270D	BNAC01G02640D	BNAC01G04790D	BNAC02G09190D	BNAC02G42920D	BNAC03G30880D	BNAC03G33490D	BNAC04G34810D	BNAC06G10870D	BNAC07G39290D	BNAC08G06690D	BNAC09G37760D	BNAC09G50000D	BNACNNG78630D
GO:0004364	glutathione transferase activity	16	922	237	100836	7.3834	8.02919e-10	BNAA02G20640D	BNAA02G35760D	BNAA03G21970D	BNAA03G26130D	BNAA05G12550D	BNAA05G12560D	BNAA07G28460D	BNAA09G00850D	BNAA09G19060D	BNAA10G17770D	BNAC03G30880D	BNAC05G13350D	BNAC06G31030D	BNACNNG19070D	BNACNNG35440D	BNACNNG47740D
GO:0006749	glutathione metabolic process	15	922	237	100836	6.92194	6.36057e-09	BNAA02G20640D	BNAA02G35760D	BNAA03G21970D	BNAA03G26130D	BNAA05G12550D	BNAA05G12560D	BNAA07G28460D	BNAA09G00850D	BNAA10G17770D	BNAC03G30880D	BNAC05G13350D	BNAC06G31030D	BNACNNG19070D	BNACNNG35440D	BNACNNG47740D
GO:0006457	protein folding	29	922	910	100836	3.48531	8.53481e-09	BNAA01G30490D	BNAA02G00030D	BNAA02G08820D	BNAA03G32320D	BNAA04G16190D	BNAA05G03090D	BNAA05G29880D	BNAA06G10730D	BNAA07G22330D	BNAA08G14990D	BNAA08G16920D	BNAA08G23680D	BNAA09G19450D	BNAANNG17140D	BNAANNG32550D	BNAC01G27270D	BNAC01G37160D	BNAC01G38510D	BNAC02G00800D	BNAC02G12750D	BNAC03G37680D	BNAC03G60160D	BNAC04G12620D	BNAC05G12240D	BNAC05G12250D	BNAC05G29770D	BNAC05G52180D	BNAC08G16850D	BNAC08G42050D
GO:0009266	response to temperature stimulus	9	922	66	100836	14.9136	9.46912e-09	BNAA01G30490D	BNAA03G32320D	BNAANNG00500D	BNAC01G38510D	BNAC02G03470D	BNAC03G04170D	BNAC03G37680D	BNAC04G35060D	BNACNNG03230D
GO:0042744	hydrogen peroxide catabolic process	12	922	175	100836	7.49942	8.48641e-08	BNAA02G04560D	BNAA03G17800D	BNAA08G02580D	BNAA08G21730D	BNAA10G15320D	BNAANNG22270D	BNAC01G02640D	BNAC02G09190D	BNAC04G34810D	BNAC07G15270D	BNAC08G19360D	BNAC09G37760D
GO:0009228	thiamine biosynthetic process	6	922	28	100836	23.4357	1.77221e-07	BNAA02G09460D	BNAA02G27980D	BNAA03G33660D	BNAA04G05980D	BNAA05G24540D	BNAC05G38540D
GO:0055114	oxidation-reduction process	69	922	4058	100836	1.85961	4.50116e-07	BNAA01G29260D	BNAA01G29440D	BNAA02G01990D	BNAA02G04560D	BNAA02G08270D	BNAA02G11010D	BNAA02G29380D	BNAA03G17800D	BNAA03G22000D	BNAA03G56140D	BNAA03G58610D	BNAA04G06630D	BNAA04G17080D	BNAA04G25680D	BNAA05G17260D	BNAA05G21110D	BNAA06G08330D	BNAA06G23370D	BNAA06G39660D	BNAA07G26770D	BNAA08G02580D	BNAA08G14520D	BNAA08G20710D	BNAA09G19060D	BNAA09G49830D	BNAA10G00660D	BNAA10G11290D	BNAA10G15320D	BNAA10G17570D	BNAANNG07990D	BNAANNG22270D	BNAANNG24670D	BNAANNG34630D	BNAANNG39990D	BNAC01G02640D	BNAC01G11650D	BNAC01G21080D	BNAC01G36680D	BNAC01G36690D	BNAC02G09190D	BNAC02G37440D	BNAC03G11900D
GO:0047216	inositol 3-alpha-galactosyltransferase activity	4	922	8	100836	54.6833	4.6867e-07	BNAA04G26930D	BNAA05G00720D	BNAC04G00330D	BNAC04G51460D
GO:1900409	positive regulation of cellular response to oxidative stress	4	922	8	100836	54.6833	4.6867e-07	BNAA03G33660D	BNAA04G05980D	BNAA05G24540D	BNAC05G38540D
[truncated: 27 more columns]

## Sheet: cluster3
	TAIR10	shortname	Description	DRKlog2FC	DUPlog2FC
BnaCnng51780D	AT2G17905		Ta11-like non-LTR retrotransposon	-2.85167	1
BnaA03g58620D	AT1G69100		Eukaryotic aspartyl protease family protein	-2.67249	1
BnaC06g05270D	AT1G52180		Aquaporin-like superfamily protein	-1.26491	0.703759
BnaC09g19810D	AT5G46900		Bifunctional inhibitor/lipid-transfer protein/seed storage 2S albumin superfamily protein	-1.09402	0.585404
BnaA01g36520D	AT3G21770		Peroxidase superfamily protein	-1.45529	0.476083
BnaC09g08390D	AT2G10940		Bifunctional inhibitor/lipid-transfer protein/seed storage 2S albumin superfamily protein	-1.43372	0.43711
BnaA07g25840D	AT1G66460		Protein kinase superfamily protein	-1.67018	0.422856
BnaC09g03080D	0		0	-1.0039	0.400877
BnaC02g42510D	AT5G63380		Encodes a peroxisomal protein involved in the activation of fatty acids through esterification with CoA. At5g63380 preferentially activates fatty acids with increased chain length (C9:0 to C8:0) and thus shares characteristics with long-chain fatty acyl-CoA synthases. Also able to catalyze the conversion of OPDA to its CoA ester and is therefore thought to be involved in the peroxisomal &#946;-ox…	-3.77203	0.316571
BnaA04g27600D	AT3G58000		VQ motif-containing protein	-1.17843	0.295964
BnaA04g17960D	AT2G30930		hypothetical protein	-1.15432	0.200017
BnaC03g17300D	AT2G31130		hypothetical protein	-1.16784	0.198369
BnaA07g20640D	AT1G78260		RNA-binding (RRM/RBD/RNP motifs) family protein	-1.12282	0.190948
BnaA08g30440D	AT3G29190		Terpenoid cyclases/Protein prenyltransferases superfamily protein	-1.76782	0.186301
BnaA02g21620D	AT5G58784		Undecaprenyl pyrophosphate synthetase family protein	-1.05098	0.152521
BnaA02g21870D	AT4G11020		hypothetical protein	-1.26847	0.134214
BnaA07g34130D	AT1G78260		RNA-binding (RRM/RBD/RNP motifs) family protein	-1.01131	0.130416
BnaC03g04480D	AT5G10660		calmodulin-binding protein-like protein	-1.39702	0.112092
BnaA03g02710D	AT5G09430		alpha/beta-Hydrolases superfamily protein	-1.74759	0.0915202
BnaAnng00280D	AT5G02230		Haloacid dehalogenase-like hydrolase (HAD) superfamily protein	-1.06504	0.0795235
BnaCnng60540D	AT3G46280		kinase-like protein	-2.56397	0.0540542
BnaC07g38400D	AT4G23590		Tyrosine transaminase family protein	-1.75825	0.0430854
BnaC08g01400D	AT1G05650		Pectin lyase-like superfamily protein	-1.29108	0.0427494
BnaC09g20130D	AT5G47330		alpha/beta-Hydrolases superfamily protein	-1.4178	0.00237909
BnaC06g38760D	AT1G78260		RNA-binding (RRM/RBD/RNP motifs) family protein	-1.34789	-0.000188614
BnaC07g10030D	AT1G29240		transcription initiation factor TFIID subunit, putative (DUF688)	-2.16776	-0.0109706
BnaA09g18240D	AT5G47330		alpha/beta-Hydrolases superfamily protein	-1.11161	-0.0114697
BnaA09g32320D	AT3G51760		hypothetical protein (DUF688)	-5.247	-0.0304605
BnaA09g49250D	AT1G07750		RmlC-like cupins superfamily protein	-1.29886	-0.0351152
BnaC03g78050D	AT1G52700		alpha/beta-Hydrolases superfamily protein	-1.43211	-0.0413672
BnaC06g17230D	AT3G59320		solute carrier family 35 protein (DUF914)	-1.4599	-0.0594172
BnaA07g32770D	AT2G33630		NAD(P)-binding Rossmann-fold superfamily protein	-1.37462	-0.0825867
BnaA04g25040D	AT2G43340		hypothetical protein (DUF1685)	-1.03732	-0.0994811
BnaC02g18110D	AT1G68390		Core-2/I-branching beta-1,6-N-acetylglucosaminyltransferase family protein	-1.06631	-0.140378
BnaA08g26670D	AT1G09010		glycoside hydrolase family 2 protein	-1.35575	-0.144946
BnaCnng38930D	AT1G07750		RmlC-like cupins superfamily protein	-1.10371	-0.145186
BnaA08g28340D	AT1G05650		Pectin lyase-like superfamily protein	-1.73	-0.16112
BnaC07g26390D	0		0	-1.38108	-0.162073
BnaA08g28360D	AT1G05650		Pectin lyase-like superfamily protein	-1.11604	-0.162811
BnaC04g52270D	AT2G41050		PQ-loop repeat family protein / transmembrane family protein	-1.1561	-0.167575
BnaC04g32660D	AT5G40510		Sucrase/ferredoxin-like family protein	-1.0111	-0.176515
BnaC02g01690D	0		0	-1.99923	-0.179767
BnaC07g38510D	AT1G34500		MBOAT (membrane bound O-acyl transferase) family protein	-1.30563	-0.198959
BnaC01g06830D	AT5G12270		2-oxoglutarate (2OG) and Fe(II)-dependent oxygenase superfamily protein	-1.50956	-0.226729
BnaA03g44110D	0		0	-1.46069	-0.244139
BnaA06g40390D	AT5G46610		aluminum activated malate transporter family protein	-1.38148	-0.260393
BnaC08g16670D	AT1G15415		The protein encoded by this gene was identified as a part of pollen proteome by mass spec analysis. It has weak homology to LEA (late embryo abundant) proteins. Encodes protein phosphatase 2A (PP2A) B'gamma subunit. Targeted to nucleus and cytosol.	-1.13498	-0.267313
BnaC09g54260D	AT3G46490		2-oxoglutarate (2OG) and Fe(II)-dependent oxygenase superfamily protein	-1.35418	-0.291649
BnaA02g09100D	AT5G55360		MBOAT (membrane bound O-acyl transferase) family protein	-1.61019	-0.2942
BnaCnng38920D	AT1G07750		RmlC-like cupins superfamily protein	-1.19362	-0.296202
BnaA03g00510D	AT5G01050		putative laccase, a member of laccase family of genes (17 members in Arabidopsis).	-1.12343	-0.307264
BnaA05g05610D	AT2G39980		HXXXD-type acyl-transferase family protein	-1.69249	-0.316153
BnaA07g19260D	AT3G62280		GDSL-motif esterase/acyltransferase/lipase. Enzyme group with broad substrate specificity that may catalyze acyltransfer or hydrolase reactions with lipid and non-lipid substrates.	-1.09904	-0.3213
BnaC04g48880D	AT2G43340		hypothetical protein (DUF1685)	-1.06819	-0.327508
BnaC09g53740D	AT5G58784		Undecaprenyl pyrophosphate synthetase family protein	-1.15102	-0.352094
BnaA05g31100D	AT3G06210		ARM repeat superfamily protein	-1.64988	-0.366134
BnaA08g25610D	AT1G10660		transmembrane protein	-1.2931	-0.375616
BnaA05g24820D	AT3G14740		RING/FYVE/PHD zinc finger superfamily protein	-1.04066	-0.379196
BnaC02g13120D	AT5G55360		MBOAT (membrane bound O-acyl transferase) family protein	-1.48998	-0.385636
BnaAnng07200D	0		0	-1.12871	-0.390837
BnaC04g46780D	AT2G39980		HXXXD-type acyl-transferase family protein	-1.07969	-0.435273
BnaA02g09940D	AT2G22930		UDP-Glycosyltransferase superfamily protein	-1.30633	-0.462213
BnaA03g34310D	AT3G16850		Pectin lyase-like superfamily protein	-1.00709	-0.477347
BnaA08g27060D	AT1G08310		alpha/beta-Hydrolases superfamily protein	-1.33187	-0.483683
BnaC05g31590D	AT3G20460		Major facilitator superfamily protein	-1.17445	-0.487039
BnaA01g10020D	AT4G19450		Major facilitator superfamily protein	-1.29276	-0.504383
BnaC05g10480D	AT1G14250		GDA1/CD39 nucleoside phosphatase family protein	-1.0518	-0.509294
BnaC03g21830D	AT2G39040		Peroxidase superfamily protein	-1.05436	-0.528468
BnaC02g13130D	AT5G55360		MBOAT (membrane bound O-acyl transferase) family protein	-1.1307	-0.534689
BnaCnng34170D	AT5G23540		Mov34/MPN/PAD-1 family protein	-1.02139	-0.538757
BnaC04g53640D	AT2G37540		NAD(P)-binding Rossmann-fold superfamily protein	-1.3521	-0.546653
BnaA02g24010D	AT5G45500		RNI-like superfamily protein	-1.41207	-0.563066
BnaC03g39500D	AT3G29635		HXXXD-type acyl-transferase family protein	-1.4404	-0.572307
BnaA10g30080D	AT5G12940		Leucine-rich repeat (LRR) family protein	-1.18376	-0.573402
BnaC07g43260D	AT4G31340		myosin heavy chain-like protein	-1.1525	-0.587997
BnaA03g34040D	0		0	-1.87369	-0.588848
BnaA07g17960D	AT3G58640		Mitogen activated protein kinase kinase kinase-like protein	-1.1925	-0.609661
BnaC07g19290D	AT5G46610		aluminum activated malate transporter family protein	-3.01504	-0.61454
BnaA07g07670D	AT1G29730		Leucine-rich repeat transmembrane protein kinase	-1.79741	-0.615973
BnaC02g22860D	AT1G07070		Ribosomal protein L35Ae family protein	-3.12189	-0.644411
BnaAnng38770D	0		0	-3.20691	-0.64987
BnaC02g15720D	AT5G51520		Plant invertase/pectin methylesterase inhibitor superfamily protein	-1.46191	-0.663594
BnaC03g48670D	AT5G67620		PADRE protein up-regulated after infection by S. sclerotiorum.	-2.04172	-0.680546
BnaA08g01390D	AT1G48070		Thioredoxin superfamily protein	-1.92385	-0.687135
BnaCnng70440D	AT5G51520		Plant invertase/pectin methylesterase inhibitor superfamily protein	-1.3949	-0.687522
BnaA08g16490D	AT5G51900		Cytochrome P450 family protein	-1.9936	-0.724782
BnaC03g55430D	AT3G45630		RNA binding (RRM/RBD/RNP motifs) family protein	-5.41129	-0.748323
BnaC07g38390D	AT4G23590		Tyrosine transaminase family protein	-2.04671	-0.770565
BnaC07g42660D	AT4G30470		NAD(P)-binding Rossmann-fold superfamily protein	-1.69016	-0.774715
BnaAnng31490D	AT5G12940		Leucine-rich repeat (LRR) family protein	-1.66943	-0.789485
BnaA03g50190D	AT4G30470		NAD(P)-binding Rossmann-fold superfamily protein	-1.86636	-0.796481
BnaC02g43740D	AT5G65340		MIZU-KUSSEI-like protein (Protein of unknown function, DUF617)	-1.57794	-0.81262
BnaA03g46060D	AT4G23590		Tyrosine transaminase family protein	-2.04825	-0.878182
BnaA05g03870D	AT2G44240		NEP-interacting protein (DUF239)	-2.61186	-0.972477
BnaC04g33340D	0		0	-3.32489	-0.977197
BnaC09g41580D	AT5G16240	ACYL-ACYL CARRIER PROTEIN DESATURASE1 (AAD1)	Plant stearoyl-acyl-carrier-protein desaturase family protein	-1.78925	-0.376325
BnaC08g44610D	AT1G06120	ACYL-LIPID DESATURASE1.4 (ADS1.4)	Membrane bound acyl-lipid desaturases which can perform &#916;9 desaturation.	-1.39684	-0.530644
BnaC04g53290D	AT2G45660	AGAMOUS-LIKE 20 (AGL20)	Controls flowering and is required for CO to promote flowering. It acts downstream of FT. Overexpression of (SOC1) AGL20 suppresses not only the late flowering of plants that have functional FRI and FLC alleles but also the delayed phase transitions during the vegetative stages of development. AGL20/SOC1 acts with AGL24 to promote flowering and inflorescence meristem identity.AGL20 upregulates ex…	-1.9574	-0.662166
BnaC09g21150D	AT2G03060	AGAMOUS-LIKE 30 (AGL30)	Encodes a member of the MIKC (MADS box, Keratin binding domain, and C terminal domain containing )family of transcriptional regulators. AGL30 is expressed in pollen.It forms heterodimers with other MICK family members.	-1.02943	0.18548
BnaC04g44160D	AT2G33790	AGP30	pollen Ole e 1 allergen protein containing 14.6% proline residues, similar to arabinogalactan protein (Daucus carota) GI:11322245, SP:Q03211 Pistil-specific extensin-like protein precursor (PELP) {Nicotiana tabacum}; contains Pfam profile PF01190: Pollen proteins Ole e I family	-1.05621	-0.184345
BnaA02g13970D	AT1G68560	ALPHA-XYLOSIDASE 1 (XYL1)	Encodes a bifunctional alpha-l-arabinofuranosidase/beta-d-xylosidase that belongs to family 3 of glycoside hydrolases.	-1.16215	-0.476539
BnaC02g18350D	AT1G68560	ALPHA-XYLOSIDASE 1 (XYL1)	Encodes a bifunctional alpha-l-arabinofuranosidase/beta-d-xylosidase that belongs to family 3 of glycoside hydrolases.	-1.07329	-0.516655
BnaA03g58530D	AT4G21120	AMINO ACID TRANSPORTER 1 (AAT1)	Encodes a member of the cationic amino acid transporter (CAT) subfamily of amino acid polyamine choline transporters. Mediates efficient uptake of Lys, Arg and Glu in a yeast system. The mRNA is cell-to-cell mobile.	-1.05729	-0.35189
BnaA04g22180D	AT2G38750	ANNEXIN 4 (ANNAT4)	Annexins are a family of calcium dependent membrane binding proteins though to be involved in Golgi mediated secretion. This is one of four annexins identified in Arabidopsis.	-1.91825	-0.558504
BnaC09g22760D	AT4G04610	APS REDUCTASE 1 (APR1)	Encodes a protein disulfide isomerase-like (PDIL) protein, a member of a multigene family within the thioredoxin (TRX) superfamily. This protein also belongs to the adenosine 5'-phosphosulfate reductase-like (APRL) group. The mRNA is cell-to-cell mobile.	-2.16883	-0.070292
BnaC02g16650D	AT5G67360	ARA12	Encodes a subtilisin-like serine protease essential for mucilage release from seed coats.	-1.47888	-0.527758
BnaAnng01710D	AT5G06490	ATL71)	ATL= Arabidopsis Toxicos en Levadura.RING/U-box superfamily protein	-1.04376	-0.060512
BnaA06g17160D	AT3G47770	ATP-BINDING CASSETTE A6 (ABCA6)	ABC2 homolog 5	-1.02697	-0.149689
BnaC04g00490D	AT2G47000	ATP-BINDING CASSETTE B4 (ABCB4)	Encodes an auxin efflux transmembrane transporter that is a member of the multidrug resistance P-glycoprotein (MDR/PGP) subfamily of ABC transporters. Functions in the basipetal redirection of auxin from the root tip. Exhibits apolar plasma membrane localization in the root cap and polar localization in tissues above and is involved in root hair elongation.	-1.01525	-0.0204274
BnaA09g26120D	AT1G30410	ATP-BINDING CASSETTE C12 (ABCC12)	member of MRP subfamily	-1.14611	-0.534697
BnaA06g09870D	AT1G15210	ATP-BINDING CASSETTE G35 (ABCG35)	pleiotropic drug resistance 7	-1.47705	-0.0928148
BnaC05g11490D	AT1G15210	ATP-BINDING CASSETTE G35 (ABCG35)	pleiotropic drug resistance 7	-1.35982	-0.187786
BnaA02g29530D	AT3G28930	AVRRPT2-INDUCED GENE 2 (AIG2)	avrRpt2-induced gene that exhibits RPS2- and avrRpt2-dependent induction early after infection with Pseudomonas syringae pv maculicola strain ES4326 carrying avrRpt2	-1.54956	0.150054
BnaA03g19140D	AT2G40620	BASIC LEUCINE-ZIPPER 18 (BZIP18)	Basic-leucine zipper (bZIP) transcription factor family protein	-1.36659	-0.374765
BnaA08g21960D	AT1G19700	BEL10	Encodes a member of the BEL family of homeodomain proteins. Its interaction with PLP (PAS/LOV PROTEIN) is diminished by blue light.	-1.58418	-0.548047
BnaA07g07060D	AT1G30760	BERBERINE BRIDGE ENZYME-LIKE 13 (ATBBE-LIKE 13)	Encodes a BBE-like enzyme that acts in monolignol metabolism by catalyzing the oxidation of aromatic allylic alcohols, such as coumaryl-, sinapyl-, and coniferyl alcohol, to the corresponding aldehydes. The mRNA is cell-to-cell mobile.	-1.20531	-0.0792791
BnaA08g01990D	AT1G51490	BETA GLUCOSIDASE 36 (BGLU36)	This locus encodes a myrosinase. Arabidopsis thaliana ecotype Col-0 contains a non-functional copy but some other (not all) ecotypes contain a functional copy (reference: PubMed ID 26907263).	-1.11923	0.571984
BnaC08g41390D	AT1G12240	BETAFRUCT4	Encodes a vacuolar invertase betaFruct4. betaFruct4 is transported from the endoplasmic reticulum through the intermediate compartments as a membrane protein. The N-terminal cytoplasmic domain contains multiple sequence motifs that are involved at various stages in the trafficking of betaFruct4 from the ER to the central vacuole. The mRNA is cell-to-cell mobile.	-1.0408	-0.274187
BnaA06g08310D	AT1G12240	BETAFRUCT4	Encodes a vacuolar invertase betaFruct4. betaFruct4 is transported from the endoplasmic reticulum through the intermediate compartments as a membrane protein. The N-terminal cytoplasmic domain contains multiple sequence motifs that are involved at various stages in the trafficking of betaFruct4 from the ER to the central vacuole. The mRNA is cell-to-cell mobile.	-1.03735	-0.384881
BnaC03g71240D	AT5G04430	BINDING TO TOMV RNA 1L (LONG FORM) (BTR1L)	Gene model AT5G04430.1 produces active protein. (BTS1S). Binds to ToMV genomic RNA and prevents viral multiplication.	-1.01729	-0.239815
BnaC08g13960D	AT1G10060	BRANCHED-CHAIN AMINO ACID TRANSAMINASE 1 (BCAT-1)	encodes a mitochondrial branched-chain amino acid aminotransferase. Complements the yeast leu/iso-leu/val auxotrophy mutant.	-1.08071	0.146092
BnaA06g25490D	AT2G17890	CALCIUM-DEPENDENT PROTEIN KINASE 16 (CPK16)	Encodes a member of Calcium Dependent Protein Kinase. Protein is N-myristoylated. Localizes to the plasma membrane. Localizes to the chloroplast when the myristoylation motif is mutated.	-1.79178	-0.306324
BnaC07g00750D	AT1G09210	CALRETICULIN 1B (CRT1b)	Encodes one of three Arabidopsis calreticulins.Post-transcriptionally regulates together with CRT1 VAMP721/722 levels under ER stress.	-1.23197	-0.123463
BnaC04g09210D	AT2G36100	CASP1	Encodes a membrane bound protein involved in formation of the casparian strip. Along with CASP 2 it is required for the localization of ESB1.	-1.23541	0.65755
BnaA03g42030D	AT4G15630	CASP-LIKE PROTEIN 1E1 (CASPL1E1)	Uncharacterized protein family (UPF0497)	-1.56058	0.288043
BnaC07g33120D	AT4G15630	CASP-LIKE PROTEIN 1E1 (CASPL1E1)	Uncharacterized protein family (UPF0497)	-5.46285	-0.479541
BnaA01g00950D	AT4G37235	CASP-LIKE PROTEIN 5C1 (CASPL5C1)	Uncharacterized protein family (UPF0497)	-1.04329	-0.383563
BnaA03g58740D	AT4G23700	CATION/H+ EXCHANGER 17 (CHX17)	member of Putative Na+/H+ antiporter family	-1.66851	-0.469167
BnaC01g15520D	AT4G23700	CATION/H+ EXCHANGER 17 (CHX17)	member of Putative Na+/H+ antiporter family	-1.51705	-0.511566
BnaA07g37580D	AT3G53720	CATION/H+ EXCHANGER 20 (CHX20)	member of Putative Na+/H+ antiporter family. Involved in the osmoregulation through K(+) fluxes and possibly pH modulation of an active endomembrane system in guard cells.	-1.67963	1
BnaAnng29770D	AT5G62430	CDF1	Dof-type zinc finger domain-containing protein, similar to H-protein promoter binding factor-2a GI:3386546 from (Arabidopsis thaliana). Represses expression of Constans (CO), a circadian regulator of flowering time. Interacts with LKP2 and FKF1. Expression oscillates under constant light conditions. Mainly expressed in the vasculature of cotyledons, leaves and hypocotyls, but also in stomata. Loc…	-4.23605	-0.721694
BnaCnng63960D	AT4G23600	CORONATINE INDUCED 1 (CORI3)	Encodes cystine lyase which is expected to be involved in amino acid metabolism, providing the plant with cysteine and the generation of precursors of ethylene biosynthesis. mRNA levels are elevated in response to wounding.	-2.30632	-0.00599986
BnaA08g25980D	AT1G10120	CRY2-INTERACTING BHLH 4 (CIB4)	basic helix-loop-helix (bHLH) DNA-binding superfamily protein	-1.30068	-0.277232
BnaA09g41120D	AT5G50375	CYCLOPROPYL ISOMERASE (CPI1)	Converts pentacyclic cyclopropyl sterols to conventional tetracyclic sterols. CPI1 function during and just after division and support gravitropism by establishing polar PIN2 localization. Required for endocytosis of PIN2	-1.80633	-0.404987
BnaC08g33670D	AT5G50375	CYCLOPROPYL ISOMERASE (CPI1)	Converts pentacyclic cyclopropyl sterols to conventional tetracyclic sterols. CPI1 function during and just after division and support gravitropism by establishing polar PIN2 localization. Required for endocytosis of PIN2	-2.49221	-0.645909
BnaCnng62620D	AT3G04940	CYSTEINE SYNTHASE D1 (CYSD1)	Encodes cysteine synthase CysD1.	-1.09124	0.142017
BnaC04g42770D	AT2G32210	CYSTEINE-RICH TRANSMEMBRANE MODULE 6 (ATHCYSTM6)	cysteine-rich/transmembrane domain A-like protein	-1.05013	-0.550599
BnaA03g12180D	AT5G53560	CYTOCHROME B5 ISOFORM E (CB5-E)	Encodes a cytochrome b5 isoform that can be reduced by AtCBR, a cytochrome b5 reductase.	-1.10046	-0.25103
BnaA04g08870D	AT1G47620	CYTOCHROME P450, FAMILY 96, SUBFAMILY A, POLYPEPTIDE 8 (CYP96A8)	member of CYP96A	-1.13183	0.096626
BnaA08g16470D	AT1G47620	CYTOCHROME P450, FAMILY 96, SUBFAMILY A, POLYPEPTIDE 8 (CYP96A8)	member of CYP96A	-1.45335	-0.581228
BnaA08g07690D	AT1G31800	CYTOCHROME P450, FAMILY 97, SUBFAMILY A, POLYPEPTIDE 3 (CYP97A3)	Encodes a protein with &#946;-ring carotenoid hydroxylase activity. The mRNA is cell-to-cell mobile.	-1.1523	-0.402284
BnaA03g01800D	AT5G05980	DHFS-FPGS HOMOLOG B (DFB)	Encodes one of the three folylpolyglutamate synthetase isoforms (FPGSs): FPGS1 (At5g05980, plastidic), FPGS2 (At3g10160, mitochondrial) and FPGS3 (At3g55630, cytosolic).	-1.6069	-0.695909
BnaA05g33880D	AT3G01420	DOX1	Encodes an alpha-dioxygenase involved in protection against oxidative stress and cell death. Induced in response to Salicylic acid and oxidative stress. Independent of NPR1 in induction by salicylic acid. The mRNA is cell-to-cell mobile.	-1.48331	0.156579
BnaA10g25000D	AT5G05410	DRE-BINDING PROTEIN 2A (DREB2A)	Encodes a transcription factor that specifically binds to DRE/CRT cis elements (responsive to drought and low-temperature stress). Belongs to the DREB subfamily A-2 of ERF/AP2 transcription factor family (DREB2A). There are eight members in this subfamily including DREB2B. The protein contains one AP2 domain. Overexpression of transcriptional activation domain of DREB2A resulted in significant dr…	-1.81791	0.501502
BnaC09g49920D	AT5G05410	DRE-BINDING PROTEIN 2A (DREB2A)	Encodes a transcription factor that specifically binds to DRE/CRT cis elements (responsive to drought and low-temperature stress). Belongs to the DREB subfamily A-2 of ERF/AP2 transcription factor family (DREB2A). There are eight members in this subfamily including DREB2B. The protein contains one AP2 domain. Overexpression of transcriptional activation domain of DREB2A resulted in significant dr…	-1.2955	0.422422
BnaA07g35760D	AT1G80240	DUF642 L-GALL RESPONSIVE GENE 1 (DGR1)	DUF642 gene	-1.06257	-0.369612
BnaA01g32970D	AT3G02430	DUF679 DOMAIN MEMBRANE PROTEIN 5 (DMP5)	transmembrane protein, putative (DUF679)	-1.08128	-0.14788
BnaA03g10090D	AT5G57800	ECERIFERUM 3 (CER3)	encodes a transmembrane protein with similarity to the sterol desaturase family at the N-terminus and to the short-chain dehydrogenase/reductase family at the C-terminus. Mutant analyses indicate this protein is involved in cuticle membrane and wax biosynthesis. The mRNA is cell-to-cell mobile.	-1.12518	-0.401229
BnaC03g12730D	AT5G57800	ECERIFERUM 3 (CER3)	encodes a transmembrane protein with similarity to the sterol desaturase family at the N-terminus and to the short-chain dehydrogenase/reductase family at the C-terminus. Mutant analyses indicate this protein is involved in cuticle membrane and wax biosynthesis. The mRNA is cell-to-cell mobile.	-1.29328	-0.465154
BnaA01g32820D	AT3G06460	ELO HOMOLOG 1 (ELO1)	ELO family protein containing a characteristic histidine motif which binds to AtCb5-B, interacts with AtBI-1	-1.10867	0.100733
BnaC03g34740D	AT3G06460	ELO HOMOLOG 1 (ELO1)	ELO family protein containing a characteristic histidine motif which binds to AtCb5-B, interacts with AtBI-1	-1.61104	0.0503008
BnaA03g29450D	AT3G06460	ELO HOMOLOG 1 (ELO1)	ELO family protein containing a characteristic histidine motif which binds to AtCb5-B, interacts with AtBI-1	-2.15604	-0.780128
BnaA05g27040D	AT5G22640	EMBRYO DEFECTIVE 1211 (emb1211)	EMB1211 is a MORN (multiple membrane occupation and recognition nexus) motif containing protein involved in embryo development and chloroplast biogenesis. The mRNA is cell-to-cell mobile.	-4.11239	0.195797
BnaC06g11240D	AT1G56050	ENGD-2	GTP-binding protein-like protein	-1.43404	-0.584165
BnaA08g27120D	AT4G01630	EXPANSIN A17 (EXPA17)	member of Alpha-Expansin Gene Family. Naming convention from the Expansin Working Group (Kende et al, 2004. Plant Mol Bio)	-1.82864	-0.0670549
BnaC04g02460D	AT4G01630	EXPANSIN A17 (EXPA17)	member of Alpha-Expansin Gene Family. Naming convention from the Expansin Working Group (Kende et al, 2004. Plant Mol Bio)	-1.00749	-0.268905
BnaC09g08190D	AT5G66190	FERREDOXIN-NADP(+)-OXIDOREDUCTASE 1 (FNR1)	Encodes a leaf-type ferredoxin:NADP(H) oxidoreductase. It is present in both chloroplast stroma and thylakoid membranes but is more abundant in the thylakoid. The affinity of this enzyme for ferredoxin is slightly, but significantly, higher than AtLFNR2, an isoform of the same enzyme. AtLFNR1 forms a heterodimer with AtFNR2 and is also a prerequisite to attach AtFNR2 to the thylakoid membrane.	-4.10356	1.71075
BnaA07g16710D	AT3G56090	FERRITIN 3 (FER3)	Encodes FERRITIN 3, AtFER3. Ferritins are a class of 24-mer multi-meric proteins found in all kingdoms of life. Function as the main iron store in mammals. Evidence suggests that Arabidopsis ferritins are essential to protect cells against oxidative damage, but they do not constitute the major iron pool.	-1.30399	-0.613462
BnaA09g40430D	AT2G30390	FERROCHELATASE 2 (FC2)	Encodes one of two ferrochelatase genes in Arabidopsis. Ferrochelatase is the terminal enzyme of heme biosynthesis. FC-II is speculated to operate in photosynthetic cytochromes.	-1.46145	0.0933218
BnaA03g30720D	AT3G09350	FES1A (Fes1A)	Encodes one of the Arabidopsis orthologs of the human Hsp70-binding protein 1 (HspBP-1) and yeast Fes1p: Fes1A (AT3G09350), Fes1B (AT3G53800), Fes1C (AT5G02150). Fes1A is cytosolic and associates with cytosolic Hsp70. Mutants showed increased heat-sensitive phenotype suggestion the involvement of Fes1A in acquired thermotolerance. Does not have nucleotide exchange factor activity in vitro.	-1.02578	-0.485251
BnaC03g24510D	AT2G43800	FH2	Localizes to plasmodesmata (PD) through its transmembrane domain and is required for normal intercellular trafficking. Functions in a partially redundant manner with its closest homolog AtFH1. Regulates PD's permeability by anchoring actin filaments to PD. Caps the barbed end of actin filaments and stabilizes them in vitro.	-1.56426	-0.315708
BnaC09g01420D	AT3G27300	GLUCOSE-6-PHOSPHATE DEHYDROGENASE 5 (G6PD5)	glucose-6-phosphate dehydrogenase 5	-1.18261	-0.595255
BnaCnng23850D	AT1G66200	GLUTAMINE SYNTHASE CLONE F11 (GSR2)	encodes a cytosolic glutamate synthetase, this enzyme has low affinity with substrate ammonium	-1.14357	0.486347
BnaA09g00720D	AT4G02290	GLYCOSYL HYDROLASE 9B13 (GH9B13)	glycosyl hydrolase 9B13	-1.04995	0.143751
BnaC03g29280D	AT4G11050	GLYCOSYL HYDROLASE 9C3 (GH9C3)	glycosyl hydrolase 9C3	-1.24705	-0.294071
BnaA03g24600D	AT4G11050	GLYCOSYL HYDROLASE 9C3 (GH9C3)	glycosyl hydrolase 9C3	-1.30261	-0.67874
BnaA03g19520D	AT2G41540	GPDHC1	Encodes a protein with NAD-dependent glycerol-3-phosphate (G3P) dehydrogenase which was shown to complement an Escherichia coli strain: BB20-14, auxotrophic for glycerol/G3P due to a loss-of-function mutation in the gpsA gene.	-1.39638	-0.594385
BnaA03g51100D	AT4G30850	HEPTAHELICAL TRANSMEMBRANE PROTEIN2 (HHP2)	heptahelical transmembrane protein homologous to human adiponectin receptors and progestin receptors	-1.21104	-0.184847
BnaC03g55640D	AT5G22880	HISTONE B2 (HTB2)	Encodes a histone 2B (H2B) protein. This protein can be ubiquitinated in planta, and this modification depends on the HUB1 and HUB2 E3 ubiquitin ligases.	-1.3233	-0.638836
BnaC05g20010D	AT5G15150	HOMEOBOX 3 (HB-3)	homeobox-containing gene with an unusual feature: a leucine zipper motif adjacent to the carboxyl-terminal of the homeodomain structure. This gene is expressed primarily in the cortex of the root and the stem.	-1.31194	-0.325613
BnaA10g18950D	AT5G15150	HOMEOBOX 3 (HB-3)	homeobox-containing gene with an unusual feature: a leucine zipper motif adjacent to the carboxyl-terminal of the homeodomain structure. This gene is expressed primarily in the cortex of the root and the stem.	-1.6196	-0.332743
BnaA07g18950D	AT3G61150	HOMEODOMAIN GLABROUS 1 (HDG1)	Encodes a homeobox-leucine zipper family protein belonging to the HD-ZIP IV family.	-1.36498	-0.679038
BnaA03g24840D	AT4G11660	HSFB2B	member of Heat Stress Transcription Factor (Hsf) family	-1.21844	-0.268471
BnaC03g73070D	AT4G11660	HSFB2B	member of Heat Stress Transcription Factor (Hsf) family	-1.99967	-0.560452
BnaC09g52680D	AT4G11660	HSFB2B	member of Heat Stress Transcription Factor (Hsf) family	-2.01859	-0.889415
BnaA09g21510D	AT4G11660	HSFB2B	member of Heat Stress Transcription Factor (Hsf) family	-1.82373	-0.914918
BnaA10g09490D	AT5G55250	IAA CARBOXYLMETHYLTRANSFERASE 1 (IAMT1)	Encodes an enzyme which specifically converts IAA to its methyl ester form MelIAA. This gene belongs to the family of carboxyl methyltransferases whose members catalyze the transfer of the methyl group from S-adenosyl-L-methionine to carboxylic acid-containing substrates to form small molecule methyl esters. Expression of TCP genes is downregulated in mutant iamt1-D. SABATH methyltransferase.	-1.14373	0.907119
BnaC09g31650D	AT5G55250	IAA CARBOXYLMETHYLTRANSFERASE 1 (IAMT1)	Encodes an enzyme which specifically converts IAA to its methyl ester form MelIAA. This gene belongs to the family of carboxyl methyltransferases whose members catalyze the transfer of the methyl group from S-adenosyl-L-methionine to carboxylic acid-containing substrates to form small molecule methyl esters. Expression of TCP genes is downregulated in mutant iamt1-D. SABATH methyltransferase.	-1.87501	0.38144
BnaC03g39490D	AT2G16005	INTERACTOR OF SYNAPTOTAGMIN1 (ROSY1)	ROSY1 protein contains a MD-2-related lipid-recognition domain. It is rapidly upregulated in response to gravistimulation.	-1.08744	-0.189239
BnaA03g34050D	AT2G16005	INTERACTOR OF SYNAPTOTAGMIN1 (ROSY1)	ROSY1 protein contains a MD-2-related lipid-recognition domain. It is rapidly upregulated in response to gravistimulation.	-1.36919	-0.303547
BnaC04g50890D	AT2G46570	LACCASE 6 (LAC6)	putative laccase, a member of laccase family of genes (with 17 members in Arabidopsis).	-1.72722	0.314969
BnaC03g00490D	AT5G01040	LACCASE 8 (LAC8)	putative laccase, knockout mutant showed early flowering	-1.40479	0.0890817
BnaA04g18990D	AT2G32700	LEUNIG_HOMOLOG (LUH)	Encodes a WD40 repeat and LUFS domain containing protein that is similar to LUG. Interacts physically with SEUSS and likely functions as part of a repressor complex that represses AG. Involved in cell wall modifications necessary for mucilage extrusion and mediates aluminium sensitivity through PECTIN METHYLESTERASE46-modulated root cell wall pectin methylesterification.	-2.45967	0.12529
BnaC07g19940D	AT5G47110	LIGHT-HARVESTING-LIKE 3:2 (LIL3:2)	Encodes a light-harvesting-like protein that is involved in chlorophyll and tocopherol biosynthesis anchoring geranylgeranyl reductase in the thylakoid membrane.	-4.02312	-0.298515
BnaA06g28380D	AT5G26860	LON PROTEASE 1 (LON1)	Encodes a member of the Lon protease-like proteins (Lon1/At5g26860, Lon2/At5g47040, Lon3/At3g05780, Lon4/At3g05790). Lon is a multifunctional ATP-dependent protease which exists in bacteria, archaea and within organelles in eukaryotic cells. Lon proteases are responsible for the degradation of abnormal, damaged and unstable proteins. The mRNA is cell-to-cell mobile.	-1.12409	-0.513517
BnaA02g13270D	AT1G77590	LONG CHAIN ACYL-COA SYNTHETASE 9 (LACS9)	Encodes major plastidic long chain acyl-CoA synthetase with a slight substrate preference of oleic acid over any of the other fatty acids.	-2.68988	0.132377
BnaA09g47440D	AT1G78850	MANNOSE BINDING LECTIN1 (MBL1)	curculin-like (mannose-binding) lectin family protein, low similarity to ser/thr protein kinase from Zea mays (GI:2598067); contains Pfam lectin (probable mannose binding) domain PF01453 but not the protein kinase domain of the Z. mays protein. Belongs to GNA domain lectin family. Enhances PAP26 function to facilitate Pi-scavenging by Pi-starved plants.	-1.33832	-0.387706
BnaC05g45470D	AT3G06350	MATERNAL EFFECT EMBRYO ARREST 32 (MEE32)	Encodes a bi-functional dehydroquinate-shikimate dehydrogenase enzyme that catalyzes two steps in the chorismate biosynthesis pathway.	-1.74554	-0.797561
BnaC08g38390D	AT1G16420	METACASPASE 8 (MC8)	Encodes a metacaspase (cysteine-type endopeptidase) that is involved in promoting programmed cell death in response to hydrogen peroxide (H2O2), UV light, and methyl viologen (MV). Transcript levels rise in response to UV-C, H2O2, and MV. In vitro assays demonstrate that this enzyme has a preference for cleaving after an arginine residue, and it has a pH optimum of 8.0.	-1.14231	-0.394945
BnaC03g10390D	AT5G20980	METHIONINE SYNTHASE 3 (MS3)	Encodes a plastidic methionine synthase, involved in methionine de novo synthesis in the chloroplast	-1.19571	-0.493595
BnaA09g29160D	AT1G26700	MILDEW RESISTANCE LOCUS O 14 (MLO14)	A member of a large family of seven-transmembrane domain proteins specific to plants, homologs of the barley mildew resistance locus o (MLO) protein. The Arabidopsis genome contains 15 genes encoding MLO proteins, with localization in plasma membrane. Phylogenetic analysis revealed four clades of closely-related AtMLO genes. ATMLO14 belongs to the clade I, with AtMLO4 and AtMLO11. The gene is exp…	-1.31635	-0.380229
BnaC08g06530D	AT1G36370	MORE SULPHUR ACCUMULATION1 (MSA1)	Encodes a nuclear localised protein MSA1 (MORE SULPHUR ACCUMULATION1). Epigenetically regulates sulphur homeostasis. Has sequence similarity to SHM (serine hydroxymethyltransferase) but lacks SHM activity in vitro.	-1.4083	0.296388
BnaA08g06130D	AT1G36370	MORE SULPHUR ACCUMULATION1 (MSA1)	Encodes a nuclear localised protein MSA1 (MORE SULPHUR ACCUMULATION1). Epigenetically regulates sulphur homeostasis. Has sequence similarity to SHM (serine hydroxymethyltransferase) but lacks SHM activity in vitro.	-1.54416	-0.132771
BnaA08g29580D	AT1G52040	MYROSINASE-BINDING PROTEIN 1 (MBP1)	Encodes myrosinase-binding protein expressed in flowers.	-1.6241	-0.437455
BnaC01g40260D	AT3G04060	NAC DOMAIN CONTAINING PROTEIN 46 (NAC046)	NAC046 is a member of the NAC domain containing family of transcription factors. It was identified in a screen for regulators of chlorophyll protein gene expression. Mutants in NAC046 have delayed senescence and increased CHL content suggesting a role in regulation of senescence and chlorophyll degradation.	-1.02096	0.0155352
BnaC06g20690D	AT1G77760	NITRATE REDUCTASE 1 (NIA1)	Encodes the cytosolic minor isoform of nitrate reductase (NR). Involved in the first step of nitrate assimilation, it contributes about 15% of the nitrate reductase activity in shoots. Similar to molybdopterin oxidoreductases at the N-terminus, and to FAD/NAD-binding cytochrome reductases at the C-terminus. Cofactors: FAD, heme iron (cytochrome B-557), and molybdenum-pterin.	-1.33599	0.405269
BnaC06g38300D	AT1G77760	NITRATE REDUCTASE 1 (NIA1)	Encodes the cytosolic minor isoform of nitrate reductase (NR). Involved in the first step of nitrate assimilation, it contributes about 15% of the nitrate reductase activity in shoots. Similar to molybdopterin oxidoreductases at the N-terminus, and to FAD/NAD-binding cytochrome reductases at the C-terminus. Cofactors: FAD, heme iron (cytochrome B-557), and molybdenum-pterin.	-1.32929	0.358627
BnaA07g33690D	AT1G77760	NITRATE REDUCTASE 1 (NIA1)	Encodes the cytosolic minor isoform of nitrate reductase (NR). Involved in the first step of nitrate assimilation, it contributes about 15% of the nitrate reductase activity in shoots. Similar to molybdopterin oxidoreductases at the N-terminus, and to FAD/NAD-binding cytochrome reductases at the C-terminus. Cofactors: FAD, heme iron (cytochrome B-557), and molybdenum-pterin.	-1.04382	0.232994
BnaA07g20840D	AT1G77760	NITRATE REDUCTASE 1 (NIA1)	Encodes the cytosolic minor isoform of nitrate reductase (NR). Involved in the first step of nitrate assimilation, it contributes about 15% of the nitrate reductase activity in shoots. Similar to molybdopterin oxidoreductases at the N-terminus, and to FAD/NAD-binding cytochrome reductases at the C-terminus. Cofactors: FAD, heme iron (cytochrome B-557), and molybdenum-pterin.	-2.12895	0.0811803
BnaCnng60930D	AT1G77760	NITRATE REDUCTASE 1 (NIA1)	Encodes the cytosolic minor isoform of nitrate reductase (NR). Involved in the first step of nitrate assimilation, it contributes about 15% of the nitrate reductase activity in shoots. Similar to molybdopterin oxidoreductases at the N-terminus, and to FAD/NAD-binding cytochrome reductases at the C-terminus. Cofactors: FAD, heme iron (cytochrome B-557), and molybdenum-pterin.	-3.15883	-0.163911
BnaA01g28150D	AT3G16180	NITRATE TRANSPORTER 1.12 (NRT1.12)	Encodes a low affinity nitrate transporter that is expressed in the plasma membrane and found in the phloem of the major veins of leaves. It is responsible for nitrate redistribution to young leaves.	-1.47685	-0.230698
BnaA06g04570D	AT1G08090	NITRATE TRANSPORTER 2:1 (NRT2:1)	High-affinity nitrate transporter. Up-regulated by nitrate. Functions as a repressor of lateral root initiation independently of nitrate uptake.	-3.60506	1.19351
BnaC08g43380D	AT1G08090	NITRATE TRANSPORTER 2:1 (NRT2:1)	High-affinity nitrate transporter. Up-regulated by nitrate. Functions as a repressor of lateral root initiation independently of nitrate uptake.	-2.85278	1.05031
BnaC09g06320D	AT5G64330	NON-PHOTOTROPIC HYPOCOTYL 3 (NPH3)	Involved in blue light response signaling pathway; interacts with the blue light photoreceptor NPH1. Null mutations abolish phototrophic responses of etiolated seedlings to low fluence blue light. Protein contains multiple protein-protein interaction domains.	-1.10889	-0.11475
BnaA09g47380D	AT1G12110	NRT1/ PTR FAMILY 6.3 (NPF6.3)	Encodes NRT1.1 (CHL1), a dual-affinity nitrate transporter. The protein is expressed in guard cells and function in stomatal opening. Mutants have less transpiration and are more tolerant to drought. Expressed in lateral roots. Involved in nitrate signaling which enables the plant root system to detect and exploit nitrate-rich soil patches. Comparing to the wild type, the mutant displays a strong…	-1.07133	0.610025
BnaA07g35120D	AT1G79690	NUDIX HYDROLASE HOMOLOG 3 (NUDT3)	nudix hydrolase homolog 3	-1.33486	0.0555533
BnaC08g11970D	AT4G25140	OLEOSIN 1 (OLEO1)	Encodes oleosin1, a protein found in oil bodies, involved in seed lipid accumulation. Suppression of OLEO1 (and OLEO2) resulted in an aberrant phenotype of embryo cells that contain unusually large oilbodies that are not normally observed in seeds. Changes in the size of oilbodies caused disruption of storage organelles, altering accumulation of lipids and proteins and causing delay in germinatio…	-5.33364	-0.200187
BnaC01g20380D	AT4G27730	OLIGOPEPTIDE TRANSPORTER 1 (OPT6)	oligopeptide transporter	-1.20971	0.351175
BnaA05g08210D	AT2G36050	OVATE FAMILY PROTEIN 15 (OFP15)	ovate family protein 15	-1.60447	-0.577627
BnaC08g31410D	AT3G61530	PANB2	Encodes a ketopentoate hydroxymethyltransferase that appears to localize to the mitochondria. This protein is expected to play a role in pantothenate (vitamin B5) biosynthesis.	-1.02456	0.0516557
BnaA10g21780D	AT5G10480	PASTICCINO 2 (PAS2)	Protein tyrosine phosphatase-like involved in cell division and differentiation. Interacts with CDKA;1 only in its phosphorylated form, preventing dephosphorylation. Overexpression slowed down cell division in suspension cell cultures at the G2-to-M transition and early mitosis and inhibited Arabidopsis seedling growth. Localized in the cytoplasm of dividing cells but moved into the nucleus upon …	-1.23001	-0.232708
BnaA01g29470D	AT3G14310	PECTIN METHYLESTERASE 3 (PME3)	encodes a pectin methylesterase, targeted by a cellulose binding protein (CBP) from the parasitic nematode Heterodera schachtii during parasitism.	-1.22161	-0.228505
BnaC02g14350D	AT5G53370	PECTIN METHYLESTERASE PCR FRAGMENT F (PMEPCRF)	pectin methylesterase PCR fragment F	-1.34498	0.877057
BnaC05g10300D	AT1G14040	PHO1 HOMOLOG 3 (PHO1;H3)	Encodes a PHO1 homologue that is upregulated in response to Zn deficiency and is involved in Pi homeostasis in response to Zn deficiency. The mRNA is cell-to-cell mobile.	-1.17669	-0.54721
BnaC09g53920D	AT5G60660	PLASMA MEMBRANE INTRINSIC PROTEIN 2;4 (PIP2;4)	A member of the plasma membrane intrinsic protein subfamily PIP2.When expressed in yeast cells can conduct hydrogen peroxide into those cells. Mutants exhibit longer root hairs.	-1.09443	0.899803
BnaC07g45370D	AT4G35100	PLASMA MEMBRANE INTRINSIC PROTEIN 3 (PIP3)	a member of the plasma membrane intrinsic protein PIP. functions as aquaporin. Salt-stress-inducible MIP	-1.08821	0.012088
BnaC07g18150D	AT4G20260	PLASMA-MEMBRANE ASSOCIATED CATION-BINDING PROTEIN 1 (PCAP1)	Encodes a Ca2+ and Cu2+ binding protein. N-terminal myristylation on glycine 2 appears to enable it to associate tightly with the plasma membrane. Recombinant PCaP1 interacts strongly with phosphatidylinositol 3,5-bisphosphate (PtdIns(3,5)P2) and PtdIns (3,4,5)P3, and weakly with PtdIns(3,5)P2 and PtdIns(4,5). It also interacts with calmodulin (CaM) in a calcium-dependent manner. CaM does not int…	-1.72518	-0.107785
BnaA10g07940D	AT5G51490	PME59	Plant invertase/pectin methylesterase inhibitor superfamily	-1.87042	-0.314631
BnaC09g13100D	AT1G62760	PMEI10	Pectin methylesterase inhibitor that controls PME activity and pectin methylesterification during Botrytis infection.	-2.79333	0.256251
BnaCnng74570D	AT3G20160	POLYPRENYL PYROPHOSPHATE SYNTHASE 2 (PPPS2)	Terpenoid synthases superfamily protein	-1.36005	-0.0200939
BnaA03g35610D	AT3G20160	POLYPRENYL PYROPHOSPHATE SYNTHASE 2 (PPPS2)	Terpenoid synthases superfamily protein	-1.67925	-0.242757
BnaA09g20460D	AT4G04460	PUTATIVE ASPARTIC PROTEINASE A3 (PASPA3)	Saposin-like aspartyl protease family protein	-1.02898	-0.317009
BnaA02g20410D	AT4G01480	PYROPHOSPHORYLASE 5 (PPa5)	Encodes a protein that might have inorganic pyrophosphatase activity.	-1.08642	-0.441761
BnaA06g35120D	AT2G01150	RHA2B	Encodes a RING-H2 finger protein that is expressed in vascular tissue, root tips, embryos and pistils.	-1.08964	-0.233314
BnaA02g18070D	AT5G47320	RIBOSOMAL PROTEIN S19 (RPS19)	Nuclear encoded mitochondrial ribosome subunit. The mRNA is cell-to-cell mobile.	-3.12188	-0.39296
BnaC07g48760D	AT2G01150	RING-H2 FINGER PROTEIN 2B (RHA2B)	Encodes a RING-H2 finger protein that is expressed in vascular tissue, root tips, embryos and pistils.	-1.79402	-0.709204
BnaA03g56320D	AT2G33050	RLP26	receptor like protein 26	-1.26442	0.713296
BnaC03g18190D	AT2G33050	RLP26	receptor like protein 26	-2.2558	0.486119
BnaC04g38360D	AT2G26290	ROOT-SPECIFIC KINASE 1 (ARSK1)	root-specific kinase 1	-1.29428	-0.38786
BnaA10g21740D	AT5G10520	ROP BINDING PROTEIN KINASES 1 (RBK1)	ROP binding protein kinases 1	-1.53664	-0.0324542
BnaC09g46020D	AT5G10520	ROP BINDING PROTEIN KINASES 1 (RBK1)	ROP binding protein kinases 1	-1.75711	-0.885602
BnaA07g11640D	AT1G19900	RUBY PARTICLES IN MUCILAGE (RUBY)	RUBY encodes a secreted galactose oxidase involved in cell wall modification.	-1.65315	-0.396237
BnaA07g11630D	AT1G19900	RUBY PARTICLES IN MUCILAGE (RUBY)	RUBY encodes a secreted galactose oxidase involved in cell wall modification.	-1.04128	-0.440385
BnaA01g21850D	AT1G58520	RXW8	GDSL-like lipase/acylhydrolase superfamily protein	-1.24725	0.0344387
BnaC02g41710D	AT5G23210	SERINE CARBOXYPEPTIDASE-LIKE 34 (SCPL34)	serine carboxypeptidase-like 34	-1.06472	-0.527899
BnaA03g38300D	AT2G12480	SERINE CARBOXYPEPTIDASE-LIKE 43 (SCPL43)	serine carboxypeptidase-like 43	-1.57311	-0.126835
BnaA03g26010D	AT3G07590	SMD1A	SmD1a is one of two Yeast SmD1 orthologs, lower levels than SmD1b.It is localized to the nucleus and may play a minor role in RNA splicing and indirectly facilitating PTGS.	-1.25418	-0.512058
BnaC06g09110D	AT1G51820	STRESS INDUCED FACTOR 4 (SIF4)	Leucine-rich repeat protein kinase family protein	-1.11738	-0.364608
BnaA06g25230D	AT2G18450	SUCCINATE DEHYDROGENASE 1-2 (SDH1-2)	Nuclear encoded mitochondrial flavoprotein subunit of succinate dehydrogenase complex .	-1.56197	-0.0340501
BnaC07g32580D	AT3G51895	SULFATE TRANSPORTER 3;1 (SULTR3;1)	Encodes a chloroplast-localized sulfate transporter.	-1.17354	-0.542953
BnaA08g28060D	AT1G04770	SULFUR DEFICIENCY INDUCED 2 (SDI2)	SDI2 is a member of a small family of TPR proteins in Arabidopsis. Like SDI1 it is induced by low sulfer and appears to play a role in negative regulation of glucosinolate biosynthesis.	-2.20643	-0.114948
BnaC08g00970D	AT1G04770	SULFUR DEFICIENCY INDUCED 2 (SDI2)	SDI2 is a member of a small family of TPR proteins in Arabidopsis. Like SDI1 it is induced by low sulfer and appears to play a role in negative regulation of glucosinolate biosynthesis.	-2.05708	-0.238747
BnaC02g38780D	AT5G48850	SULPHUR DEFICIENCY-INDUCED 1 (ATSDI1)	Homologous to the wheat sulphate deficiency-induced gene sdi1. Expression in root and leaf is induced by sulfur starvation. Knockout mutants retained higher root and leaf sulfate concentrations, indicating a role in regulation of stored sulfate pools.	-2.62418	-0.981428
BnaC08g37840D	AT1G17340	SUPPRESSOR OF ACTIN 5 (SAC5)	Phosphoinositide phosphatase family protein	-2.22924	-0.673192
BnaAnng22970D	AT1G47920	SYP81	RNI-like superfamily protein	-2.65412	-0.168652
BnaC06g39000D	AT1G78580	TREHALOSE-6-PHOSPHATE SYNTHASE (TPS1)	Encodes an enzyme putatively involved in trehalose biosynthesis. The protein has a trehalose synthase (TPS)-like domain but no trehalose phosphatase (TPP)-like domain. ATTPS1 is able to complement yeast tps1 mutants in vivo. The gene product modulates cell growth but not cell differentiation by determining cell wall deposition and cell division.	-1.01729	-0.345011
BnaC04g53860D	AT1G36310	TRNA METHYLTRANSFERASE 9 (TRM9)	S-adenosyl-L-methionine-dependent methyltransferases superfamily protein	-1.00258	-0.36085
BnaC03g09740D	AT5G19780	TUBA3	Encodes an isoform of alpha tubulin. Closely related to adjacent gene TUA3 suggesting recent duplication. The mRNA is cell-to-cell mobile.	-1.00052	-0.345011
BnaC09g37930D	AT5G19780	TUBULIN ALPHA-5 (TUA5)	Encodes an isoform of alpha tubulin. Closely related to adjacent gene TUA3 suggesting recent duplication. The mRNA is cell-to-cell mobile.	-1.03727	-0.508645
BnaC03g63960D	AT1G75780	TUBULIN BETA-1 CHAIN (TUB1)	beta tubulin gene downregulated by phytochrome A (phyA)-mediated far-red light high-irradiance and the phytochrome B (phyB)-mediated red light high-irradiance responses	-1.47027	-0.746265
BnaA08g09560D	AT4G20890	TUBULIN BETA-9 CHAIN (TUB9)	tubulin 9 The mRNA is cell-to-cell mobile.	-1.19963	-0.622696
BnaC07g38610D	AT4G23920	UDP-D-GLUCOSE/UDP-D-GALACTOSE 4-EPIMERASE 2 (UGE2)	Encodes a protein with UDP-D-glucose 4-epimerase activity. Involved in growth and cell wall carbohydrate biosynthesis.	-1.26129	-0.592963
BnaC03g25270D	AT2G45310	UDP-D-GLUCURONATE 4-EPIMERASE 4 (GAE4)	UDP-D-glucuronate 4-epimerase	-1.1972	-0.305895
BnaA03g56770D	AT2G45310	UDP-D-GLUCURONATE 4-EPIMERASE 4 (GAE4)	UDP-D-glucuronate 4-epimerase	-1.00362	-0.345055
BnaAnng11110D	AT3G18200	USUALLY MULTIPLE ACIDS MOVE IN AND OUT TRANSPORTERS 4 (UMAMIT4)	nodulin MtN21-like transporter family protein	-1.02334	-0.457519
BnaA03g28200D	AT3G03090	VACUOLAR GLUCOSE TRANSPORTER 1 (VGT1)	Encodes a vacuolar membrane-localized glucose transporter that can also transport fructose. Mutations in these gene have effects on seed germination and time to flowering.	-1.22807	-0.625364
BnaC06g37620D	AT1G76800	VACUOLAR IRON TRANSPORTER-LIKE 2 (VTL2)	The gene encodes nodulin-like2 whose transcript abundance was repressed under conditions of Fe-deficient growth.	-2.63671	-0.336872
BnaC04g28140D	AT3G28710	VHA-D1	Vacuolar-type H + -ATPase (V-ATPase) is a multisubunit proton pump located on the endomembranes, which plays an important role in plant growth. VHA-d1 is one of the two subunit isoforms.	-5.2298	-0.675056
BnaC03g06720D	AT5G15070	VIP2	Encodes a functional VIP1/PPIP5K-type ATP-grasp kinase that is involved in both InsP6 to InsP7 conversion and InsP7 to InsP8 conversion. It is the minor isoform in plants and is expressed in pollen.	-1.00462	-0.35982
BnaC01g06660D	AT4G31800	WRKY DNA-BINDING PROTEIN 18 (WRKY18)	Pathogen-induced transcription factor. Binds W-box sequences in vitro. Forms protein complexes with itself and with WRKY40 and WRKY60. Constitutive expression of WRKY18 enhanced resistance to P. syringae, but its coexpression with WRKY40 or WRKY60 made plants more susceptible to both P. syringae and B. cinerea. WRKY18, WRKY40, and WRKY60 have partially redundant roles in response to the hemibiotr…	-2.46979	-0.833982

## Sheet: GOs cluster 3
GO term ID	GO term	Genes in query list belonging to GO term	Genes in Query list	Genes in Reference list belonging to GO term	Genes in Reference list	Fold enrichment	p-value
GO:0008940	nitrate reductase activity	5	260	7	100836	277.022	2.29114e-12	BNAA07G20840D	BNAA07G33690D	BNAC06G20690D	BNAC06G38300D	BNACNNG60930D
GO:0009703	nitrate reductase (NADH) activity	5	260	7	100836	277.022	2.29114e-12	BNAA07G20840D	BNAA07G33690D	BNAC06G20690D	BNAC06G38300D	BNACNNG60930D
GO:0043546	molybdopterin cofactor binding	5	260	7	100836	277.022	2.29114e-12	BNAA07G20840D	BNAA07G33690D	BNAC06G20690D	BNAC06G38300D	BNACNNG60930D
GO:0050464	nitrate reductase (NADPH) activity	5	260	7	100836	277.022	2.29114e-12	BNAA07G20840D	BNAA07G33690D	BNAC06G20690D	BNAC06G38300D	BNACNNG60930D
GO:0006809	nitric oxide biosynthetic process	5	260	18	100836	107.731	9.09103e-10	BNAA07G20840D	BNAA07G33690D	BNAC06G20690D	BNAC06G38300D	BNACNNG60930D
GO:0042128	nitrate assimilation	6	260	64	100836	36.3591	1.79613e-08	BNAA07G20840D	BNAA07G33690D	BNAC06G20690D	BNAC06G38300D	BNACNNG23850D	BNACNNG60930D
GO:0020037	heme binding	12	260	634	100836	7.34065	1.13917e-07	BNAA01G36520D	BNAA03G12180D	BNAA04G08870D	BNAA05G33880D	BNAA07G20840D	BNAA07G33690D	BNAA08G07690D	BNAA08G16470D	BNAA08G16490D	BNAC06G20690D	BNAC06G38300D	BNACNNG60930D
GO:0005506	iron ion binding	12	260	695	100836	6.69636	2.97634e-07	BNAA03G10090D	BNAA04G08870D	BNAA07G20840D	BNAA07G33690D	BNAA08G07690D	BNAA08G16470D	BNAA08G16490D	BNAC03G12730D	BNAC06G20690D	BNAC06G38300D	BNAC09G54260D	BNACNNG60930D
GO:0009505	plant-type cell wall	14	260	1169	100836	4.64468	2.22475e-06	BNAA01G36520D	BNAA02G13970D	BNAA03G34310D	BNAA06G08310D	BNAA07G35760D	BNAA09G47440D	BNAA10G07940D	BNAC02G16650D	BNAC02G18350D	BNAC02G41710D	BNAC03G21830D	BNAC04G33340D	BNAC06G05270D	BNAC08G41390D
GO:0055114	oxidation-reduction process	27	260	4058	100836	2.58044	5.20511e-06	BNAA01G36520D	BNAA03G00510D	BNAA03G10090D	BNAA03G12180D	BNAA03G19520D	BNAA04G08870D	BNAA07G07060D	BNAA07G16710D	BNAA07G20840D	BNAA07G32770D	BNAA07G33690D	BNAA08G07690D	BNAA08G16470D	BNAA08G16490D	BNAC01G06830D	BNAC03G00490D	BNAC03G12730D	BNAC04G50890D	BNAC05G45470D	BNAC06G20690D	BNAC06G38300D	BNAC08G44610D	BNAC09G01420D	BNAC09G08190D	BNAC09G41580D	BNAC09G54260D	BNACNNG60930D
GO:0051749	indole acetic acid carboxyl methyltransferase activity	2	260	2	100836	387.831	6.62287e-06	BNAA10G09490D	BNAC09G31650D

## Sheet: cluster4
	TAIR10	shortname	Description	DRKlog2FC	DUPlog2FC
BnaA03g56480D	0		0	2.09593	6.75659
BnaC09g45170D	AT5G11420		Encodes a DUF642 cell wall protein.	2.18993	5.86087
BnaC03g21310D	0		0	0.511658	4.84891
BnaA03g36840D	AT3G22850		aluminum induced protein with YGL and LRDR motifs	0.796771	4.3932
BnaA10g22030D	AT5G10210		nitric oxide synthase-interacting protein	2.53405	4.07072
BnaC07g38590D	AT4G23880		hypothetical protein	1.64273	3.92958
BnaC07g50890D	0		0	1.65458	3.71286
BnaC02g33500D	AT5G60380		transmembrane protein, putative (DUF239)	-4.61225	3.69069
BnaA09g16050D	AT3G24130		Pectin lyase-like superfamily protein	2.3911	3.50299
BnaA06g28110D	AT5G26200		Mitochondrial substrate carrier family protein	1.77073	3.36535
BnaC09g03710D	AT5G26320		TRAF-like family protein	1.74292	3.24953
BnaA10g28760D	0		0	-4.97462	3.14377
BnaC04g56400D	AT2G30670		NAD(P)-binding Rossmann-fold superfamily protein	0.204278	2.98867
BnaA01g01280D	AT4G36430		Peroxidase superfamily protein	1.14611	2.92965
BnaC03g01110D	AT5G03230		senescence regulator (Protein of unknown function, DUF584)	1.84965	2.86855
BnaA04g17060D	AT2G30670		NAD(P)-binding Rossmann-fold superfamily protein	1	2.84927
BnaC09g03040D	AT5G27220		Frigida-like protein	1.7181	2.5705
BnaA05g06870D	AT2G37660		NAD(P)-binding Rossmann-fold superfamily protein	1	2.54708
BnaA01g27510D	AT3G16900		LURP-one-like protein (DUF567)	0.371734	2.543
BnaA02g30770D	0		0	1.33305	2.47262
BnaA09g04830D	AT5G24490		30S ribosomal protein	1.64986	2.46262
BnaC04g56930D	AT2G45360		ankyrin repeat/KH domain protein (DUF1442)	1.31796	2.45261
BnaC07g04010D	AT2G05160		CCCH-type zinc fingerfamily protein with RNA-binding domain-containing protein	-0.423463	2.44041
BnaA03g52390D	AT4G33180		alpha/beta-Hydrolases superfamily protein	1.59701	2.39984
BnaC04g56010D	AT4G16530		hypothetical protein	1.29861	2.38952
BnaA02g11980D	AT1G65140		Ubiquitin carboxyl-terminal hydrolase family protein	1.11484	2.37523
BnaC09g13640D	AT5G49780		Leucine-rich repeat protein kinase family protein	0.32572	2.31502
BnaC07g49540D	AT5G26200		Mitochondrial substrate carrier family protein	1.06898	2.27348
BnaC09g04350D	AT5G24490		30S ribosomal protein	1.54597	2.24852
BnaC06g21970D	0		0	1.23335	2.13853
BnaC09g04650D	AT5G23920		transmembrane protein	0.858466	2.05794
BnaC06g21740D	AT1G76600		PADRE protein up-regulated after infection by S. sclerotiorun.	1.19543	2.05615
BnaA03g29540D	AT4G32670		RING/FYVE/PHD zinc finger superfamily protein	1.3097	2.04863
BnaA03g12380D	AT5G53220		hypothetical protein	1.25421	2.00324
BnaC09g38470D	AT5G19120		Eukaryotic aspartyl protease family protein	1.21103	1.96454
BnaAnng35540D	AT3G16350		Homeodomain-like superfamily protein	0.592232	1.95601
BnaC03g51740D	AT5G62350		Plant invertase/pectin methylesterase inhibitor superfamily protein	0.959437	1.95588
BnaC01g14450D	AT3G60700		hypothetical protein (DUF1163)	0.887697	1.87189
BnaAnng19770D	AT4G36430		Peroxidase superfamily protein	0.251722	1.86419
BnaAnng00130D	AT5G01740		Unknown gene, induced by abiotic stress treatments.	0.169113	1.84112
BnaA06g21790D	AT5G62350		Plant invertase/pectin methylesterase inhibitor superfamily protein	1.08922	1.8262
BnaC09g05350D	AT5G61550		U-box domain-containing protein kinase family protein	1.24354	1.80431
BnaA01g30530D	AT3G12510		MADS-box family protein	1.01904	1.79669
BnaCnng01160D	0		0	0.654964	1.76859
BnaUnng00330D	0		0	1	1.7355
BnaCnng77840D	AT3G16510		Calcium-dependent lipid-binding (CaLB domain) family protein	0.971648	1.71032
BnaC07g27030D	AT5G49120		DUF581 family protein, putative (DUF581)	0.721342	1.66945
BnaC03g19510D	AT2G35658		transmembrane protein	1.14587	1.66614
BnaAnng38150D	AT5G65660		hydroxyproline-rich glycoprotein family protein	0.901231	1.64303
BnaA05g09970D	AT2G33710		encodes a member of the ERF (ethylene response factor) subfamily B-4 of ERF/AP2 transcription factor family. The protein contains one AP2 domain. There are 7 members in this subfamily.	0.72332	1.62501
BnaA01g34540D	AT4G36610		alpha/beta-Hydrolases superfamily protein	0.831671	1.62372
BnaA06g32310D	AT3G27220		Galactose oxidase/kelch repeat superfamily protein	0.64189	1.58593
BnaCnng48890D	0		0	0.681751	1.5761
BnaC04g47560D	AT2G41250		Haloacid dehalogenase-like hydrolase (HAD) superfamily protein	1.00289	1.56994
BnaC09g36750D	AT5G21222		protein kinase family protein	0.330439	1.55596
BnaC05g08270D	AT1G10790		hydroxyproline-rich glycoprotein family protein	0.755537	1.54321
BnaA02g13150D	AT1G67480		Galactose oxidase/kelch repeat superfamily protein	1.02008	1.53854
BnaA07g32350D	AT1G64890		Major facilitator superfamily protein	0.822287	1.52472
BnaCnng61300D	AT1G08310		alpha/beta-Hydrolases superfamily protein	0.657208	1.50625
BnaC04g28200D	0		0	0.654929	1.50511
BnaC07g13240D	AT5G28010		Polyketide cyclase/dehydrase and lipid transport superfamily protein	0.613099	1.49418
BnaA04g15970D	0		0	0.892603	1.48268
BnaA09g05090D	AT5G23920		transmembrane protein	0.966752	1.48151
BnaA04g12970D	AT2G22510		hydroxyproline-rich glycoprotein family protein	0.623256	1.43864
BnaA04g01320D	AT3G60200		hypothetical protein	0.670917	1.43672
BnaA09g31470D	AT3G50845		MIP18 family protein (DUF59)	0.793649	1.43241
BnaA06g40350D	AT5G46780		VQ motif-containing protein	0.595564	1.42867
BnaA09g23760D	0		0	0.33946	1.42377
BnaAnng21310D	0		0	-0.561762	1.41949
BnaA04g16600D	AT1G07730		Disease resistance-responsive (dirigent-like protein) family protein	0.265678	1.41065
BnaA07g00320D	AT2G20470		AGC (cAMP-dependent, cGMP-dependent and protein kinase C) kinase family protein	0.71166	1.40018
BnaC04g39920D	AT1G07730		Disease resistance-responsive (dirigent-like protein) family protein	0.33504	1.39413
BnaA02g24180D	AT5G45960		GDSL-motif esterase/acyltransferase/lipase. Enzyme group with broad substrate specificity that may catalyze acyltransfer or hydrolase reactions with lipid and non-lipid substrates.	0.539011	1.39231
BnaA04g23060D	AT2G39430		Disease resistance-responsive (dirigent-like protein) family protein	0.350818	1.3892
BnaA10g01910D	AT1G03400		A single copy gene that encodes a protein with sequence similarity to tomato E8 (ACC oxidase, the last step in ethylene biosynthesis) involved in ethylene synthesis and fruit ripening in tomato. This gene is not induced by ethylene in siliques. The transcript is found in siliques, etiolated seedlings, leaves, stems and flowers.	0.489263	1.38223
[truncated: 277 more rows]

## Sheet: GOs cluster 4
GO term ID	GO term	Genes in query list belonging to GO term	Genes in Query list	Genes in Reference list belonging to GO term	Genes in Reference list	Fold enrichment	p-value
[truncated: 18 more rows]

[truncated: 4 more sheets: cluster5, GOs cluster 5, cluster6, GOs cluster 6]
