# Supplementary material for: Brassica napus Roots Use Different Strategies to Respond to Warm Temperatures
Source: Int J Mol Sci. 2023 Jan 6;24(2):1143. doi: 10.3390/ijms24021143 (PMC9863162; doi:10.3390/ijms24021143)
Supplement: Supplementary file 1 [file ijms-24-01143-s001.zip › Table S4.xlsx]

## Sheet: Bn oligonucleotides
BnaCnng33000D	BnACO1	F	ACACCGTGTGATGACGATGA
BnaCnng33000D	BnACO1	R	GCATCCCCAGCTGGATTGTA
BnaC02g00690D	BnACT7	F	TGGGTTTGCTGGTGACGAT	Chen et al., 2010
BnaC02g00690D	BnACT7	R	TGCCTAGGACGACCAACAATACT
BnaA09g07080D	BnACX2	F	GCTCGAGATCTCCAAGGACG
BnaA09g07080D	BnACX2	R	GCCGGATCATCAGCCACATA
BnaC08g19360D	BnCAT3	F	GATGGATCCTGCCGATGAGG
BnaC08g19360D	BnCAT3	R	CGACCAACTGGTTGCAAAGG
BnaC04g01930D	BnCKX1	F	GCGTCCAAGGACTTTGGCAAC
BnaC04g01930D	BnCKX1	R	CCTCTGGCTGCTACTGTAAG
BnaA05g01790D	BnEXPA8	F	CTCTCGTTCCAGGTCACCAC
BnaA05g01790D	BnEXPA8	R	AGTCAGAACTGACCGCCTTG
BnaA07g07480D	BnGA2ox2	F	ACAATCTACAACAAAAGCTAACCAA
BnaA07g07480D	BnGA2ox2	R	ATCTAAAGCGACTGGCCGTG
BnaA04g26930D	BnGolS1	F	CCAGTGGCCGAAGGAAGAG
BnaA04g26930D	BnGolS1	R	AACATCCCGGCGTTGAAGTAA
BnaC03g18850D	BnHB3	F	CTGATGAATATGGCGTCGCAC
BnaC03g18850D	BnHB3	R	GGTGCAGGAAAGAGCCAGATA
BnaC07g36650D	BnHSA32	F	ACGTTACGGTCCAAATGTGA
BnaC07g36650D	BnHSA32	R	GTAGGAGGAACTGAGAACGGAC
BnaAnng17140D	BnHSP15.7	F	CTCCGACGGATTGAGTTGCC
BnaAnng17140D	BnHSP15.7	R	TGGGTGATGTGTCTTTGGGA
BnaC03g05240D	BnHSP17.6II	F	AATCCTCGAAGACATGCTAGA
BnaC03g05240D	BnHSP17.6II	R	CCAGGCATGTCCACCACGAA
BnaA01g14560D	BnHSP23.6-MITO	F	CGATCCCTTTTCACCGACGA
BnaA01g14560D	BnHSP23.6-MITO	R	CGACTAGCCGACAACAGAGG
BnaA01g30490D	BnHSP70	F	AGCGTTGAGGAGGTTGAGAA
BnaA01g30490D	BnHSP70	R	GGGCTCCATACACTTCCTGA
BnaA07g35640D	BnKMD1	F	AAACCGTTAGCGCTCCGATA
BnaA07g35640D	BnKMD1	R	CACGTGTCATTTCTCAGCACC
BnaCnng60930D	BnNIA1	F	ACTACACCTGGTCACGAAGAG
BnaCnng60930D	BnNIA1	R	CCTCTCAACGTGTACGGCTT
BnaA06g04570D	BnNRT2.1	F	GGTTTGCTGAGAACGCCAAG
BnaA06g04570D	BnNRT2.1	R	TCTTGACAGATCATCGGTGTGA
BnaA09g30420D	Bnp23	F	TTGCAGTCGACATCCTACGG
BnaA09g30420D	Bnp23	R	ACATCTTCAGCGTCTGGCAA
BnaCnng51060D	BnPRX71	F	CCCGCAACTAGACCCATTGT
BnaCnng51060D	BnPRX71	R	ATTGCCCTGGCAAAATCAGC
BnaC03g21240D	BnPYL4	F	TCTCTCTCACGCGACACAAC
BnaC03g21240D	BnPYL4	R	ATACGGCAGAAATAGGGGCG
BnaA10g24990D	BnPYL5	F	CTCGTGCGTCGTTTCGATAAT
BnaA10g24990D	BnPYL5	R	ACGACCATGACCTCTCGGA
BnaC04g00410D	BnSAM1	F	TCTGTGCCAATCATTTGCTGT
BnaC04g00410D	BnSAM1	R	AGAAAGGTCAAACCGAAGAGT
BnaA06g00410D	BnSCL33	F	GTCGCAGTGTAAGTCCAGCC
BnaA06g00410D	BnSCL33	R	AATGCCTCCTCCTCTTGGACT
BnaA06g37780D	BnSR30	F	TATGGGCGGGATGGGTATGA
BnaA06g37780D	BnSR30	R	TGCTGTGCCTATCAACCGAA
BnaC03g33040D	BnSTE1	F	TTCACGGTAACATTTGGCCT
BnaC03g33040D	BnSTE1	R	GACAAAACAAAAGGGCATTCTC
BnaC06g32880D	BnSUC7	F	TAACCCCGGTGAGGAGAACA
BnaC06g32880D	BnSUC7	R	GAGCCGTGACGATCAAAAGC
BnaC07g42500D	BnXTH24	F	AATGTGCAACAAGCGCATAGA
BnaC07g42500D	BnXTH24	R	AGAATCAAACCCAACCCAAGC
BnaA01g15000D	BnXTR6	F	CCGACTGGTCTAAAGCTCCC
BnaA01g15000D	BnXTR6	R	AGCACGATGACTTCCCGTTT
BnaC09g06400D	BnXYL4	F	GGAGAGAATCACGTTTGCCGA
BnaC09g06400D	BnXYL4	R	CCTGAACCTCGAAACCGGAG
